# Supplementary material for: Integrative miRNA-mRNA network analysis to identify crucial pathways of salinity adaptation in brain transcriptome of Labeo rohita
Source: Front Genet. 2023 Aug 31;14:1209843. doi: 10.3389/fgene.2023.1209843 (PMC10500595; doi:10.3389/fgene.2023.1209843)
Supplement: Supplementary file 1 [file Table2.XLSX]

## Sheet: B1C8
Supplemenmtary table 2. BLASTn hits for B1C8 control sample against miRBase teleostei mature miRNA sequences
Query	miRNA	E-value	Per cent identity
lro_13388332_x138	oni-miR-10908	0.000892	100
lro_15108583_x54	oni-miR-10736	6.59e-05	100
lro_15364640_x46	oni-miR-10835	0.000248	100
lro_15380510_x46	eel-miR-11052-3p	0.000892	100
lro_15476733_x43	oni-miR-10908	0.000892	100
lro_15589887_x40	oni-miR-10972	0.000853	100
lro_15799050_x35	oni-miR-10736	6.74e-05	100
lro_15830515_x35	tni-miR-196a	0.000892	100
lro_15865419_x34	ssa-miR-221-3p	0.000892	100
lro_15977753_x32	gmo-miR-11934-3p	0.000892	100
lro_16174167_x28	oni-miR-10972	0.000892	100
lro_16188419_x28	gmo-miR-11934-3p	0.000892	100
lro_16251495_x27	oni-miR-10972	0.000892	100
lro_16400061_x24	gmo-miR-11251-3p	0.000872	100
lro_16550818_x22	gmo-miR-11251-3p	0.000872	100
lro_16611297_x21	oni-miR-10972	0.000892	100
lro_16702571_x20	oni-miR-10972	0.000892	100
lro_16793211_x19	oni-miR-10972	0.000892	100
lro_16869275_x18	oni-miR-10835	0.000248	100
lro_16991239_x17	oni-miR-10972	0.000892	100
lro_17004839_x17	oni-miR-10908	0.000892	100
lro_17014777_x16	oni-miR-10972	0.000892	100
lro_17031481_x16	tni-miR-196a	0.000872	100
lro_17240374_x14	ssa-miR-499b-5p	0.000892	100
lro_17403578_x13	gmo-miR-11934-3p	0.000892	100
lro_17422155_x13	oni-miR-10736	6.44e-05	100
lro_17711292_x11	gmo-miR-11934-3p	0.000892	100
lro_17727847_x11	oni-miR-10712	0.000892	100
lro_17813984_x10	gmo-miR-11934-3p	0.000892	100
lro_17845894_x10	gmo-miR-24b-5p	0.000248	100
lro_17878834_x10	ssa-miR-153a-5p	0.000892	100
lro_17894334_x10	oni-miR-10972	0.000892	100
lro_17915334_x10	tni-miR-196a	0.000892	100
lro_18051919_x9	ssa-miR-130d-1-5p	0.000892	100
lro_18081016_x9	ssa-miR-15b-5p	6.89e-05	100
lro_18096325_x9	ssa-miR-15c-3p	0.000892	100
lro_18100609_x9	ssa-miR-153a-5p	0.000892	100
lro_18137986_x9	oni-miR-10835	0.000248	100
lro_18154933_x9	oni-miR-10972	0.000892	100
lro_18164248_x9	tni-miR-17	0.000872	100
lro_18232264_x8	oni-miR-10736	6.89e-05	100
lro_18249128_x8	ssa-miR-205b-4-3p	0.000892	100
lro_18302104_x8	oni-miR-10589	0.000248	100
lro_18310040_x8	oni-miR-10736	6.74e-05	100
lro_18319248_x8	dre-miR-204-2-3p	0.000243	100
lro_18322952_x8	gmo-miR-11934-3p	0.000853	100
lro_18343416_x8	tni-miR-223	0.000892	100
lro_18352664_x8	gmo-miR-11934-3p	0.000892	100
lro_18353592_x8	gmo-miR-11934-3p	0.000892	100
lro_18367592_x8	dre-miR-7145	1.92e-05	95.455
lro_18385224_x8	ssa-miR-26b-3p	0.000892	100
lro_18408040_x8	ssa-miR-203b-5p	0.000892	100
lro_18450288_x8	gmo-miR-11934-3p	0.000892	100
lro_18463264_x8	ssa-miR-205b-4-3p	0.000892	100
lro_18480003_x7	oni-miR-10972	0.000853	100
lro_18497405_x7	ssa-miR-153a-5p	0.000892	100
lro_18510376_x7	oni-miR-10972	0.000853	100
lro_18518426_x7	ssa-miR-205b-4-3p	0.000892	100
lro_18562883_x7	pny-miR-19c	0.000872	100
lro_18577128_x7	oni-miR-10972	0.000892	100
lro_18598142_x7	oni-miR-10972	0.000892	100
lro_18600039_x7	abu-miR-10558	0.000892	100
lro_18643229_x7	dre-miR-29b3-5p	0.000892	100
lro_18724793_x7	ccr-miR-2192	0.000892	100
lro_18725367_x7	gmo-miR-11934-3p	0.000892	100
lro_18765449_x7	tni-miR-17	0.000872	100
lro_18792245_x7	oni-miR-10974	0.000892	100
lro_18808485_x7	oni-miR-10972	0.000872	100
lro_18822214_x6	oni-miR-10972	0.000892	100
lro_18824134_x6	oni-miR-10699	0.000243	100
lro_18828778_x6	oni-miR-10972	0.000892	100
lro_18853558_x6	ipu-miR-457a	5.1e-06	100
lro_18876142_x6	oni-miR-10821	0.000892	100
lro_18877858_x6	ssa-miR-205b-1-3p	0.000892	100
lro_18905692_x6	oni-miR-10972	0.000892	100
lro_18920704_x6	oni-miR-10712	0.000872	100
lro_18938410_x6	oni-miR-10889	0.000248	100
lro_18961906_x6	dre-miR-2189	0.000892	95
lro_18980068_x6	oni-miR-10966	0.000892	100
lro_19038004_x6	oni-miR-10895	5.33e-06	100
lro_19048882_x6	tni-miR-17	0.000892	100
lro_19056022_x6	ssa-miR-26b-3p	0.000892	100
lro_19091860_x6	oni-miR-10677	1.92e-05	95.455
lro_19095184_x6	eel-miR-11052-3p	0.000892	100
lro_19126660_x6	tni-miR-223	0.000892	100
lro_19127518_x6	ssa-miR-130d-1-5p	6.74e-05	100
lro_19141138_x6	oni-miR-10677	1.92e-05	95.455
lro_19149316_x6	abu-miR-10558	0.000892	100
lro_19151986_x6	abu-miR-10563	0.000892	100
lro_19192918_x6	oni-miR-10699	0.000248	100
lro_19201840_x6	dre-miR-723-5p	0.000872	100
lro_19202080_x6	oni-miR-10647	0.000892	100
lro_19204606_x6	oni-miR-10908	0.000892	100
lro_19227160_x6	ssa-miR-219c-2-3p	0.000892	100
lro_19247422_x6	pny-miR-19c	0.000892	100
lro_19273276_x6	dre-miR-2196	0.000243	95.238
lro_19279156_x6	oni-miR-10579	0.000892	100
lro_19329346_x5	abu-miR-10558	0.000872	100
lro_19330256_x5	gmo-miR-458-5p	0.000892	100
lro_19348561_x5	gmo-miR-11934-3p	0.000872	100
lro_19415506_x5	dre-miR-7145	1.92e-05	95.455
lro_19416926_x5	dre-miR-7145	1.92e-05	95.455
lro_19439031_x5	ssa-miR-26b-3p	0.000892	100
lro_19459691_x5	oni-miR-449c	0.000892	100
lro_19482586_x5	gmo-miR-11935-3p	0.000853	100
lro_19496521_x5	oni-miR-10908	0.000892	100
lro_19502431_x5	gmo-miR-11934-3p	0.000892	100
lro_19528036_x5	ipu-miR-16c	1.45e-06	100
lro_19574686_x5	ssa-miR-26b-3p	0.000892	100
lro_19592536_x5	ssa-miR-146d-2-3p	0.000892	100
lro_19596031_x5	dre-miR-222a-5p	0.000248	100
lro_19611371_x5	ssa-miR-15c-3p	0.000892	100
lro_19616796_x5	oni-miR-10794	0.000892	100
lro_19622276_x5	ssa-miR-499b-5p	0.000892	100
lro_19622726_x5	oni-miR-10818	0.000872	100
lro_19624276_x5	gmo-miR-11251-3p	0.000892	100
lro_19639251_x5	oni-miR-10628	0.000892	100
lro_19646401_x5	oni-miR-10908	0.000892	100
lro_19651556_x5	pol-let-7b-3p	5.33e-06	100
lro_19672061_x5	oni-miR-10972	0.000892	100
lro_19680211_x5	oni-miR-10594a	0.000892	100
lro_19698391_x5	oni-miR-202	0.000872	100
lro_19728126_x5	ssa-miR-133b-5p	0.000892	100
lro_19729721_x5	gmo-miR-11934-3p	0.000892	100
lro_19773716_x5	oni-miR-10835	0.000248	100
lro_19775096_x5	dre-miR-7132-5p	1.83e-05	100
lro_19778256_x5	ssa-miR-8162-3p	0.000853	100
lro_19783076_x5	pol-let-7b-3p	1.48e-06	100
lro_19788201_x5	dre-miR-20b-3p	0.000248	100
lro_19801766_x5	abu-miR-10558	0.000892	100
lro_19803471_x5	gmo-miR-30b-3p	0.000892	100
lro_19810226_x5	oni-miR-10734	0.000892	100
lro_19850121_x5	oni-miR-10647	0.000892	100
lro_19857676_x5	oni-miR-10972	0.000892	100
lro_19869521_x5	tni-miR-19a	1.15e-07	100
lro_19880671_x5	eel-miR-11064-3p	0.000892	100
lro_19881171_x5	gmo-miR-11932-3p	0.000248	100
lro_19899686_x5	oni-miR-10842	0.000892	100
lro_19919216_x5	oni-miR-10914	0.000892	100
lro_19947381_x5	dre-miR-18c	0.000892	100
lro_19963326_x5	oni-miR-10699	0.000248	100
lro_19969161_x5	tni-miR-17	0.000853	100
lro_19990171_x4	gmo-miR-458-5p	0.000853	100
lro_19990907_x4	ssa-miR-454-3p	0.000892	100
lro_19992439_x4	dre-miR-204-2-3p	0.000243	100
lro_20001659_x4	oni-miR-10935	0.000892	100
lro_20031683_x4	dre-miR-7145	1.92e-05	95.455
lro_20043475_x4	ssa-miR-133b-5p	0.000892	100
lro_20057375_x4	oni-miR-10771	0.000248	100
lro_20060259_x4	gmo-miR-11228-3p	0.000872	100
lro_20070291_x4	pny-miR-7132b	0.000892	100
lro_20086535_x4	oni-miR-10914	0.000892	100
lro_20106139_x4	oni-miR-10548b	0.000243	100
lro_20134875_x4	oni-miR-10972	0.000892	100
lro_20138807_x4	oni-miR-10908	0.000248	95
lro_20142059_x4	ipu-miR-3618	4.12e-07	100
lro_20143299_x4	gmo-miR-11274-5p	0.000892	100
lro_20145315_x4	gmo-miR-11205-5p	0.000248	100
lro_20155503_x4	ssa-miR-1788-3p	0.000892	100
lro_20156639_x4	oni-miR-10908	0.000892	100
lro_20199471_x4	oni-miR-10719	0.000872	100
lro_20251723_x4	oni-miR-10798	0.000248	100
lro_20268207_x4	gmo-miR-11209-3p	0.000237	100
lro_20280067_x4	oni-miR-10877	0.000892	100
lro_20299635_x4	gmo-miR-11934-3p	0.000872	100
lro_20313671_x4	ssa-miR-205b-2-3p	0.000892	100
lro_20339503_x4	ssa-miR-153a-5p	0.000892	100
lro_20376711_x4	ssa-miR-15b-5p	6.74e-05	100
lro_20402327_x4	ola-miR-430d	1.92e-05	100
lro_20408563_x4	ssa-miR-499b-5p	0.000872	100
lro_20432607_x4	oni-miR-10697b	0.000248	100
lro_20433299_x4	gmo-miR-11934-3p	0.000892	100
lro_20460475_x4	dre-miR-430c-3p	1.45e-06	100
lro_20464087_x4	ssa-miR-499b-5p	0.000892	100
lro_20473063_x4	gmo-miR-11232-3p	0.000248	100
lro_20482547_x4	ssa-miR-24b-3p	0.000892	100
lro_20511667_x4	oni-miR-10972	0.000872	100
lro_20523719_x4	gmo-miR-24b-5p	0.000243	100
lro_20537115_x4	gmo-miR-11934-3p	0.000872	100
lro_20553903_x4	oni-miR-10710	0.000892	100
lro_20564819_x4	eel-miR-11056-5p	0.000892	100
lro_20569071_x4	ccr-miR-2192	0.000243	100
lro_20603907_x4	ipu-miR-737	0.000248	100
lro_20606039_x4	dre-miR-222a-5p	0.000248	100
lro_20616559_x4	oni-miR-301c	0.000892	100
lro_20624043_x4	ssa-miR-144-5p	0.000892	100
lro_20642091_x4	oni-miR-202	0.000853	100
lro_20648483_x4	gmo-miR-11932-3p	0.000248	100
lro_20658187_x4	oni-miR-10697b	0.000248	100
lro_20688607_x4	oni-miR-10818	0.000872	100
lro_20692431_x4	ipu-miR-737	0.000248	100
lro_20713359_x4	dre-miR-107a-5p	0.000892	100
lro_20722951_x4	gmo-miR-26a-3p	0.000892	100
lro_20723215_x4	oni-miR-10599	0.000248	100
lro_20723471_x4	ssa-miR-430b-5p	0.000892	100
lro_20738531_x4	ssa-miR-1-4-5p	0.000892	100
lro_20752063_x4	oni-miR-10719	0.000872	100
lro_20755123_x4	ssa-miR-203b-5p	0.000892	100
lro_20756811_x4	ola-miR-194-3p	0.000892	100
lro_20786295_x4	oni-miR-10709	0.000872	100
lro_20793827_x4	ssa-miR-26b-3p	0.000892	100
lro_20794967_x4	ccr-miR-2192	0.000892	95
lro_20799743_x4	oni-miR-10790	0.000872	100
lro_20800115_x4	oni-miR-10830	0.000892	100
lro_20830767_x4	dre-miR-29b3-5p	0.000892	100
lro_20843531_x4	oni-miR-10628	0.000892	100
lro_20844739_x4	dre-miR-153a-5p	0.000892	100
lro_20851283_x4	ssa-miR-133b-5p	0.000892	100
lro_20852091_x4	ola-miR-30d-3p	0.000237	100
lro_20868123_x4	pny-miR-19c	0.000853	100
lro_20886107_x4	oni-miR-10790	0.000892	100
lro_20916067_x4	ipu-miR-7556	0.000892	100
lro_20953099_x4	ssa-miR-26b-3p	0.000892	100
lro_20975651_x4	oni-miR-10790	0.000248	100
lro_20977871_x4	oni-miR-10851	0.000892	100
lro_20978651_x4	pny-miR-7132b	0.000892	100
lro_20984131_x4	ssa-miR-101a-5p	0.000892	100
lro_20996771_x4	gmo-miR-30b-3p	0.000892	100
lro_21004399_x4	gmo-miR-100b-5p	0.000892	100
lro_21022723_x4	dre-miR-7132-3p	4.12e-07	100
lro_21028635_x4	oni-miR-10736	6.89e-05	100
lro_21045211_x4	oni-miR-10835	0.000243	100
lro_21052887_x4	tni-miR-196a	0.000892	100
lro_21079999_x4	ssa-miR-203b-5p	0.000892	100
lro_21102437_x3	oni-miR-10653	0.000892	100
lro_21138962_x3	oni-miR-10745	0.000248	100
lro_21146699_x3	gmo-miR-11274-5p	0.000892	100
lro_21148379_x3	ssa-miR-153a-5p	0.000892	100
lro_21166925_x3	oni-miR-430b	0.000892	100
lro_21176099_x3	gmo-miR-11934-3p	0.000892	100
lro_21177782_x3	abu-miR-16c	0.000892	100
lro_21181913_x3	gmo-miR-11935-5p	0.000892	100
lro_21186857_x3	dre-miR-29b3-5p	0.000892	100
lro_21198860_x3	oni-miR-199c	0.000892	100
lro_21202844_x3	eel-miR-11062-5p	0.000248	95.238
lro_21212813_x3	oni-miR-10892	0.000892	100
lro_21232301_x3	oni-miR-10573b	0.000892	100
lro_21251660_x3	gmo-miR-11934-3p	0.000892	100
lro_21254747_x3	ccr-miR-2192	0.000248	100
lro_21269657_x3	oni-miR-10782	0.000248	100
lro_21271907_x3	oni-miR-10614	0.000248	100
lro_21279551_x3	ipu-miR-3618	4.12e-07	100
lro_21291281_x3	ipu-miR-17b	0.000892	100
lro_21295352_x3	oni-miR-10662	0.000892	100
lro_21312305_x3	dre-miR-212-3p	1.15e-07	100
lro_21316751_x3	ccr-miR-2192	0.000248	100
lro_21330950_x3	tni-miR-365	0.000892	100
lro_21362630_x3	oni-miR-10770	0.000892	100
lro_21362723_x3	ssa-miR-138-4-3p	0.000892	100
lro_21393947_x3	dre-miR-2196	0.000243	95.238
lro_21399755_x3	oni-miR-10908	0.000892	100
lro_21422333_x3	ssa-miR-142b-3p	3.18e-08	100
lro_21434372_x3	oni-miR-199c	0.000248	100
lro_21436796_x3	oni-miR-10589	0.000248	100
lro_21445421_x3	gmo-miR-451-5p	0.000892	100
lro_21448367_x3	oni-miR-2187a	0.000892	100
lro_21464603_x3	oni-miR-10599	0.000248	100
lro_21494654_x3	ssa-miR-15e-3p	0.000243	100
lro_21519851_x3	oni-miR-10677	1.92e-05	95.455
lro_21532565_x3	ipu-miR-3618	5.33e-06	100
lro_21571160_x3	oni-miR-10938	0.000892	100
lro_21575135_x3	tni-let-7h	0.000892	100
lro_21596153_x3	oni-miR-10647	0.000892	100
lro_21605321_x3	tni-miR-223	0.000892	100
lro_21625652_x3	ssa-miR-459-3p	0.000892	100
lro_21626792_x3	gmo-miR-11205-5p	0.000248	100
lro_21634823_x3	tni-miR-17	0.000853	100
lro_21639065_x3	ssa-miR-29b-1-5p	6.44e-05	100
lro_21643889_x3	gmo-miR-11224b-5p	0.000892	100
lro_21660170_x3	oni-miR-184c	0.000892	100
lro_21667094_x3	oni-miR-10734	0.000248	100
lro_21674369_x3	oni-miR-10910	0.000892	100
lro_21675503_x3	oni-miR-10647	0.000892	100
lro_21678836_x3	tni-miR-17	0.000872	100
lro_21687107_x3	ipu-miR-7566	0.000248	100
lro_21687833_x3	gmo-miR-7132b-3p	0.000892	100
lro_21687863_x3	ssa-miR-93a-5p	0.000853	100
lro_21690377_x3	tni-let-7h	4.12e-07	100
lro_21721649_x3	ssa-miR-153a-5p	0.000853	100
lro_21723023_x3	gmo-miR-11274-5p	0.000892	100
lro_21739895_x3	oni-miR-10736	6.89e-05	100
lro_21740759_x3	dre-miR-457b-3p	0.000248	100
lro_21742034_x3	gmo-miR-29c-3p	0.000872	100
lro_21742835_x3	ssa-miR-26b-3p	0.000892	100
lro_21745001_x3	oni-miR-10798	0.000872	100
lro_21793718_x3	tni-let-7b	1.92e-05	100
lro_21800570_x3	gmo-miR-100b-5p	0.000892	100
lro_21812447_x3	oni-miR-10579	0.000892	100
lro_21814484_x3	ola-miR-194-3p	0.000892	100
lro_21817370_x3	ssa-miR-29b-3-5p	0.000243	100
lro_21844799_x3	dre-miR-3906	0.000892	100
lro_21876953_x3	oni-miR-10556a	0.000892	100
lro_21895790_x3	gmo-miR-29a-3-5p	0.000872	100
lro_21902327_x3	dre-miR-430c-3p	0.000892	100
lro_21904772_x3	ssa-miR-8162-3p	6.89e-05	100
lro_21921212_x3	oni-miR-10756	0.000872	100
lro_21952043_x3	oni-miR-10790	0.000872	100
lro_21954758_x3	ssa-miR-551-5p	0.000892	100
lro_21964667_x3	dre-miR-130c-5p	1.48e-06	100
lro_21980630_x3	ssa-miR-9a-1-3p	1.48e-06	100
lro_21987026_x3	ccr-miR-2192	0.000892	100
lro_21991361_x3	pny-miR-19c	0.000892	100
lro_21992924_x3	oni-miR-10908	0.000872	100
lro_21995750_x3	gmo-miR-11274-5p	0.000892	100
lro_21996119_x3	dre-miR-2189	0.000892	100
lro_21997781_x3	oni-miR-10938	0.000892	100
lro_21998327_x3	ssa-miR-29b-3-5p	0.000248	100
lro_21999134_x3	oni-miR-10599	0.000243	100
lro_22015265_x3	dre-miR-430b-3p	4.12e-07	100
lro_22020623_x3	oni-miR-10897	0.000872	100
lro_22025861_x3	oni-miR-10755	0.000892	100
lro_22029821_x3	oni-miR-10765	0.000892	100
lro_22070093_x3	gmo-miR-11274-5p	0.000892	100
lro_22073429_x3	gmo-miR-11934-3p	0.000892	100
lro_22077035_x3	oni-miR-10551	0.000248	100
lro_22077926_x3	dre-miR-363-5p	0.000892	100
lro_22090973_x3	oni-miR-10928	0.000892	100
lro_22096508_x3	ssa-miR-133b-5p	0.000892	100
lro_22107584_x3	dre-miR-430c-3p	1.48e-06	100
lro_22113593_x3	ssa-miR-15b-5p	6.59e-05	100
lro_22118804_x3	oni-miR-10677	6.89e-05	100
lro_22121567_x3	oni-miR-1788	0.000892	100
lro_22125890_x3	eel-miR-11058-5p	0.000892	100
lro_22130873_x3	oni-miR-10771	0.000892	100
lro_22177007_x3	ssa-let-7a-3-3p	1.48e-06	100
lro_22183256_x3	ssa-miR-133b-5p	0.000892	100
lro_22189412_x3	ipu-miR-7577	0.000892	100
lro_22194782_x3	ssa-miR-143-5p	0.000892	100
lro_22204409_x3	gmo-miR-458-5p	0.000892	100
lro_22220267_x3	oni-miR-10545	0.000248	100
lro_22241183_x3	oni-miR-10653	0.000892	100
lro_22249634_x3	oni-miR-10628	0.000892	100
lro_22254608_x3	ssa-let-7a-3-3p	4.12e-07	100
lro_22262651_x3	hhi-miR-7790	0.000892	100
lro_22264301_x3	oni-miR-10851	0.000892	100
lro_22284458_x3	dre-miR-430b-5p	1.48e-06	100
lro_22288655_x3	oni-miR-10851	0.000892	100
lro_22299047_x3	oni-miR-10676	0.000892	100
lro_22299386_x3	oni-miR-10619	0.000248	100
lro_22307489_x3	ssa-miR-146a-3p	0.000872	100
lro_22313285_x3	gmo-miR-153b-5p	0.000892	100
lro_22318289_x3	hhi-miR-7790	0.000892	100
lro_22325432_x3	ssa-miR-192b-3p	0.000892	100
lro_22325792_x3	ccr-miR-2192	0.000248	100
lro_22339631_x3	oni-miR-10599	0.000248	100
lro_22340867_x3	oni-miR-10972	0.000892	100
lro_22350341_x3	oni-miR-10977	0.000892	100
lro_22356071_x3	gmo-let-7i-5p	1.15e-07	100
lro_22363721_x3	gmo-miR-11274-5p	0.000248	100
lro_22364702_x3	oni-miR-10935	0.000892	100
lro_22368218_x3	oni-miR-10835	0.000248	100
lro_22378577_x3	ssa-miR-29b-3-5p	0.000795	100
lro_22383269_x3	hhi-miR-7795	0.000892	100
lro_22421003_x3	oni-miR-10806	0.000892	100
lro_22440611_x3	tni-miR-1	0.000892	100
lro_22442114_x3	oni-miR-10684	6.89e-05	100
lro_22452218_x3	ssa-miR-133b-5p	0.000892	100
lro_22463903_x3	eel-miR-11052-3p	0.000698	100
lro_22470335_x3	ssa-miR-19d-3p	0.000892	100
lro_22489370_x3	oni-miR-10734	0.000892	100
lro_22491089_x3	oni-miR-10894	0.000243	100
lro_22501799_x3	pny-miR-19c	0.000892	100
lro_22512500_x3	dre-miR-16c-5p	1.87e-05	100
lro_22521326_x3	ssa-miR-734-5p	0.000248	100
lro_22542443_x3	ssa-miR-92b-5p	0.000248	95
lro_22554863_x3	ssa-miR-135a-5p	0.000853	100
lro_22556459_x3	ssa-miR-203b-5p	0.000892	100
lro_22557029_x3	gmo-miR-11934-3p	0.000892	100
lro_22557593_x3	oni-miR-10924	0.000872	100
lro_22562993_x3	tni-let-7b	4.12e-07	100
lro_22563614_x3	gmo-miR-11251-3p	0.000892	100
lro_22572272_x3	ssa-miR-130d-1-5p	6.89e-05	100
lro_22589330_x3	gmo-miR-11205-5p	0.000892	100
lro_22591853_x3	gmo-miR-1-2-5p	4.12e-07	100
lro_22608149_x3	oni-miR-10972	0.000892	100
lro_22610564_x3	oni-miR-10938	0.000892	100
lro_22633214_x3	tni-miR-132	4.12e-07	100
lro_22637066_x3	gmo-miR-11217-5p	0.000892	100
lro_22647563_x3	eel-miR-11054-3p	0.000892	100
lro_22658303_x3	ssa-miR-190b-5p	0.000853	100
lro_22665353_x3	dre-miR-153a-5p	0.000892	100
lro_22706801_x3	pny-miR-31	0.000892	100
lro_22711910_x3	oni-miR-10881	0.000892	100
lro_22714826_x3	oni-miR-10732	0.000892	100
lro_22714850_x3	oni-miR-202	0.000892	100
lro_22730243_x3	gmo-miR-11274-5p	0.000892	100
lro_22737020_x3	pol-miR-199a-3p	4.12e-07	100
lro_22757486_x3	oni-miR-153d	0.000237	100
lro_22766900_x3	pny-miR-19c	0.000892	100
lro_22777514_x3	ssa-miR-8162-3p	6.74e-05	100
lro_22813304_x3	oni-miR-10654	0.000892	100
lro_22841945_x3	tni-miR-137	0.000892	100
lro_22846343_x3	oni-miR-10589	0.000248	100
lro_22850957_x3	oni-miR-10745	0.000243	100
lro_22854455_x3	ssa-let-7b-3p	6.74e-05	100
lro_22862777_x3	tni-let-7b	1.92e-05	100
lro_22872968_x3	ssa-miR-29c-5p	0.000248	100
lro_22886105_x3	ssa-miR-27a-5p	0.000872	100
lro_22886372_x3	eel-miR-11057-3p	0.000248	100
lro_22893269_x3	ssa-miR-499b-5p	0.000892	100
lro_22907663_x3	tni-let-7d	0.000892	100
lro_22931129_x3	oni-miR-10771	6.74e-05	100
lro_22932227_x3	ssa-miR-143-5p	0.000892	100
lro_22940495_x3	gmo-miR-11209-3p	0.000243	100
lro_22963157_x2	gmo-miR-11240-5p	0.000814	100
lro_22973555_x2	ssa-miR-153a-5p	0.000892	100
lro_22974447_x2	tni-let-7b	4.12e-07	100
lro_22976763_x2	oni-miR-449b-5p	0.000892	100
lro_22981481_x2	gmo-miR-130a-5p	0.000248	100
lro_22983719_x2	ssa-miR-146a-3p	0.000892	100
lro_22987335_x2	ssa-miR-205b-4-3p	0.000892	100
lro_23003545_x2	oni-miR-10972	0.000892	100
lro_23006459_x2	oni-miR-10954	0.000892	100
lro_23007949_x2	ssa-miR-20a-1-3p	0.000892	100
lro_23008985_x2	ssa-miR-194c-5p	0.000243	100
lro_23009747_x2	pny-let-7f	0.000892	100
lro_23019155_x2	ccr-miR-2192	0.000892	100
lro_23020201_x2	oni-miR-10654	0.000892	100
lro_23025715_x2	hhi-miR-96	0.000248	100
lro_23029877_x2	hhi-miR-182	0.000892	100
lro_23036815_x2	dre-miR-740	0.000248	100
lro_23090905_x2	oni-miR-10719	0.000872	100
lro_23094293_x2	gmo-miR-451-5p	0.000872	100
lro_23096453_x2	gmo-miR-92-5p	0.000248	100
lro_23098873_x2	ssa-miR-27b-5p	4.12e-07	100
lro_23103551_x2	tni-let-7h	0.000892	100
lro_23104451_x2	oni-miR-10847	0.000892	100
lro_23110055_x2	dre-miR-430c-3p	1.92e-05	100
lro_23124743_x2	oni-miR-202	0.000892	100
lro_23135405_x2	ssa-miR-27a-5p	0.000892	100
lro_23136259_x2	ssa-miR-181c-3p	0.000892	100
lro_23143129_x2	oni-miR-10699	0.000248	100
lro_23144109_x2	ssa-miR-723-5p	0.000892	100
lro_23150845_x2	gmo-miR-11935-5p	0.000248	100
lro_23151867_x2	oni-miR-10771	6.89e-05	95.238
lro_23157955_x2	oni-miR-10589	0.000892	100
lro_23160323_x2	oni-miR-10677	1.92e-05	95.455
lro_23164877_x2	oni-miR-10879	0.000892	100
lro_23169987_x2	oni-miR-10928	0.000853	100
lro_23192847_x2	tni-let-7e	4.12e-07	100
lro_23199667_x2	oni-miR-10712	0.000892	100
lro_23201065_x2	pny-miR-19c	0.000892	100
lro_23209735_x2	oni-miR-10821	0.000872	100
lro_23209877_x2	oni-miR-1788	0.000872	100
lro_23212773_x2	oni-miR-10840	0.000892	100
lro_23212799_x2	gmo-miR-24a-5p	0.000892	100
lro_23216775_x2	ssa-miR-153a-5p	0.000892	100
lro_23219053_x2	gmo-miR-187-5p	0.000872	100
lro_23245673_x2	oni-miR-10717	0.000248	100
lro_23245799_x2	oni-miR-10938	0.000892	100
lro_23256913_x2	gmo-miR-11274-5p	0.000892	100
lro_23273339_x2	dre-miR-430b-3p	4.12e-07	100
lro_23280213_x2	gmo-miR-11224b-5p	0.000892	100
lro_23283405_x2	ipu-miR-737	0.000892	100
lro_23300087_x2	ssa-miR-15e-3p	0.000853	100
lro_23303621_x2	ccr-miR-2192	0.000872	100
lro_23309449_x2	ssa-miR-219b-3p	0.000248	100
lro_23316575_x2	oni-miR-10822	0.000892	100
lro_23324011_x2	oni-miR-10699	0.000248	100
lro_23342779_x2	oni-miR-10972	0.000892	100
lro_23345771_x2	oni-miR-10548d	0.000892	100
lro_23346473_x2	oni-miR-10856	0.000795	100
lro_23349347_x2	oni-miR-10790	0.000248	100
lro_23355273_x2	oni-miR-10697b	0.000248	100
lro_23356229_x2	oni-miR-10633	0.000892	100
lro_23360585_x2	gmo-miR-11274-5p	0.000892	100
lro_23367585_x2	oni-miR-10811	0.000248	95
lro_23368987_x2	ssa-miR-27d-5p	0.000853	100
lro_23369771_x2	oni-miR-10724	0.000248	100
lro_23372971_x2	oni-miR-10732	0.000892	100
lro_23375889_x2	oni-miR-10614	0.000248	100
lro_23384141_x2	ssa-miR-736-5p	0.000892	100
lro_23385929_x2	oni-miR-10938	0.000872	100
lro_23398757_x2	ssa-miR-26b-3p	0.000892	100
lro_23409643_x2	eel-miR-11050-3p	1.92e-05	95.455
lro_23421217_x2	oni-miR-10842	0.000892	100
lro_23429563_x2	oni-miR-10806	0.000892	100
lro_23467927_x2	ola-miR-194-3p	6.89e-05	100
lro_23499201_x2	oni-miR-10654	0.000248	100
lro_23504055_x2	tni-miR-204b	0.000892	100
lro_23510887_x2	ssa-miR-146d-2-3p	0.000892	100
lro_23522981_x2	oni-miR-10573b	0.000892	100
lro_23523927_x2	gmo-miR-11193-5p	0.000892	100
lro_23524935_x2	ssa-miR-499b-5p	0.000853	100
lro_23526585_x2	oni-miR-17b	0.000892	100
lro_23528913_x2	tni-miR-196a	0.000892	100
lro_23534037_x2	ccr-miR-2192	0.000872	100
lro_23538475_x2	oni-miR-10677	1.92e-05	95.455
lro_23539349_x2	tni-miR-196a	0.000892	100
lro_23540491_x2	ssa-miR-7132b-3p	0.000892	100
lro_23548857_x2	oni-miR-10761	0.000248	100
lro_23551853_x2	oni-miR-10699	0.000248	100
lro_23553785_x2	tni-miR-153b	4.12e-07	100
lro_23561497_x2	oni-miR-10938	0.000892	95
lro_23564603_x2	oni-miR-10842	0.000892	100
lro_23569055_x2	ssa-miR-33b-5p	0.000248	100
lro_23589247_x2	gmo-miR-100b-5p	0.000892	100
lro_23596295_x2	oni-miR-10551	0.000892	100
lro_23599579_x2	oni-miR-10556a	0.000892	100
lro_23602535_x2	ssa-miR-130a-2-3p	0.000892	100
lro_23613349_x2	oni-miR-10847	0.000248	100
lro_23622757_x2	dre-miR-222a-5p	0.000248	100
lro_23624485_x2	ssa-miR-430b-5p	0.000892	100
lro_23633059_x2	ssa-miR-203b-5p	0.000892	100
lro_23634029_x2	gmo-miR-100b-5p	0.000892	100
lro_23648845_x2	hhi-miR-7793	0.000248	100
lro_23677793_x2	tni-miR-194	0.000892	100
lro_23679741_x2	ipu-miR-203c	0.000892	100
lro_23682297_x2	ola-miR-430d	0.000892	100
lro_23682785_x2	ssa-miR-181c-3p	0.000892	100
lro_23685443_x2	dre-miR-457b-3p	0.000248	100
lro_23693327_x2	oni-miR-132c	1.15e-07	100
lro_23720755_x2	pny-let-7f	0.000892	100
lro_23734001_x2	tni-miR-9	1.15e-07	100
lro_23747695_x2	nbr-miR-10572	0.000248	100
lro_23768463_x2	oni-miR-301c	0.000892	100
lro_23771417_x2	tni-let-7j	0.000248	100
lro_23772493_x2	gmo-miR-11274-5p	0.000892	100
lro_23775559_x2	oni-miR-10705	0.000892	100
lro_23775893_x2	oni-miR-10831a	0.000243	100
lro_23780059_x2	oni-miR-10614	0.000248	100
lro_23786517_x2	ssa-miR-133b-5p	0.000892	100
lro_23795473_x2	ipu-miR-196d	0.000892	100
lro_23796879_x2	ssa-miR-206-3p	0.000892	100
lro_23798043_x2	oni-miR-10580	0.000892	100
lro_23800787_x2	oni-miR-10959	0.000872	100
lro_23803285_x2	tni-miR-17	0.000892	100
lro_23817163_x2	tni-miR-144	0.000892	100
lro_23820231_x2	oni-miR-10599	0.000892	100
lro_23823257_x2	gmo-miR-11276-5p	0.000892	100
lro_23828275_x2	oni-miR-10645	0.000892	100
lro_23831143_x2	oni-miR-10972	0.000892	100
lro_23832285_x2	dre-miR-181b-3-3p	0.000892	95
lro_23833637_x2	oni-miR-10770	0.000892	100
lro_23835773_x2	oni-miR-10853	0.000892	100
lro_23836251_x2	oni-miR-10595	0.000892	100
lro_23845761_x2	oni-miR-10841	0.000892	100
lro_23846581_x2	ola-miR-430d	1.92e-05	100
lro_23854097_x2	ssa-miR-9a-8-3p	6.89e-05	100
lro_23855269_x2	abu-miR-10556b	0.000248	100
lro_23859063_x2	dre-miR-19a-5p	0.000892	100
lro_23860051_x2	oni-miR-10643	0.000248	100
lro_23862185_x2	ssa-miR-430c-3p	0.000892	100
lro_23866541_x2	ssa-miR-101a-5p	0.000892	100
lro_23879811_x2	eel-miR-11054-3p	1.92e-05	100
lro_23884475_x2	ipu-miR-24	0.000248	100
lro_23884673_x2	ssa-miR-153a-5p	0.000872	100
lro_23885357_x2	ipu-miR-196a	0.000248	100
lro_23898011_x2	dre-miR-731	3.18e-08	100
lro_23903837_x2	gmo-let-7i-5p	1.15e-07	100
lro_23910803_x2	eel-miR-11062-5p	0.000892	100
lro_23913693_x2	oni-miR-10770	0.000248	100
lro_23925849_x2	oni-miR-10647	0.000248	95
lro_23930775_x2	gmo-miR-7133-3p	0.000892	100
lro_23946985_x2	oni-miR-10835	0.000248	100
lro_23948705_x2	oni-miR-10647	0.000243	95
lro_23949207_x2	tni-miR-365	0.000892	100
lro_23949369_x2	oni-miR-10938	0.000892	100
lro_23958323_x2	oni-miR-10749	6.89e-05	100
lro_23983601_x2	ssa-miR-93a-5p	0.000892	100
lro_24000593_x2	ssa-miR-142b-3p	3.18e-08	100
lro_24007947_x2	ssa-miR-153a-5p	0.000892	100
lro_24010583_x2	ssa-miR-99-5p	4.12e-07	100
lro_24015469_x2	oni-miR-10708	0.000248	100
lro_24015717_x2	oni-miR-7565	0.000892	100
lro_24023135_x2	oni-miR-10738	0.000892	100
lro_24032321_x2	oni-miR-10798	0.000248	100
lro_24038021_x2	ssa-miR-499b-5p	0.000892	100
lro_24040577_x2	ssa-miR-130d-1-5p	6.59e-05	100
lro_24051111_x2	oni-miR-10677	1.92e-05	95.455
lro_24063539_x2	ssa-miR-205b-4-3p	0.000872	100
lro_24077045_x2	dre-miR-430b-3p	3.85e-07	100
lro_24088185_x2	gmo-miR-11933-5p	0.000892	100
lro_24088311_x2	oni-miR-10770	0.000892	100
lro_24097687_x2	ssa-miR-8164-5p	0.000892	100
lro_24114621_x2	ola-miR-194-3p	0.000872	100
lro_24115973_x2	oni-miR-10631	0.000892	100
lro_24116589_x2	ssa-miR-301c-5p	0.000892	100
lro_24129573_x2	oni-miR-10743	0.000892	100
lro_24130043_x2	dre-miR-18b-3p	5.21e-06	100
lro_24133719_x2	oni-miR-137a	1.15e-07	100
lro_24137227_x2	ssa-miR-190b-5p	0.000872	100
lro_24137453_x2	gmo-miR-11209-3p	0.000243	100
lro_24139033_x2	oni-miR-10972	0.000872	100
lro_24148509_x2	dre-miR-153a-5p	0.000872	100
lro_24152363_x2	oni-miR-10790	0.000248	100
lro_24156619_x2	ccr-miR-2192	0.000892	100
lro_24156995_x2	gmo-miR-11934-3p	0.000892	100
lro_24160307_x2	oni-miR-10892	0.000892	100
lro_24162825_x2	eel-miR-11065-3p	0.000248	100
lro_24164597_x2	ipu-miR-7572	0.000892	100
lro_24172563_x2	oni-miR-10790	0.000243	100
lro_24175797_x2	dre-miR-2189	0.000892	95
lro_24184339_x2	oni-miR-10952	0.000892	100
lro_24184637_x2	oni-miR-10647	0.000892	100
lro_24205335_x2	ccr-miR-2192	0.000892	95
lro_24206885_x2	ssa-miR-205b-4-3p	0.000892	100
lro_24223249_x2	dre-miR-457b-5p	0.000248	100
lro_24227211_x2	pny-miR-7132b	0.000892	100
lro_24230699_x2	gmo-miR-11932-3p	0.000892	100
lro_24232849_x2	tni-miR-133	0.000892	100
lro_24252321_x2	eel-miR-11052-3p	0.000892	100
lro_24258629_x2	gmo-miR-16a-3p	0.000892	100
lro_24260121_x2	gmo-miR-11274-5p	0.000248	100
lro_24264987_x2	ssa-miR-17-3-3p	0.000892	100
lro_24271353_x2	oni-miR-10655	0.000892	100
lro_24295097_x2	ola-miR-194-3p	0.000892	100
lro_24306021_x2	gmo-miR-30b-3p	0.000892	100
lro_24309015_x2	gmo-miR-24b-5p	0.000243	100
lro_24312803_x2	oni-miR-10699	0.000248	100
lro_24313169_x2	dre-miR-457b-5p	0.000248	100
lro_24318279_x2	ssa-miR-212b-5p	1.15e-07	100
lro_24319475_x2	oni-miR-10709	0.000892	100
lro_24320219_x2	tni-miR-365	0.000892	100
lro_24328639_x2	dre-miR-222a-5p	0.000248	100
lro_24333319_x2	oni-miR-10573b	0.000248	100
lro_24334745_x2	pny-miR-19c	0.000892	100
lro_24335365_x2	ipu-miR-7577	0.000872	100
lro_24338973_x2	tni-miR-133	0.000892	100
lro_24341793_x2	ssa-miR-731-3p	0.000243	100
lro_24345237_x2	ssa-miR-92a-3-5p	0.000892	100
lro_24349409_x2	gmo-miR-11211-3p	0.000892	100
lro_24360491_x2	hhi-miR-430a	4.12e-07	100
lro_24361713_x2	hhi-miR-7790	0.000892	100
lro_24367009_x2	ssa-miR-145-5p	0.000892	100
lro_24373229_x2	oni-miR-10834	0.000892	100
lro_24377493_x2	tni-miR-223	0.000872	100
lro_24388811_x2	oni-miR-430b	0.000892	100
lro_24391709_x2	oni-miR-10717	0.000872	100
lro_24392091_x2	oni-miR-10914	0.000892	100
lro_24396157_x2	oni-miR-10826	0.000892	100
lro_24399509_x2	pny-miR-19c	0.000892	100
lro_24402089_x2	oni-miR-10743	0.000892	100
lro_24411133_x2	ipu-miR-29b	0.000892	100
lro_24411441_x2	oni-miR-430b	0.000892	100
lro_24414105_x2	ipu-miR-7572	0.000892	100
lro_24415173_x2	oni-miR-10599	0.000853	100
lro_24432519_x2	eel-miR-11054-3p	6.89e-05	100
lro_24433955_x2	ccr-miR-2192	6.89e-05	100
lro_24440025_x2	dre-miR-7145	1.92e-05	95.455
lro_24444279_x2	oni-miR-10653	0.000892	100
lro_24446711_x2	ssa-let-7c-5p	4.12e-07	100
lro_24448663_x2	dre-miR-181b-3-3p	0.000872	95
lro_24450417_x2	oni-miR-10732	0.000872	100
lro_24458621_x2	dre-miR-29b3-5p	0.000892	100
lro_24466841_x2	ssa-miR-365-2-5p	0.000892	100
lro_24482825_x2	oni-miR-10756	0.000892	100
lro_24483727_x2	dre-miR-2196	0.000892	100
lro_24485381_x2	oni-miR-10770	6.89e-05	100
lro_24486401_x2	oni-miR-10577	0.000248	100
lro_24489237_x2	oni-miR-10893	0.000892	100
lro_24499089_x2	ssa-miR-730a-5p	0.000892	100
lro_24509995_x2	ssa-miR-219c-2-3p	0.000892	100
lro_24517077_x2	gmo-miR-11934-3p	0.000892	100
lro_24518005_x2	gmo-let-7i-5p	1.15e-07	100
lro_24535339_x2	ssa-miR-27a-5p	0.000892	100
lro_24540239_x2	tni-let-7a	0.000892	100
lro_24544963_x2	ssa-miR-30c-5p	0.000892	100
lro_24545531_x2	oni-miR-10595	0.000892	100
lro_24547113_x2	oni-miR-10909	0.000853	100
lro_24558087_x2	ssa-miR-214-3p	6.89e-05	100
lro_24561091_x2	ipu-miR-196a	0.000248	100
lro_24562069_x2	ssa-miR-7552a-5p	0.000892	100
lro_24581655_x2	tni-miR-153b	0.000892	100
lro_24582811_x2	oni-miR-10821	0.000892	100
lro_24592177_x2	ssa-miR-30c-5p	0.000248	100
lro_24619449_x2	ssa-miR-190b-5p	0.000248	100
lro_24628313_x2	oni-miR-10654	0.000892	100
lro_24634319_x2	oni-miR-10959	0.000892	100
lro_24636185_x2	oni-miR-10699	0.000892	100
lro_24643269_x2	oni-miR-10625	0.000872	100
lro_24650239_x2	abu-miR-10561	0.000248	100
lro_24666639_x2	tni-miR-152	0.000892	100
lro_24671213_x2	eel-miR-11052-3p	0.000892	100
lro_24672415_x2	mze-miR-10552	0.000892	100
lro_24680405_x2	eel-miR-11064-3p	0.000892	100
lro_24690733_x2	ssa-miR-93a-5p	6.89e-05	100
lro_24697061_x2	ssa-miR-142b-3p	3.18e-08	100
lro_24708171_x2	ola-miR-30d-3p	0.000872	100
lro_24714369_x2	oni-miR-10847	0.000248	100
lro_24722333_x2	gmo-miR-11274-5p	0.000892	100
lro_24732669_x2	gmo-miR-11274-5p	0.000892	100
lro_24738747_x2	oni-miR-10607	0.000248	100
lro_24750147_x2	oni-miR-10677	1.92e-05	95.455
lro_24758781_x2	tni-miR-194	0.000814	95
lro_24767071_x2	ssa-miR-430b-5p	0.000892	100
lro_24777887_x2	ipu-miR-737	0.000892	100
lro_24778179_x2	gmo-miR-11272-5p	0.000892	100
lro_24781165_x2	ssa-miR-194c-3p	0.000892	100
lro_24786223_x2	eel-miR-11057-3p	0.000853	100
lro_24809835_x2	oni-miR-10631	0.000834	100
lro_24835341_x2	ssa-miR-183-2-3p	0.000872	100
lro_24848321_x2	ipu-miR-7556	0.000892	100
lro_24853181_x2	ccr-miR-2192	0.000853	100
lro_24861739_x2	ssa-miR-203b-5p	0.000892	100
lro_24864595_x2	ssa-miR-145-5p	0.000892	100
lro_24868825_x2	tni-miR-212	0.000892	100
lro_24871895_x2	eel-miR-11052-3p	0.000892	100
lro_24871953_x2	oni-miR-10764	0.000248	100
lro_24874337_x2	ola-miR-430d	1.92e-05	100
lro_24885725_x2	ssa-miR-93a-5p	0.000834	100
lro_24886647_x2	ssa-miR-203b-5p	0.000853	100
lro_24887829_x2	oni-miR-10737	0.000872	100
lro_24899523_x2	oni-miR-10732	0.000892	100
lro_24906849_x2	oni-miR-430b	0.000892	100
lro_24909761_x2	oni-miR-10732	0.000892	100
lro_24910099_x2	ssa-miR-153a-5p	0.000892	100
lro_24911833_x2	ssa-miR-33b-5p	0.000892	100
lro_24912213_x2	tni-miR-96	0.000892	100
lro_24913089_x2	oni-miR-10595	0.000892	100
lro_24918343_x2	gmo-miR-458-5p	0.000892	100
lro_24925045_x2	oni-miR-10729	5.33e-06	100
lro_24927053_x2	oni-miR-10717	0.000892	100
lro_24953905_x2	ssa-miR-1788-3p	0.000892	100
lro_24954199_x2	dre-miR-133b-5p	0.000892	100
lro_24966221_x2	tni-miR-196a	0.000892	100
lro_24987903_x2	dre-miR-2196	0.000248	95.238
lro_24995705_x2	oni-miR-10573b	0.000248	100
lro_25003695_x2	ssa-miR-146a-3p	0.000892	100
lro_25015185_x2	oni-miR-33b-3p	0.000892	100
lro_25019143_x2	oni-miR-10855	0.000872	100
lro_25020351_x2	oni-miR-10972	0.000892	100
lro_25023303_x2	ssa-miR-365-5p	0.000872	100
lro_25025769_x2	dre-miR-29b3-5p	0.000892	100
lro_25030301_x2	tni-miR-22b	4.12e-07	100
lro_25033367_x2	ipu-miR-34b	0.000892	100
lro_25037105_x2	hhi-miR-430a	3.94e-07	100
lro_25042279_x2	pny-miR-19c	0.000892	100
lro_25042451_x2	tni-miR-17	0.000872	100
lro_25044121_x2	abu-miR-10550-5p	6.89e-05	95.455
lro_25048101_x2	gmo-miR-11274-5p	0.000892	100
lro_25048591_x2	oni-miR-10966	0.000892	100
lro_25049749_x2	tni-miR-29a	1.87e-05	100
lro_25052067_x2	oni-miR-10736	6.89e-05	100
lro_25060773_x2	oni-miR-10614	0.000248	100
lro_25074977_x2	gmo-miR-11934-3p	0.000892	100
lro_25079417_x2	ipu-miR-7572	0.000248	100
lro_25085787_x2	oni-miR-10767	0.000872	100
lro_25103493_x2	oni-miR-10709	0.000892	100
lro_25106603_x2	abu-miR-10555	0.000853	100
lro_25108765_x2	ssa-miR-203b-5p	0.000892	100
lro_25136217_x2	oni-miR-10972	0.000872	100
lro_25140229_x2	oni-miR-10647	0.000872	100
lro_25144259_x2	dre-miR-430c-3p	1.92e-05	100
lro_25145881_x2	ssa-miR-153a-5p	0.000892	100
lro_25151917_x2	oni-miR-10628	0.000892	100
lro_25155531_x2	tni-miR-9	1.15e-07	100
lro_25162597_x2	gmo-miR-30a-3p	0.000892	100
lro_25168339_x2	oni-miR-10579	0.000872	100
lro_25179965_x2	abu-miR-10558	0.000872	100
lro_25188443_x2	ssa-miR-196a-4-3p	0.000892	100
lro_25190747_x2	oni-miR-10828	0.000892	100
lro_25204155_x2	ipu-miR-7573	5.33e-06	95.652
lro_25206251_x2	ssa-miR-16a-2-3p	0.000892	100
lro_25215629_x2	gmo-miR-11233-3p	0.000892	100
lro_25216213_x2	ssa-miR-723-5p	0.000892	100
lro_25249115_x2	oni-miR-10790	0.000248	100
lro_25252575_x2	oni-miR-10790	0.000248	100
lro_25254941_x2	ssa-miR-101a-5p	0.000853	100
lro_25261329_x2	oni-miR-10547b	0.000892	100
lro_25266191_x2	eel-miR-11065-3p	0.000892	100
lro_25289551_x2	oni-miR-10842	0.000872	100
lro_25291861_x2	oni-miR-10835	0.000248	100
lro_25294177_x2	oni-miR-10954	0.000892	100
lro_25332943_x2	oni-miR-10707	0.000892	100
lro_25334237_x2	ssa-miR-25-3-5p	0.000892	100
lro_25335855_x2	oni-miR-10821	0.000892	100
lro_25345671_x2	ccr-miR-18b	0.000248	100
lro_25367541_x2	oni-miR-10699	0.000248	100
lro_25370481_x2	oni-miR-10890	0.000892	100
lro_25374703_x2	oni-miR-10719	0.000892	100
lro_25376215_x2	oni-miR-10959	0.000248	100
lro_25378155_x2	oni-miR-10732	0.000892	100
lro_25386797_x2	oni-miR-10712	0.000892	100
lro_25392615_x2	gmo-miR-11935-3p	0.000872	100
lro_25396561_x2	oni-miR-10935	0.000892	100
lro_25398197_x2	ssa-miR-183-2-3p	0.000248	100
lro_25408111_x2	oni-miR-10684	6.89e-05	100
lro_25427167_x2	oni-miR-10879	0.000892	100
lro_25428345_x2	oni-miR-10835	0.000248	100
lro_25434833_x2	dre-miR-430b-5p	1.48e-06	100
lro_25438203_x2	hhi-miR-7793	0.000248	100
lro_25440477_x2	ssa-miR-20a-3-3p	0.000892	100
lro_25452305_x2	oni-miR-10647	0.000892	100
lro_25456755_x2	gmo-miR-11235-5p	0.000892	100
lro_25457599_x2	oni-miR-6960	0.000248	100
lro_25464849_x2	oni-miR-10589	0.000248	100
lro_25482321_x2	dre-miR-7132-5p	0.000892	100
lro_25494399_x2	ssa-miR-203b-5p	6.89e-05	100
lro_25495975_x2	dre-miR-3906	0.000872	100
lro_25496095_x2	tni-let-7b	4.12e-07	100
lro_25511735_x2	ssa-miR-153a-5p	0.000892	100
lro_25512687_x2	dre-miR-2196	0.000248	95.238
lro_25520403_x2	oni-miR-10798	0.000892	100
lro_25525101_x2	gmo-miR-19d-5p	0.000892	100
lro_25528881_x2	ssa-miR-29b-1-5p	0.000892	100
lro_25531027_x2	gmo-miR-11934-3p	0.000892	100
lro_25536037_x2	tni-let-7d	0.000248	100
lro_25540783_x2	tni-miR-365	0.000892	100
lro_25544333_x2	pny-miR-19c	0.000892	100
lro_25547531_x2	gmo-miR-11935-3p	0.000892	95
lro_25553795_x2	oni-miR-10910	0.000892	100
lro_25557611_x2	ssa-miR-200a-1-5p	0.000892	100
lro_25570561_x2	gmo-miR-30b-3p	0.000892	100
lro_25574051_x2	ssa-let-7d-3p	4.12e-07	100
lro_25581081_x2	gmo-miR-11209-3p	0.000248	100
lro_25583283_x2	oni-miR-10811	0.000248	95
lro_25591725_x2	pny-miR-15c-3p	0.000892	100
lro_25592611_x2	ssa-miR-29b-1-5p	6.89e-05	100
lro_25603169_x2	tni-miR-19a	0.000892	100
lro_25608667_x2	ssa-miR-29b-2-5p	4.12e-07	96
lro_25618403_x2	oni-miR-10974	5.33e-06	100
lro_25645273_x2	dre-miR-18c	0.000892	100
lro_25649177_x2	ccr-miR-2192	0.000892	100
lro_25650205_x2	dre-miR-2196	0.000892	100
lro_25656815_x2	oni-miR-10835	0.000243	100
lro_25694213_x2	oni-miR-10880	0.000248	95.238
lro_25703177_x2	ssa-miR-153a-5p	0.000892	100
lro_25717377_x2	pny-miR-19c	0.000892	100
lro_25718341_x2	ipu-miR-24	0.000248	100
lro_25722449_x2	ssa-miR-29b-3-5p	0.000243	100
lro_25725599_x2	tni-miR-30d	0.000892	100
lro_25733289_x2	mze-miR-10552	0.000892	100
lro_25736211_x2	oni-miR-10589	0.000248	100
lro_25737855_x2	ssa-miR-92a-3-5p	0.000872	100
lro_25742697_x2	oni-miR-10738	0.000892	100
lro_25748683_x2	oni-miR-10626	0.000248	100
lro_25755841_x2	tni-miR-17	0.000853	100
lro_25764573_x2	oni-miR-10972	0.000892	100
lro_25773035_x2	oni-miR-10926	0.000243	100
lro_25778937_x2	oni-miR-10691	0.000892	100
lro_25782195_x2	oni-miR-219a-3p	1.92e-05	100
lro_25789175_x2	gmo-miR-11274-5p	0.000892	100
lro_25801365_x2	hhi-miR-7790	0.000892	100
lro_25802015_x2	hhi-miR-7795	0.000872	100
lro_25808585_x2	ssa-miR-93a-3p	0.000892	100
lro_25820070_x1	gmo-miR-723-5p	0.000892	100
lro_25828827_x1	oni-miR-10582	0.000892	100
lro_25829034_x1	gmo-miR-11251-3p	0.000892	100
lro_25829051_x1	oni-miR-10972	0.000892	100
lro_25829669_x1	ccr-miR-2192	0.000248	100
lro_25830364_x1	dre-miR-142b-5p	4.12e-07	100
lro_25834052_x1	pny-miR-19c	0.000892	100
lro_25835291_x1	oni-miR-10708	0.000248	100
lro_25843235_x1	dre-miR-3906	0.000892	100
lro_25846140_x1	oni-miR-10684	0.000892	100
lro_25846791_x1	oni-miR-10966	0.000892	100
lro_25847301_x1	oni-miR-10585	0.000872	100
lro_25853165_x1	oni-miR-10582	0.000892	100
lro_25865961_x1	oni-miR-10736	6.59e-05	100
lro_25872137_x1	ipu-miR-737	0.000892	100
lro_25873765_x1	ssa-miR-1-5p	6.89e-05	100
lro_25873866_x1	oni-miR-10654	0.000248	100
lro_25875041_x1	ipu-miR-129b	0.000248	100
lro_25875608_x1	pny-miR-7132b	0.000892	100
lro_25879597_x1	oni-miR-10835	0.000892	100
lro_25883139_x1	oni-miR-10941	0.000892	100
lro_25884532_x1	pny-miR-219a	0.000248	100
lro_25888281_x1	ipu-miR-19b	0.000892	100
lro_25888872_x1	oni-miR-10948	0.000892	100
lro_25893548_x1	oni-miR-10654	0.000248	100
lro_25894028_x1	ssa-miR-430b-5p	0.000872	100
lro_25895513_x1	oni-miR-10708	0.000248	100
lro_25896876_x1	dre-miR-430c-3p	4.03e-07	100
lro_25897294_x1	hhi-miR-7793	0.000248	100
lro_25900762_x1	dre-miR-430c-3p	1.92e-05	100
lro_25905905_x1	gmo-miR-11934-3p	0.000892	100
lro_25914041_x1	abu-miR-10558	0.000892	100
lro_25917378_x1	ccr-miR-2192	0.000892	100
lro_25918603_x1	ssa-miR-7552a-3p	0.000892	100
lro_25918959_x1	dre-miR-430b-5p	6.89e-05	95.238
lro_25919021_x1	gmo-miR-11274-5p	0.000892	100
lro_25920605_x1	pny-miR-153c	0.000892	100
lro_25921400_x1	oni-miR-10842	0.000892	100
lro_25932507_x1	oni-miR-219a-3p	5.33e-06	100
lro_25940411_x1	ssa-miR-499b-5p	0.000872	100
lro_25940590_x1	dre-miR-430b-3p	1.92e-05	100
lro_25945817_x1	ssa-miR-19d-3p	0.000892	100
lro_25945828_x1	tni-miR-365	0.000892	100
lro_25953390_x1	oni-miR-10972	0.000892	100
lro_25955221_x1	tni-miR-30c	0.000892	100
lro_25963339_x1	dre-miR-430c-3p	1.92e-05	100
lro_25967631_x1	ola-miR-430d	1.92e-05	100
lro_25968597_x1	oni-miR-10619	0.000872	100
lro_25970142_x1	tni-miR-365	0.000892	100
lro_25970853_x1	ssa-miR-736-5p	0.000834	100
lro_25973266_x1	oni-miR-10692	0.000892	100
lro_25974023_x1	gmo-miR-11278-5p	0.000892	100
lro_25978372_x1	oni-miR-10822	0.000892	100
lro_25978562_x1	oni-miR-10573b	0.000243	100
lro_25980909_x1	oni-miR-10966	0.000892	100
lro_25984983_x1	oni-miR-10790	0.000248	100
lro_25992585_x1	ssa-miR-736-5p	0.000892	100
lro_25996577_x1	hhi-miR-7788	0.000892	100
lro_25998449_x1	ssa-miR-93a-5p	0.000892	100
lro_25999364_x1	ccr-miR-2192	0.000892	100
lro_26006504_x1	oni-miR-10626	0.000892	100
lro_26013302_x1	ola-miR-430d	0.000892	100
lro_26013631_x1	dre-miR-723-3p	6.89e-05	95.238
lro_26015875_x1	oni-miR-10732	0.000892	100
lro_26017396_x1	pny-let-7f	0.000892	100
lro_26017514_x1	oni-miR-10770	0.000892	100
lro_26018633_x1	gmo-miR-11934-3p	0.000872	100
lro_26019124_x1	tni-let-7d	0.000892	100
lro_26030767_x1	pny-miR-19d	0.000872	100
lro_26031102_x1	gmo-miR-11934-3p	0.000892	100
lro_26032036_x1	oni-miR-10819	0.000892	100
lro_26032142_x1	dre-miR-7132-5p	0.000872	100
lro_26033844_x1	oni-miR-10959	0.000892	100
lro_26036419_x1	oni-miR-10871	0.000892	100
lro_26041003_x1	oni-miR-10769	0.000248	100
lro_26046875_x1	tni-let-7e	0.000892	100
lro_26050088_x1	oni-miR-10835	0.000243	100
lro_26053220_x1	gmo-miR-11209-3p	0.000248	100
lro_26063204_x1	oni-miR-10907	0.000248	100
lro_26066215_x1	ssa-miR-196a-4-3p	0.000892	100
lro_26066811_x1	oni-miR-10904	0.000892	100
lro_26069122_x1	gmo-miR-11209-3p	0.000248	100
lro_26073034_x1	ssa-miR-27a-5p	0.000892	100
lro_26074217_x1	dre-miR-138-2-3p	0.000892	100
lro_26074258_x1	oni-miR-10950	0.000248	100
lro_26076335_x1	oni-miR-10677	1.92e-05	95.455
lro_26076943_x1	gmo-miR-130a-5p	0.000892	100
lro_26080990_x1	dre-miR-723-5p	0.000892	100
lro_26082389_x1	ssa-miR-26b-3p	0.000892	100
lro_26082674_x1	ssa-miR-15e-3p	0.000248	100
lro_26083405_x1	ipu-miR-7572	0.000892	100
lro_26094180_x1	ipu-miR-196d	0.000892	100
lro_26094673_x1	abu-miR-10562	0.000892	100
lro_26098556_x1	ssa-miR-430b-5p	0.000892	100
lro_26100325_x1	dre-miR-204-2-3p	0.000243	100
lro_26103681_x1	ssa-miR-8156-5p	0.000892	100
lro_26105570_x1	abu-miR-10558	0.000892	100
lro_26106885_x1	tni-miR-223	0.000892	100
lro_26116088_x1	ssa-miR-145-5p	0.000892	100
lro_26117487_x1	tni-miR-190	0.000248	100
lro_26120435_x1	ipu-miR-196a	0.000248	100
lro_26122393_x1	ssa-miR-153a-5p	0.000248	100
lro_26137222_x1	oni-miR-10771	6.89e-05	95.238
lro_26137694_x1	oni-miR-10645	0.000248	100
lro_26137794_x1	oni-miR-10736	6.89e-05	100
lro_26144668_x1	tni-miR-19a	1.92e-05	100
lro_26145724_x1	dre-miR-130c-5p	4.12e-07	100
lro_26146076_x1	oni-miR-10873	0.000892	100
lro_26146424_x1	dre-miR-430c-3p	0.000892	100
lro_26149993_x1	ssa-miR-7552b-3p	0.000853	100
lro_26151008_x1	ssa-miR-499b-5p	0.000872	100
lro_26156334_x1	oni-miR-10942	0.000892	100
lro_26157366_x1	tni-miR-135b	0.000248	100
lro_26161495_x1	ssa-miR-27a-5p	0.000248	100
lro_26161909_x1	oni-miR-10647	0.000892	100
lro_26162509_x1	oni-miR-10697b	0.000248	100
lro_26169599_x1	ssa-miR-20a-1-3p	0.000892	100
lro_26170763_x1	ssa-miR-130b-5p	0.000892	100
lro_26178736_x1	dre-miR-29b3-5p	0.000892	100
lro_26179366_x1	eel-miR-11065-3p	0.000248	100
lro_26183384_x1	ipu-miR-129b	0.000248	100
lro_26189697_x1	oni-miR-10897	0.000892	100
lro_26190544_x1	oni-miR-10889	0.000243	100
lro_26192798_x1	ssa-miR-736-3p	0.000892	100
lro_26197414_x1	gmo-miR-30b-3p	0.000892	100
lro_26198177_x1	gmo-miR-24b-5p	0.000248	100
lro_26198485_x1	gmo-miR-11935-5p	0.000248	100
lro_26198497_x1	dre-miR-181b-3-3p	0.000892	95
lro_26202981_x1	gmo-miR-11224a-5p	0.000892	95
lro_26212425_x1	ipu-miR-457a	6.89e-05	100
lro_26212707_x1	gmo-miR-11274-5p	0.000248	100
lro_26213347_x1	oni-miR-10906	0.000248	100
lro_26213362_x1	dre-miR-430b-5p	5.33e-06	100
lro_26224962_x1	oni-miR-10654	0.000248	100
lro_26226131_x1	oni-miR-10818	0.000872	100
lro_26230213_x1	gmo-miR-11930-3p	0.000853	100
lro_26235715_x1	ssa-miR-7552a-2-3p	0.000248	100
lro_26240142_x1	oni-miR-10862	0.000872	100
lro_26241465_x1	eel-miR-11057-3p	0.000872	100
lro_26241689_x1	oni-miR-10954	0.000892	100
lro_26250071_x1	pol-let-7b-3p	1.48e-06	100
lro_26252881_x1	dre-miR-181d-5p	0.000853	100
lro_26255648_x1	oni-miR-10709	0.000892	100
lro_26292883_x1	ccr-miR-217	6.89e-05	100
lro_26297202_x1	tni-miR-137	0.000892	100
lro_26297432_x1	ssa-miR-21a-5p	0.000892	100
lro_26299064_x1	oni-miR-10756	0.000892	100
lro_26302966_x1	ssa-miR-30a-4-3p	0.000248	100
lro_26307415_x1	oni-miR-10734	0.000248	100
lro_26309177_x1	ipu-miR-133c	0.000892	100
lro_26309917_x1	ipu-miR-737	0.000892	100
lro_26310997_x1	gmo-miR-11212-5p	0.000892	100
lro_26314541_x1	oni-miR-10877	0.000248	100
lro_26316084_x1	oni-miR-10822	0.000892	100
lro_26324968_x1	tni-miR-19a	1.15e-07	100
lro_26326199_x1	dre-miR-153a-5p	0.000872	100
lro_26329027_x1	tni-miR-133	0.000892	100
lro_26329238_x1	dre-miR-2196	0.000892	100
lro_26338330_x1	ssa-miR-101a-5p	0.000892	100
lro_26339186_x1	ipu-miR-7572	0.000892	100
lro_26344787_x1	dre-miR-125b-3-3p	0.000892	100
lro_26347347_x1	oni-miR-10806	0.000892	100
lro_26348366_x1	tni-miR-30d	0.000892	100
lro_26349971_x1	oni-miR-10738	6.89e-05	100
lro_26353015_x1	ipu-miR-7572	0.000872	100
lro_26364675_x1	ssa-miR-19d-3p	0.000892	100
lro_26366175_x1	ssa-miR-29b-3-5p	0.000872	100
lro_26374606_x1	oni-miR-10851	0.000248	100
lro_26376664_x1	tni-miR-365	0.000892	100
lro_26384107_x1	tni-miR-20	0.000892	100
lro_26387637_x1	oni-miR-10677	1.92e-05	95.455
lro_26390614_x1	ssa-miR-133b-5p	0.000892	100
lro_26399392_x1	hhi-miR-7793	0.000248	100
lro_26405335_x1	oni-miR-10660	0.000872	100
lro_26406261_x1	oni-miR-10972	0.000872	100
lro_26406659_x1	dre-miR-430c-3p	4.03e-07	100
lro_26406691_x1	oni-miR-10577	0.000872	100
lro_26410165_x1	gmo-miR-11274-5p	0.000892	100
lro_26419001_x1	ssa-miR-143-3p	0.000892	100
lro_26428534_x1	eel-miR-11056-5p	0.000892	100
lro_26431739_x1	oni-miR-10587	0.000892	100
lro_26431782_x1	gmo-miR-11274-5p	0.000248	100
lro_26456169_x1	oni-miR-10861	0.000892	100
lro_26456264_x1	ssa-miR-133a-3p	6.89e-05	100
lro_26456763_x1	nbr-miR-7133-3p	6.89e-05	100
lro_26457940_x1	oni-miR-10709	0.000892	100
lro_26458590_x1	hhi-miR-430a	1.92e-05	100
lro_26459882_x1	oni-miR-10770	0.000892	100
lro_26462108_x1	abu-miR-10558	0.000892	100
lro_26464386_x1	eel-miR-11052-3p	0.000892	100
lro_26464447_x1	oni-miR-10908	0.000892	100
lro_26467760_x1	oni-miR-10589	0.000248	100
lro_26468509_x1	dre-miR-723-5p	0.000892	100
lro_26474977_x1	gmo-miR-11224b-5p	0.000892	100
lro_26478136_x1	oni-miR-10938	0.000892	100
lro_26481290_x1	oni-miR-10655	0.000892	100
lro_26481579_x1	dre-miR-2195	0.000892	100
lro_26486441_x1	oni-miR-10914	0.000892	100
lro_26487803_x1	oni-miR-10719	0.000892	95
lro_26503939_x1	ssa-miR-106b-3p	0.000232	100
lro_26510601_x1	ipu-miR-737	0.000892	100
lro_26510648_x1	dre-miR-2189	0.000892	100
lro_26513527_x1	oni-miR-10974	5.33e-06	100
lro_26513528_x1	oni-miR-10736	6.59e-05	100
lro_26518556_x1	gmo-miR-10585-5p	0.000892	100
lro_26519832_x1	oni-miR-10717	0.000248	100
lro_26524696_x1	ssa-miR-146d-2-3p	0.000892	100
lro_26527068_x1	pny-miR-15c-3p	0.000248	100
lro_26531164_x1	oni-miR-10597a	0.000243	100
lro_26534181_x1	oni-miR-10647	0.000892	100
lro_26542036_x1	oni-miR-10783	6.44e-05	100
lro_26553775_x1	gmo-miR-11934-3p	0.000892	100
lro_26557752_x1	oni-miR-10655	0.000892	100
lro_26563972_x1	oni-miR-10914	0.000892	100
lro_26566194_x1	oni-miR-10840	0.000892	100
lro_26569559_x1	ipu-miR-129b	0.000248	100
lro_26575423_x1	oni-miR-10764	0.000872	100
lro_26579883_x1	oni-miR-10892	0.000872	100
lro_26582725_x1	ssa-miR-181b-5p	0.000892	100
lro_26590792_x1	ssa-miR-130a-3p	0.000248	100
lro_26592070_x1	ssa-miR-26b-3p	0.000872	100
lro_26592357_x1	oni-miR-10708	0.000248	95
lro_26606839_x1	pny-miR-135c-3p	0.000892	100
lro_26608326_x1	oni-miR-10834	0.000892	100
lro_26611427_x1	oni-miR-10842	0.000892	100
lro_26633831_x1	gmo-miR-100b-5p	0.000892	100
lro_26633949_x1	ola-miR-430d	0.000892	100
lro_26638052_x1	oni-miR-10573b	0.000248	100
lro_26638256_x1	oni-miR-10977	0.000892	100
lro_26642429_x1	ssa-miR-20b-3p	0.000872	100
lro_26644186_x1	abu-miR-10561	0.000248	100
lro_26648914_x1	pny-miR-19c	0.000892	100
lro_26658662_x1	ipu-miR-196a	0.000248	100
lro_26662765_x1	eel-miR-11052-3p	0.000892	100
lro_26666342_x1	ipu-miR-196a	0.000248	100
lro_26670607_x1	ssa-miR-93a-5p	0.000892	100
lro_26670646_x1	ssa-miR-454-3p	0.000892	100
lro_26672021_x1	dre-miR-2189	0.000892	95
lro_26672909_x1	ssa-miR-29b-4-5p	0.000248	100
lro_26672916_x1	oni-miR-10908	0.000892	100
lro_26673318_x1	oni-miR-10942	0.000892	100
lro_26677321_x1	oni-miR-10828	0.000892	100
lro_26680185_x1	tni-miR-133	0.000892	100
lro_26682467_x1	ssa-miR-196a-4-3p	0.000892	100
lro_26683475_x1	ssa-let-7a-3-3p	4.12e-07	100
lro_26685832_x1	oni-miR-10948	0.000892	100
lro_26697742_x1	gmo-miR-11228-3p	0.000892	100
lro_26704025_x1	pny-miR-7132b	0.000892	100
lro_26705612_x1	oni-miR-202	0.000872	100
lro_26709172_x1	dre-miR-738	1.92e-05	100
lro_26709574_x1	dre-miR-153a-5p	0.000872	100
lro_26710638_x1	gmo-let-7f-3p	6.74e-05	100
lro_26712053_x1	ssa-miR-150-5p	0.000892	100
lro_26719113_x1	oni-miR-10862	0.000892	100
lro_26721373_x1	dre-miR-181b-3-3p	0.000872	100
lro_26724192_x1	dre-miR-204-2-3p	0.000248	100
lro_26724938_x1	gmo-miR-11187-5p	0.000892	100
lro_26728198_x1	dre-miR-430c-3p	4.12e-07	100
lro_26730014_x1	oni-miR-430b	0.000892	100
lro_26739459_x1	dre-miR-124-4-5p	0.000892	100
lro_26739817_x1	oni-miR-10764	6.74e-05	100
lro_26739971_x1	gmo-miR-205-2-3p	0.000892	100
lro_26744402_x1	oni-miR-10920	0.000248	100
lro_26745789_x1	tni-miR-153a	4.12e-07	100
lro_26747501_x1	dre-miR-430b-3p	4.03e-07	100
lro_26750020_x1	ssa-miR-15b-5p	6.89e-05	100
lro_26751369_x1	oni-miR-10917	0.000892	95
lro_26751554_x1	abu-miR-33-5p	4.12e-07	100
lro_26757066_x1	oni-miR-10573b	0.000892	100
lro_26762650_x1	oni-miR-10846	0.000892	100
lro_26766923_x1	oni-miR-10913	0.000892	100
lro_26776220_x1	oni-miR-10880	0.000853	100
lro_26776683_x1	gmo-miR-11216-5p	0.000892	100
lro_26784160_x1	ipu-miR-7577	0.000892	100
lro_26785198_x1	ccr-miR-2192	0.000872	100
lro_26785325_x1	hhi-miR-430a	4.12e-07	100
lro_26788800_x1	ssa-miR-499b-5p	0.000892	100
lro_26791677_x1	oni-miR-430b	0.000892	100
lro_26794904_x1	oni-miR-10948	6.89e-05	95.455
lro_26795517_x1	ccr-miR-2192	0.000892	100
lro_26801172_x1	tni-miR-223	0.000892	100
lro_26806232_x1	pny-miR-7132b	0.000892	100
lro_26811055_x1	abu-miR-10558	0.000892	100
lro_26812892_x1	gmo-miR-11213-5p	0.000892	100
lro_26814906_x1	oni-miR-10790	0.000248	100
lro_26818574_x1	gmo-miR-11274-5p	0.000892	100
lro_26820811_x1	ssa-let-7a-5-3p	4.12e-07	100
lro_26834720_x1	oni-miR-10599	0.000248	100
lro_26842540_x1	oni-miR-10972	0.000892	100
lro_26842741_x1	ssa-miR-146d-2-3p	0.000892	100
lro_26843723_x1	oni-miR-10593	0.000853	100
lro_26848393_x1	oni-miR-10839	0.000892	100
lro_26849627_x1	oni-miR-10959	0.000892	100
lro_26854040_x1	gmo-miR-11217-5p	0.000872	100
lro_26855082_x1	oni-miR-10954	0.000892	100
lro_26861025_x1	oni-miR-10831a	0.000892	95
lro_26868902_x1	tni-let-7b	4.12e-07	100
lro_26871731_x1	hhi-miR-7788	0.000892	100
lro_26873334_x1	dre-miR-7133-5p	0.000892	100
lro_26882381_x1	oni-miR-10907	0.000892	100
lro_26882620_x1	ssa-miR-7132a-3p	0.000892	100
lro_26894383_x1	oni-miR-10870	0.000872	100
lro_26898087_x1	ssa-miR-205b-4-3p	0.000892	100
lro_26912030_x1	oni-miR-10877	0.000248	100
lro_26915886_x1	ssa-miR-153a-3p	0.000892	100
lro_26916021_x1	hhi-miR-7793	0.000248	100
lro_26916282_x1	pny-miR-15c-3p	6.89e-05	100
lro_26919564_x1	oni-miR-10892	0.000892	100
lro_26926105_x1	gmo-let-7i-5p	1.15e-07	100
lro_26929556_x1	gmo-miR-11205-5p	0.000892	100
lro_26934402_x1	dre-miR-142b-5p	6.89e-05	100
lro_26940325_x1	dre-miR-430b-5p	5.33e-06	100
lro_26958778_x1	dre-miR-430b-3p	4.12e-07	100
lro_26966289_x1	ssa-miR-730a-5p	0.000892	100
lro_26966919_x1	ccr-miR-2192	0.000248	95
lro_26975820_x1	ssa-miR-8158-5p	0.000892	100
lro_26979554_x1	eel-miR-11053-5p	0.000892	100
lro_26981111_x1	oni-miR-10866	0.000892	100
lro_26981176_x1	oni-miR-10821	0.000892	100
lro_26985191_x1	oni-miR-10745	0.000892	100
lro_26986103_x1	ssa-miR-736-5p	0.000872	100
lro_26986270_x1	oni-miR-10708	0.000248	100
lro_26987392_x1	oni-miR-10587	0.000892	100
lro_26987469_x1	ipu-miR-7572	0.000872	100
lro_26987707_x1	ipu-miR-223	0.000892	100
lro_26991554_x1	dre-miR-16c-3p	0.000892	100
lro_26991605_x1	oni-miR-301c	0.000892	100
lro_26992914_x1	oni-miR-10647	0.000892	100
lro_26994583_x1	tni-miR-223	0.000892	100
lro_26996111_x1	oni-miR-10790	0.000248	100
lro_27001396_x1	oni-miR-10820	0.000872	100
lro_27013166_x1	tni-miR-27b	0.000892	100
lro_27014814_x1	ssa-miR-8157-3p	0.000248	100
lro_27016114_x1	ccr-miR-2192	1.92e-05	100
lro_27016160_x1	gmo-miR-11274-5p	0.000892	100
lro_27017806_x1	ssa-miR-29b-3-5p	0.000248	100
lro_27018322_x1	gmo-miR-100b-5p	0.000892	100
lro_27019103_x1	dre-miR-29b3-5p	0.000892	100
lro_27023980_x1	ipu-miR-24	0.000248	100
lro_27028780_x1	ssa-miR-15b-5p	6.89e-05	100
lro_27030562_x1	abu-miR-10561	0.000892	95
lro_27038450_x1	oni-miR-10835	0.000248	95.238
lro_27042199_x1	hhi-miR-430a	0.000248	100
lro_27043706_x1	oni-miR-10811	0.000248	95
lro_27048034_x1	pny-miR-728	0.000892	100
lro_27048583_x1	ssa-miR-456-5p	0.000892	100
lro_27053635_x1	ssa-miR-499b-5p	0.000872	100
lro_27053738_x1	tni-miR-133	0.000892	100
lro_27055892_x1	pny-miR-15c-3p	6.59e-05	100
lro_27056234_x1	ssa-miR-17-3-3p	0.000892	100
lro_27059044_x1	dre-miR-2189	0.000892	95
lro_27060795_x1	ipu-miR-457b	0.000892	100
lro_27067131_x1	dre-miR-107a-5p	0.000892	100
lro_27067599_x1	oni-miR-10835	0.000243	100
lro_27068949_x1	dre-miR-29b3-5p	0.000892	100
lro_27076574_x1	gmo-miR-33b-2-3p	0.000892	100
lro_27078451_x1	ssa-miR-200b-5p	0.000872	100
lro_27089834_x1	dre-miR-7148-3p	0.000892	100
lro_27094490_x1	oni-miR-10665	0.000892	100
lro_27096545_x1	ssa-miR-9a-8-3p	1.92e-05	100
lro_27099324_x1	gmo-miR-100b-5p	0.000892	100
lro_27101544_x1	oni-miR-10709	0.000892	100
lro_27106799_x1	ipu-miR-7573	5.33e-06	95.652
lro_27118982_x1	abu-miR-10561	0.000892	100
lro_27119188_x1	oni-miR-10938	0.000248	100
lro_27125930_x1	oni-miR-10790	0.000892	100
lro_27136996_x1	oni-miR-10613	0.000248	100
lro_27152757_x1	gmo-miR-1-2-5p	1.48e-06	100
lro_27164299_x1	abu-miR-10546	6.89e-05	100
lro_27167971_x1	gmo-miR-11274-5p	0.000872	100
lro_27170119_x1	oni-miR-10717	0.000892	100
lro_27181664_x1	dre-miR-153a-5p	0.000892	100
lro_27183127_x1	oni-miR-10879	0.000892	100
lro_27189263_x1	gmo-miR-11277-3p	0.000243	100
lro_27194983_x1	ssa-miR-19c-4-5p	0.000892	100
lro_27200086_x1	gmo-miR-11188-3p	0.000892	100
lro_27201979_x1	ssa-miR-449a-5p	0.000892	100
lro_27205283_x1	oni-miR-10699	0.000248	100
lro_27208342_x1	ssa-miR-219c-5p	1.48e-06	100
lro_27208915_x1	gmo-miR-458-5p	0.000853	100
lro_27210550_x1	oni-miR-10653	0.000892	100
lro_27220369_x1	ipu-miR-129b	0.000243	100
lro_27222850_x1	tni-miR-10d	0.000248	100
lro_27231678_x1	oni-miR-202	0.000892	100
lro_27232402_x1	oni-miR-10652	0.000892	100
lro_27239257_x1	oni-miR-10790	0.000243	100
lro_27247694_x1	oni-miR-10819	0.000248	100
lro_27248883_x1	oni-miR-10852	0.000892	100
lro_27250278_x1	ipu-miR-457a	5.33e-06	100
lro_27260421_x1	oni-miR-10908	0.000892	100
lro_27263692_x1	oni-miR-10831a	0.000892	100
lro_27264304_x1	tni-miR-23b	0.000248	100
lro_27265299_x1	ssa-miR-153a-5p	0.000892	100
lro_27269651_x1	oni-miR-10972	0.000853	100
lro_27272092_x1	ssa-miR-146d-2-3p	0.000892	100
lro_27282936_x1	ssa-miR-219c-5p	5.33e-06	100
lro_27285973_x1	oni-miR-10683	0.000248	100
lro_27290759_x1	gmo-miR-30a-3p	0.000892	95
lro_27295730_x1	ssa-miR-130d-1-5p	6.74e-05	100
lro_27305429_x1	ola-miR-194-3p	0.000892	100
lro_27306610_x1	oni-miR-10709	0.000892	100
lro_27309053_x1	oni-miR-10847	0.000248	100
lro_27314159_x1	gmo-miR-11217-5p	0.000892	100
lro_27314813_x1	ccr-miR-2192	0.000248	100
lro_27314864_x1	gmo-miR-29c-3p	0.000248	100
lro_27315180_x1	tni-miR-30d	0.000892	100
lro_27317871_x1	tni-let-7a	4.12e-07	100
lro_27317874_x1	oni-miR-10871	0.000872	100
lro_27319750_x1	ssa-miR-430c-3p	0.000892	100
lro_27328744_x1	pny-miR-551	0.000892	100
lro_27328789_x1	oni-miR-10892	0.000892	100
lro_27330043_x1	gmo-miR-130b-5p	0.000892	100
lro_27330177_x1	oni-miR-23c	0.000248	100
lro_27340547_x1	gmo-miR-29c-3p	0.000892	100
lro_27341069_x1	oni-miR-10790	0.000248	100
lro_27341932_x1	abu-miR-16c	0.000248	100
lro_27343767_x1	oni-miR-10966	0.000892	100
lro_27347255_x1	oni-miR-10966	0.000892	100
lro_27351400_x1	ipu-miR-3618	4.12e-07	100
lro_27352856_x1	ssa-miR-7a-5-3p	0.000872	100
lro_27356470_x1	ola-miR-194-3p	0.000892	100
lro_27359290_x1	ssa-miR-219b-3p	0.000872	100
lro_27362137_x1	ipu-miR-129b	0.000892	100
lro_27375272_x1	oni-miR-10749	0.000892	100
lro_27385806_x1	oni-miR-18a-2	1.15e-07	100
lro_27388046_x1	dre-miR-430b-5p	1.48e-06	100
lro_27389093_x1	oni-miR-10931	0.000892	100
lro_27392085_x1	oni-miR-10579	0.000892	100
lro_27392592_x1	pny-miR-15c-3p	0.000892	100
lro_27415321_x1	ssa-miR-29b-4-5p	0.000248	100
lro_27424230_x1	ssa-miR-130b-3p	0.000892	100
lro_27429793_x1	ssa-miR-26b-3p	0.000892	100
lro_27431114_x1	ssa-miR-205b-4-3p	0.000892	100
lro_27432401_x1	gmo-miR-11274-5p	0.000892	100
lro_27435466_x1	oni-miR-10909	0.000892	95
lro_27439052_x1	ssa-miR-216a-3p	0.000892	95
lro_27442521_x1	oni-miR-10908	0.000892	100
lro_27459673_x1	ssa-miR-20b-5p	6.89e-05	100
lro_27460263_x1	tni-miR-19a	1.15e-07	100
lro_27460803_x1	ssa-miR-15b-5p	0.000872	100
lro_27460822_x1	gmo-miR-219-3-3p	0.000872	100
lro_27463416_x1	oni-miR-10704	0.000872	100
lro_27479051_x1	tni-miR-181b	0.000892	100
lro_27481640_x1	tni-miR-92	4.12e-07	100
lro_27484568_x1	pol-miR-144-5p	0.000892	100
lro_27488377_x1	ssa-miR-449b-3p	0.000892	100
lro_27492728_x1	oni-miR-10619	0.000892	100
lro_27513956_x1	oni-miR-10771	6.89e-05	95.238
lro_27516815_x1	ipu-miR-7562	6.89e-05	95.238
lro_27516927_x1	oni-miR-10579	0.000892	100
lro_27518577_x1	tni-miR-196a	0.000892	100
lro_27525499_x1	ssa-miR-203b-5p	0.000892	100
lro_27525683_x1	gmo-miR-458-5p	0.000892	100
lro_27531467_x1	ssa-miR-23a-5p	6.89e-05	100
lro_27534760_x1	oni-miR-10770	0.000892	100
lro_27535247_x1	tni-let-7d	0.000892	100
lro_27535621_x1	ssa-miR-92b-3p	4.03e-07	100
lro_27538797_x1	gmo-miR-11274-5p	0.000892	100
lro_27544794_x1	gmo-miR-11251-3p	0.000892	100
lro_27546176_x1	oni-miR-10738	0.000892	100
lro_27550403_x1	gmo-miR-11231-3p	0.000892	100
lro_27550698_x1	ssa-miR-430c-5p	0.000892	100
lro_27552095_x1	gmo-miR-11934-3p	0.000892	100
lro_27555300_x1	gmo-miR-11213-5p	0.000892	100
lro_27568481_x1	ipu-miR-7572	0.000892	100
lro_27569115_x1	oni-miR-10626	0.000248	100
lro_27587103_x1	gmo-miR-11209-3p	0.000248	100
lro_27587115_x1	oni-miR-10579	0.000892	100
lro_27595658_x1	oni-miR-10647	0.000892	100
lro_27597755_x1	gmo-miR-11251-3p	0.000892	100
lro_27600817_x1	oni-miR-10719	0.000892	100
lro_27602184_x1	oni-miR-10589	0.000237	100
lro_27605599_x1	gmo-miR-11274-5p	0.000892	100
lro_27605767_x1	oni-miR-10790	0.000248	100
lro_27610799_x1	tni-miR-20	0.000892	100
lro_27611057_x1	gmo-miR-11934-3p	0.000892	100
lro_27614151_x1	oni-miR-10708	0.000248	100
lro_27620092_x1	dre-miR-430b-3p	4.12e-07	100
lro_27625546_x1	ssa-miR-29b-4-5p	0.000892	100
lro_27629593_x1	dre-miR-723-5p	0.000892	100
lro_27631280_x1	ssa-miR-29b-1-5p	0.000892	100
lro_27633520_x1	oni-miR-10927	0.000892	100
lro_27634408_x1	oni-miR-10906	0.000892	100
lro_27637234_x1	oni-miR-10658	0.000872	100
lro_27648542_x1	ssa-let-7b-3p	0.000248	100
lro_27648971_x1	oni-miR-10892	0.000892	100
lro_27658939_x1	ssa-miR-143-5p	0.000892	100
lro_27659670_x1	oni-miR-10611	0.000892	100
lro_27659715_x1	hhi-miR-7790	6.89e-05	100
lro_27662367_x1	oni-miR-10660	0.000892	100
lro_27662841_x1	gmo-miR-11222-5p	0.000892	100
lro_27663443_x1	gmo-miR-206-5p	0.000892	100
lro_27665507_x1	gmo-miR-11235-5p	0.000892	100
lro_27672367_x1	oni-miR-10972	0.000892	100
lro_27676100_x1	oni-miR-10881	0.000872	100
lro_27679106_x1	ssa-miR-7132b-3p	0.000853	100
lro_27684566_x1	gmo-miR-1338-5p	0.000892	100
lro_27687652_x1	ssa-miR-26b-5p	6.89e-05	95.238
lro_27687684_x1	ssa-miR-15c-3p	0.000248	95
lro_27696771_x1	ssa-miR-736-5p	0.000892	100
lro_27697812_x1	ssa-miR-26b-3p	0.000892	100
lro_27703856_x1	gmo-miR-11274-5p	0.000892	100
lro_27711181_x1	ssa-miR-8157-3p	0.000248	100
lro_27712817_x1	tni-miR-133	0.000892	100
lro_27713079_x1	dre-miR-7148-3p	0.000872	100
lro_27717844_x1	ssa-miR-138-3p	0.000892	100
lro_27739817_x1	ccr-miR-18b	0.000248	100
lro_27746789_x1	pny-miR-7132b	0.000892	100
lro_27752538_x1	dre-miR-7145	0.000248	100
lro_27756632_x1	oni-miR-449c	0.000892	95
lro_27764123_x1	gmo-miR-11274-5p	0.000892	100
lro_27766096_x1	dre-miR-92b-5p	0.000892	100
lro_27768646_x1	ssa-miR-92b-5p	0.000892	100
lro_27770377_x1	gmo-miR-11935-5p	0.000248	100
lro_27774835_x1	oni-miR-10653	0.000892	100
lro_27775566_x1	gmo-miR-193a-5p	0.000248	100
lro_27777646_x1	hhi-miR-7792	0.000853	100
lro_27786439_x1	ssa-miR-101a-5p	0.000892	100
lro_27795586_x1	oni-miR-10770	0.000892	100
lro_27797852_x1	dre-miR-2196	0.000243	95.238
lro_27798701_x1	oni-miR-10697b	0.000892	100
lro_27802444_x1	dre-miR-430b-3p	4.12e-07	100
lro_27804791_x1	ssa-miR-430b-5p	0.000892	100
lro_27809594_x1	tni-miR-137	0.000248	100
lro_27814926_x1	oni-miR-10647	0.000892	100
lro_27817369_x1	ssa-miR-205b-2-3p	0.000892	100
lro_27825457_x1	dre-miR-738	1.92e-05	100
lro_27826669_x1	oni-miR-10717	0.000892	100
lro_27847602_x1	tni-let-7a	0.000892	100
lro_27847695_x1	ipu-miR-7569	0.000892	100
lro_27849387_x1	ssa-miR-203b-5p	0.000872	100
lro_27851375_x1	oni-miR-10738	0.000892	100
lro_27853171_x1	pol-miR-124-5p	0.000892	100
lro_27853899_x1	oni-miR-10938	0.000872	100
lro_27867902_x1	ssa-miR-29b-3-5p	0.000248	100
lro_27869195_x1	gmo-miR-7133-3p	0.000892	100
lro_27874335_x1	ccr-miR-2192	0.000892	100
lro_27876973_x1	abu-miR-24c	0.000892	100
lro_27887652_x1	dre-miR-430b-5p	1.48e-06	100
lro_27889822_x1	oni-miR-10734	0.000892	100
lro_27895465_x1	ssa-miR-27a-5p	0.000892	100
lro_27909416_x1	ssa-miR-190a-3p	0.000892	100
lro_27912658_x1	oni-miR-10676	0.000892	100
lro_27915406_x1	ssa-miR-205b-4-3p	0.000892	100
lro_27915619_x1	ipu-miR-34c	0.000892	100
lro_27921438_x1	oni-miR-10601	0.000892	100
lro_27924415_x1	ssa-miR-29b-4-5p	0.000795	100
lro_27924737_x1	ola-miR-430d	1.92e-05	100
lro_27930799_x1	pny-miR-19c	0.000892	100
lro_27939345_x1	oni-miR-10948	6.74e-05	100
lro_27939437_x1	oni-miR-10699	0.000892	100
lro_27942221_x1	oni-miR-10738	6.89e-05	100
lro_27946823_x1	ccr-miR-2192	0.000243	95
lro_27947028_x1	oni-miR-10683	0.000892	100
lro_27958799_x1	oni-miR-10811	0.000248	95
lro_27961109_x1	ssa-miR-133a-3-5p	1.92e-05	100
lro_27962508_x1	oni-miR-10628	0.000892	100
lro_27968892_x1	ipu-miR-457a	5.33e-06	100
lro_27969178_x1	abu-miR-10558	0.000892	100
lro_27969441_x1	oni-miR-10790	0.000892	100
lro_27969562_x1	ssa-miR-15a-3p	0.000872	100
lro_27973731_x1	dre-miR-15a-3p	4.12e-07	100
lro_27974709_x1	dre-miR-181b-3p	0.000892	100
lro_27981465_x1	tni-let-7g	0.000243	100
lro_27982709_x1	tni-miR-124	1.45e-06	100
lro_27984015_x1	dre-miR-20b-3p	0.000248	100
lro_27986078_x1	dre-miR-430i-5p	0.000892	100
lro_27987776_x1	dre-miR-723-5p	6.89e-05	95.238
lro_27992126_x1	oni-miR-10589	0.000248	100
lro_27993069_x1	ssa-miR-430b-5p	0.000892	100
lro_27997159_x1	ssa-miR-92a-3-5p	0.000892	100
lro_28002753_x1	gmo-miR-11932-3p	0.000872	100
lro_28005271_x1	oni-miR-10662	6.89e-05	95.238
lro_28016626_x1	eel-miR-7552-2-3p	4.12e-07	100
lro_28017324_x1	gmo-miR-458-5p	0.000892	100
lro_28037310_x1	ssa-let-7f-5p	0.000248	100
lro_28037985_x1	gmo-miR-7552-3p	0.000248	100
lro_28039970_x1	oni-miR-10790	0.000248	100
lro_28040549_x1	ssa-miR-153a-5p	0.000892	100
lro_28042876_x1	ssa-miR-15c-3p	0.000248	95
lro_28048283_x1	gmo-miR-11274-5p	0.000248	100
lro_28049277_x1	tni-let-7h	0.000248	100
lro_28053142_x1	tni-miR-153b	0.000892	100
lro_28055245_x1	ssa-miR-145-5p	0.000892	100
lro_28055985_x1	ssa-miR-190b-3p	0.000892	100
lro_28058858_x1	oni-miR-33b-3p	0.000892	100
lro_28065269_x1	oni-miR-10897	0.000853	100
lro_28067462_x1	gmo-miR-365-5p	1.15e-07	100
lro_28069279_x1	ola-miR-182	0.000892	100
lro_28075676_x1	ssa-miR-8157-3p	0.000248	100
lro_28079603_x1	ssa-miR-153a-2-5p	0.000892	100
lro_28088897_x1	oni-miR-10587	0.000892	100
lro_28089987_x1	oni-miR-10649	0.000892	100
lro_28093468_x1	eel-miR-11050-3p	1.92e-05	95.455
lro_28096161_x1	ccr-miR-2192	0.000872	100
lro_28097725_x1	gmo-miR-11251-3p	0.000892	100
lro_28107472_x1	oni-miR-10938	0.000892	100
lro_28109182_x1	oni-miR-10684	6.89e-05	100
lro_28116965_x1	ssa-miR-430b-5p	0.000892	100
lro_28118572_x1	oni-miR-10607	0.000248	95
lro_28119330_x1	ssa-miR-92a-3-5p	0.000892	100
lro_28128646_x1	oni-miR-10847	0.000248	100
lro_28133452_x1	gmo-let-7f-3p	6.74e-05	100
lro_28134318_x1	eel-miR-11054-3p	1.92e-05	100
lro_28134407_x1	ssa-miR-133a-3-5p	6.89e-05	100
lro_28138752_x1	tni-miR-92	4.12e-07	100
lro_28145367_x1	gmo-miR-11936-5p	0.000892	100
lro_28149076_x1	eel-miR-11064-3p	0.000853	100
lro_28152061_x1	oni-miR-10699	0.000243	100
lro_28153399_x1	oni-miR-10811	0.000248	95
lro_28160305_x1	oni-miR-10847	0.000892	100
lro_28162229_x1	gmo-miR-11235-5p	0.000243	100
lro_28162454_x1	oni-miR-10761	0.000892	100
lro_28167276_x1	oni-miR-727b	0.000248	100
lro_28168611_x1	pny-miR-7132b	0.000892	100
lro_28168885_x1	oni-miR-10924	0.000892	100
lro_28172926_x1	ssa-miR-15c-3p	0.000248	95
lro_28175423_x1	oni-miR-10861	0.000248	100
lro_28180111_x1	gmo-miR-11274-5p	0.000892	100
lro_28192709_x1	ssa-miR-24a-4-5p	0.000892	100
lro_28193216_x1	dre-miR-430b-3p	6.89e-05	100
lro_28208270_x1	gmo-miR-11274-5p	0.000892	100
lro_28208356_x1	oni-miR-10709	0.000892	100
lro_28211237_x1	oni-miR-10770	0.000892	100
lro_28212528_x1	oni-miR-10924	0.000892	100
lro_28214801_x1	gmo-miR-11238-5p	0.000892	100
lro_28220545_x1	oni-miR-10770	0.000892	100
lro_28230303_x1	tni-miR-17	0.000892	100
lro_28232500_x1	oni-miR-10929	0.000872	100
lro_28242763_x1	oni-miR-10708	0.000248	100
lro_28247228_x1	dre-miR-29b3-5p	0.000892	100
lro_28249519_x1	dre-miR-92b-5p	0.000892	100
lro_28249894_x1	gmo-miR-139-3p	0.000248	100
lro_28257724_x1	oni-miR-2184	4.12e-07	100
lro_28262835_x1	ssa-miR-153a-5p	0.000892	100
lro_28265458_x1	hhi-miR-430a	4.12e-07	100
lro_28276640_x1	dre-miR-723-5p	6.89e-05	100
lro_28277480_x1	oni-miR-10840	0.000872	100
lro_28285661_x1	oni-miR-10897	0.000892	100
lro_28288431_x1	pol-let-7b-3p	1.48e-06	100
lro_28289651_x1	dre-miR-29b3-5p	0.000892	100
lro_28294402_x1	gmo-miR-458-5p	0.000892	100
lro_28294704_x1	tni-let-7h	0.000248	100
lro_28300735_x1	tni-miR-9	1.15e-07	100
lro_28308732_x1	ssa-miR-499a-5p	0.000853	100
lro_28309786_x1	abu-miR-10558	0.000872	100
lro_28312775_x1	oni-miR-10972	0.000737	100
lro_28313111_x1	gmo-let-7i-5p	1.15e-07	100
lro_28320742_x1	ssa-miR-29b-4-5p	0.000892	100
lro_28322525_x1	oni-miR-10681	0.000892	100
lro_28323280_x1	oni-miR-10699	0.000892	100
lro_28329747_x1	oni-miR-10771	0.000892	100
lro_28334815_x1	oni-miR-10798	0.000795	100
lro_28348304_x1	ssa-miR-126-5p	0.000892	100
lro_28349794_x1	gmo-miR-451-5p	0.000892	100
lro_28352185_x1	pny-miR-31	0.000892	100
lro_28359004_x1	tni-miR-223	0.000892	100
lro_28362816_x1	oni-miR-10806	0.000892	100
lro_28370071_x1	ssa-let-7b-3p	0.000248	100
lro_28370857_x1	dre-miR-430c-3p	5.33e-06	100
lro_28373256_x1	tni-let-7b	5.33e-06	100
lro_28373533_x1	ssa-miR-734-5p	0.000892	100
lro_28379954_x1	oni-miR-10573b	0.000872	100
lro_28381095_x1	tni-miR-17	0.000892	100
lro_28383039_x1	oni-miR-10670	0.000892	100
lro_28390445_x1	oni-miR-10708	0.000248	100
lro_28393388_x1	oni-miR-10717	0.000872	100
lro_28403479_x1	hhi-miR-7793	0.000243	100
lro_28403530_x1	eel-miR-11051-5p	0.000248	100
lro_28415517_x1	dre-miR-7145	1.92e-05	100
lro_28416724_x1	ssa-miR-8163-5p	1.83e-05	100
lro_28423619_x1	oni-miR-10798	0.000892	100
lro_28424696_x1	ssa-miR-221-3p	0.000892	100
lro_28428211_x1	ssa-miR-19d-3p	0.000892	100
lro_28434541_x1	ssa-miR-29b-4-5p	0.000248	100
lro_28446256_x1	ssa-miR-21a-5p	0.000892	100
lro_28446404_x1	pny-miR-219a	0.000248	100
lro_28446622_x1	ssa-miR-430c-3p	0.000892	100
lro_28447881_x1	oni-miR-10965	0.000872	100
lro_28449889_x1	gmo-miR-11199-5p	0.000892	100
lro_28459543_x1	oni-miR-10732	0.000892	100
lro_28464512_x1	ssa-miR-153a-5p	0.000853	100
lro_28465183_x1	oni-miR-10766	0.000892	100
lro_28467277_x1	oni-miR-10614	0.000248	100
lro_28469439_x1	ssa-miR-29b-4-5p	0.000248	100
lro_28479004_x1	gmo-miR-24b-5p	0.000892	100
lro_28480926_x1	oni-miR-10573d	0.000892	100
lro_28481501_x1	oni-miR-10851	0.000892	100
lro_28482550_x1	ccr-miR-2192	0.000892	100
lro_28484028_x1	oni-miR-10770	0.000872	100
lro_28488394_x1	tni-miR-122	0.000248	100
lro_28489716_x1	gmo-miR-11193-5p	0.000892	100
lro_28495799_x1	dre-miR-430c-3p	4.12e-07	100
lro_28500955_x1	oni-miR-10920	0.000892	100
lro_28511510_x1	gmo-miR-458-5p	0.000892	100
lro_28512513_x1	oni-miR-10677	1.92e-05	95.455
lro_28513554_x1	oni-miR-10851	0.000892	100
lro_28516764_x1	ssa-miR-730a-2-3p	0.000243	100
lro_28523311_x1	oni-miR-10842	0.000892	100
lro_28524476_x1	ssa-miR-724-3p	0.000892	100
lro_28527481_x1	tni-miR-223	0.000892	100
lro_28528444_x1	oni-miR-10626	0.000248	100
lro_28530677_x1	oni-miR-10954	0.000892	100
lro_28532758_x1	ssa-miR-33b-5p	0.000248	100
lro_28539602_x1	oni-miR-202	0.000892	100
lro_28545519_x1	gmo-miR-11217-5p	0.000248	100
lro_28546769_x1	oni-miR-10841	0.000892	100
lro_28551832_x1	oni-miR-10942	0.000892	100
lro_28553633_x1	oni-miR-10633	0.000892	100
lro_28555243_x1	gmo-miR-100b-5p	0.000892	100
lro_28562299_x1	gmo-miR-11274-5p	0.000872	100
lro_28562441_x1	gmo-miR-130a-5p	0.000248	100
lro_28567065_x1	oni-miR-10972	0.000872	100
lro_28569529_x1	oni-miR-10597a	0.000892	100
lro_28575363_x1	oni-miR-10881	0.000892	100
lro_28576753_x1	ssa-miR-194a-3p	0.000892	100
lro_28583828_x1	dre-miR-723-3p	6.89e-05	95.238
lro_28585117_x1	ipu-miR-196a	0.000892	100
lro_28594685_x1	oni-miR-10573b	0.000892	100
lro_28597605_x1	dre-miR-15b-3p	0.000892	100
lro_28610333_x1	gmo-miR-11249-3p	0.000872	100
lro_28618460_x1	dre-miR-1306	4.12e-07	100
lro_28620985_x1	hhi-miR-7790	0.000853	100
lro_28621739_x1	gmo-miR-29c-5p	0.000892	100
lro_28623336_x1	tni-miR-1	4.03e-07	100
lro_28624523_x1	ipu-miR-129b	0.000248	100
lro_28635771_x1	oni-miR-10573b	0.000892	100
lro_28652885_x1	gmo-miR-153b-5p	0.000892	100
lro_28654250_x1	ssa-miR-8162-3p	6.89e-05	100
lro_28658520_x1	ssa-miR-19d-3p	0.000892	100
lro_28658709_x1	ola-miR-210-5p	0.000892	100
lro_28679355_x1	oni-miR-10837	0.000892	100
lro_28681327_x1	oni-miR-2184	3.94e-07	100
lro_28681666_x1	tni-miR-27b	0.000892	100
lro_28687084_x1	dre-miR-124-4-5p	4.12e-07	100
lro_28687950_x1	ipu-miR-737	0.000892	100
lro_28689720_x1	ola-miR-430d	0.000248	100
lro_28693402_x1	oni-miR-10643	0.000243	100
lro_28696849_x1	oni-miR-33b-3p	0.000892	100
lro_28700942_x1	dre-miR-142b-5p	0.000248	100
lro_28705485_x1	ssa-miR-2187-5p	0.000892	100
lro_28705550_x1	oni-miR-10619	0.000248	100
lro_28707969_x1	gmo-miR-451-5p	0.000892	100
lro_28714190_x1	gmo-miR-11274-5p	0.000892	100
lro_28717459_x1	oni-miR-10717	0.000872	100
lro_28720281_x1	oni-miR-10770	0.000248	100
lro_28723896_x1	oni-miR-10732	0.000892	95
lro_28724191_x1	ssa-miR-200a-1-5p	0.000892	100
lro_28731275_x1	dre-miR-7148-3p	0.000892	100
lro_28731897_x1	oni-miR-10906	0.000892	100
lro_28733497_x1	oni-miR-10767	0.000892	100
lro_28739447_x1	oni-miR-34b	0.000892	100
lro_28739643_x1	gmo-miR-11934-3p	0.000892	100
lro_28751771_x1	oni-miR-10709	0.000892	100
lro_28759324_x1	abu-miR-10554	0.000892	100
lro_28761322_x1	tni-miR-137	0.000892	100
lro_28769821_x1	oni-miR-10908	0.000892	100
lro_28770161_x1	oni-miR-10972	0.000892	100
lro_28771281_x1	gmo-miR-458-5p	0.000892	100
lro_28777497_x1	ipu-miR-196a	0.000248	100
lro_28790618_x1	abu-miR-10546	6.89e-05	100
lro_28791510_x1	tni-miR-27b	0.000243	100
lro_28792535_x1	oni-miR-10731	0.000248	100
lro_28792744_x1	ssa-miR-8156-5p	0.000248	100
lro_28797279_x1	pny-miR-15c-3p	0.000892	100
lro_28801884_x1	ssa-miR-194a-5p	0.000892	100
lro_28803580_x1	ssa-miR-27a-5p	0.000892	100
lro_28806475_x1	ssa-miR-153a-5p	0.000892	100
lro_28809921_x1	oni-miR-10732	0.000892	100
lro_28816594_x1	tni-miR-429	0.000248	100
lro_28830018_x1	gmo-miR-11228-3p	0.000892	100
lro_28831786_x1	oni-miR-10827	0.000892	100
lro_28846220_x1	oni-miR-10790	0.000248	100
lro_28855519_x1	oni-miR-10650	0.000248	100
lro_28856954_x1	ssa-miR-17-3-3p	0.000892	100
lro_28865296_x1	oni-miR-10671	0.000892	100
lro_28865297_x1	gmo-miR-11231-3p	0.000892	100
lro_28865302_x1	gmo-miR-11274-5p	0.000243	100
lro_28867622_x1	tni-let-7a	0.000248	100
lro_28873731_x1	gmo-let-7f-3p	6.89e-05	100
lro_28874091_x1	ccr-miR-2192	0.000892	100
lro_28874324_x1	tni-let-7g	0.000248	95.238
lro_28877525_x1	ssa-miR-190b-5p	0.000892	100
lro_28880715_x1	dre-miR-430b-5p	5.33e-06	100
lro_28883714_x1	oni-miR-10709	0.000892	100
lro_28884586_x1	ipu-miR-19b	0.000892	100
lro_28884692_x1	oni-miR-10924	0.000892	100
lro_28889183_x1	oni-miR-10761	0.000248	100
lro_28893388_x1	ssa-miR-205b-4-3p	0.000892	100
lro_28895677_x1	oni-miR-10790	0.000248	100
lro_28898357_x1	dre-miR-18c	0.000892	100
lro_28898494_x1	ssa-miR-8163-5p	0.000892	100
lro_28898639_x1	tni-miR-196a	0.000853	100
lro_28899380_x1	hhi-miR-7790	0.000892	100
lro_28901282_x1	oni-miR-7550	0.000892	100
lro_28902708_x1	oni-miR-10892	0.000892	100
lro_28907447_x1	dre-miR-1306	4.12e-07	100
lro_28907978_x1	ola-miR-101a-5p	0.000248	100
lro_28912158_x1	abu-miR-10561	0.000892	100
lro_28914695_x1	oni-miR-10660	0.000872	100
lro_28916244_x1	ssa-miR-205b-4-3p	0.000892	100
lro_28917465_x1	eel-miR-11053-5p	0.000892	100
lro_28924156_x1	hhi-miR-430a	1.92e-05	100
lro_28931833_x1	oni-miR-10654	0.000248	100
lro_28932461_x1	oni-miR-10581a	0.000892	100
lro_28934512_x1	tni-let-7b	4.12e-07	100
lro_28940418_x1	dre-miR-430c-3p	4.12e-07	100
lro_28950734_x1	tni-let-7d	0.000892	95
lro_28951344_x1	gmo-miR-11241-3p	0.000872	100
lro_28953207_x1	dre-miR-194b	0.000892	100
lro_28955124_x1	oni-miR-10548b	0.000243	100
lro_28963661_x1	ssa-miR-93a-5p	0.000892	100
lro_28965735_x1	dre-miR-457b-5p	6.89e-05	100
lro_28991630_x1	oni-miR-10676	0.000892	100
lro_28991899_x1	ssa-miR-142b-3p	1.12e-07	100
lro_28994077_x1	hhi-miR-96	0.000892	100
lro_28996279_x1	tni-let-7g	0.000248	95.238
lro_28996467_x1	gmo-miR-33b-2-3p	0.000892	100
lro_28998360_x1	ssa-miR-499b-5p	0.000892	100
lro_29005071_x1	ssa-miR-27a-5p	0.000892	100
lro_29009440_x1	tni-miR-96	0.000892	100
lro_29010506_x1	tni-miR-27b	0.000248	100
lro_29014096_x1	oni-miR-10781	0.000892	100
lro_29019098_x1	oni-miR-10633	0.000892	100
lro_29024599_x1	oni-miR-10712	0.000892	100
lro_29033034_x1	oni-miR-10579	0.000892	100
lro_29034532_x1	ipu-miR-7563a	0.000892	100
lro_29036757_x1	oni-miR-10604	0.000892	100
lro_29038248_x1	gmo-miR-11935-5p	0.000248	100
lro_29039507_x1	dre-miR-7132-5p	0.000892	100
lro_29043970_x1	gmo-miR-11217-5p	0.000892	95
lro_29045609_x1	oni-miR-10704	0.000872	100
lro_29053837_x1	dre-miR-7145	6.89e-05	100
lro_29054533_x1	eel-miR-11061-3p	0.000892	100
lro_29070424_x1	dre-miR-181d-5p	0.000892	100
lro_29075258_x1	oni-miR-10708	0.000248	100
lro_29080917_x1	oni-miR-10631	0.000248	100
lro_29081112_x1	ssa-miR-190b-3p	0.000872	100
lro_29101500_x1	oni-miR-10684	6.89e-05	100
lro_29112119_x1	oni-miR-10835	0.000248	100
lro_29119927_x1	oni-miR-10840	0.000892	100
lro_29123640_x1	abu-miR-10543	0.000892	100
lro_29124221_x1	oni-miR-10959	0.000892	100
lro_29128946_x1	tni-let-7b	6.74e-05	100
lro_29130384_x1	tni-let-7b	5.33e-06	100
lro_29131864_x1	hhi-miR-7788	0.000248	100
lro_29136641_x1	gmo-miR-11249-3p	0.000892	100
lro_29137386_x1	ssa-miR-29b-3-5p	0.000237	100
lro_29146674_x1	gmo-miR-11934-3p	0.000892	100
lro_29147713_x1	tni-miR-20	0.000892	100
lro_29148566_x1	oni-miR-10604	0.000853	100
lro_29150295_x1	dre-miR-430c-3p	4.12e-07	100
lro_29160354_x1	gmo-miR-458-5p	0.000892	100
lro_29167228_x1	ssa-miR-8163-3p	0.000892	100
lro_29168381_x1	pol-let-7b-3p	5.33e-06	100
lro_29168452_x1	dre-miR-430c-3p	1.48e-06	100
lro_29169749_x1	ssa-miR-29c-5p	0.000872	100
lro_29171612_x1	oni-miR-10589	0.000248	100
lro_29177915_x1	hhi-miR-7788	0.000892	100
lro_29178150_x1	oni-miR-10972	0.000892	100
lro_29179272_x1	ola-miR-30d-3p	0.000892	100
lro_29179625_x1	ssa-miR-139-5p	0.000892	100
lro_29179939_x1	ssa-miR-27a-5p	0.000892	100
lro_29184376_x1	tni-miR-204b	0.000892	100
lro_29185744_x1	ssa-miR-133a-3p	0.000892	100
lro_29193077_x1	dre-miR-430i-5p	0.000892	100
lro_29203363_x1	ssa-miR-8157-3p	0.000248	95
lro_29204472_x1	gmo-miR-29d-5p	0.000892	100
lro_29205667_x1	ccr-miR-2192	0.000248	100
lro_29209410_x1	ssa-miR-122-3p	0.000892	100
lro_29210855_x1	ssa-let-7b-3p	1.92e-05	100
lro_29210949_x1	oni-miR-10938	0.000892	100
lro_29212786_x1	ssa-miR-730a-5p	0.000892	100
lro_29216860_x1	oni-miR-202	0.000892	100
lro_29218679_x1	dre-miR-2196	6.89e-05	100
lro_29222167_x1	ssa-miR-26b-3p	0.000892	100
lro_29223212_x1	oni-miR-10670	0.000892	100
lro_29231199_x1	ssa-miR-126-5p	0.000872	100
lro_29235492_x1	ssa-miR-133a-3-5p	6.89e-05	100
lro_29236573_x1	tni-miR-130	0.000892	100
lro_29238631_x1	ssa-miR-205b-1-3p	0.000892	100
lro_29247413_x1	ccr-miR-2192	6.89e-05	95.238
lro_29251452_x1	oni-miR-10819	0.000892	100
lro_29255712_x1	ipu-miR-19b	0.000892	100
lro_29256306_x1	dre-miR-29b3-5p	0.000892	95
lro_29258201_x1	tni-miR-130	0.000248	100
lro_29260301_x1	gmo-miR-11934-3p	0.000892	100
lro_29262027_x1	tni-miR-214	0.000853	100
lro_29262852_x1	ola-miR-430d	6.89e-05	100
lro_29266170_x1	ssa-miR-144-5p	0.000248	100
lro_29273106_x1	tni-let-7a	4.12e-07	100
lro_29276497_x1	dre-miR-7145	1.92e-05	95.455
lro_29276808_x1	oni-miR-10619	0.000892	100
lro_29283174_x1	ssa-miR-200a-3p	0.000892	100
lro_29283391_x1	oni-miR-10599	0.000248	100
lro_29289266_x1	ssa-miR-133a-3p	6.89e-05	100
lro_29294272_x1	oni-miR-10717	0.000834	100
lro_29295111_x1	oni-miR-10732	0.000892	100
lro_29296659_x1	abu-miR-10561	0.000248	100
lro_29297454_x1	oni-miR-10950	0.000248	100
lro_29300911_x1	oni-miR-10908	0.000892	100
lro_29302336_x1	dre-miR-107a-5p	0.000872	100
lro_29304584_x1	abu-miR-10563	0.000892	100
lro_29308169_x1	gmo-miR-11231-3p	0.000892	100
lro_29309701_x1	gmo-miR-11276-5p	0.000892	100
lro_29313989_x1	gmo-miR-100b-5p	0.000892	100
lro_29315756_x1	oni-miR-10828	0.000892	100
lro_29344367_x1	gmo-miR-11251-3p	0.000892	100
lro_29352501_x1	ssa-miR-153a-5p	0.000892	100
lro_29353874_x1	ola-miR-430d	4.12e-07	100
lro_29354348_x1	tni-miR-138	1.48e-06	100
lro_29364371_x1	tni-miR-365	0.000892	100
lro_29364803_x1	oni-miR-10895	5.33e-06	100
lro_29368804_x1	oni-miR-10732	0.000892	100
lro_29375239_x1	ssa-miR-430b-5p	0.000892	100
lro_29378014_x1	dre-miR-7145	0.000248	100
lro_29380194_x1	ola-miR-430c	0.000892	100
lro_29381008_x1	oni-miR-10574	0.000872	95
lro_29383604_x1	oni-miR-10548b	0.000243	100
lro_29386025_x1	gmo-miR-11931-5p	0.000892	100
lro_29386458_x1	gmo-miR-11274-5p	0.000248	100
lro_29391429_x1	ssa-miR-93a-5p	0.000892	100
lro_29397197_x1	oni-miR-10712	0.000834	100
lro_29406485_x1	oni-miR-10938	0.000892	100
lro_29411174_x1	ssa-miR-200a-1-5p	0.000892	100
lro_29427973_x1	gmo-miR-11274-5p	0.000248	100
lro_29437478_x1	oni-miR-6960	0.000892	100
lro_29437809_x1	oni-miR-10717	0.000248	100
lro_29441465_x1	oni-miR-10709	0.000872	100
lro_29443450_x1	gmo-miR-11209-3p	0.000248	100
lro_29445321_x1	oni-miR-10885	0.000892	100
lro_29450137_x1	oni-miR-202	0.000892	100
lro_29453687_x1	ssa-miR-196a-2-3p	0.000892	100
lro_29454918_x1	ssa-let-7c-5p	4.12e-07	100
lro_29457472_x1	tni-miR-9	1.15e-07	100
lro_29458411_x1	oni-miR-10649	0.000248	100
lro_29460500_x1	oni-miR-10585	0.000872	100
lro_29466127_x1	ssa-miR-26b-3p	0.000892	100
lro_29483328_x1	oni-miR-10972	0.000892	100
lro_29492464_x1	ssa-miR-23a-5p	4.12e-07	100
lro_29492522_x1	oni-miR-10862	0.000892	100
lro_29492646_x1	oni-miR-23c	0.000248	100
lro_29494209_x1	oni-miR-10972	0.000853	100
lro_29499391_x1	dre-miR-204-2-3p	0.000243	100
lro_29500504_x1	gmo-miR-29c-3p	0.000892	100
lro_29501885_x1	oni-miR-10655	0.000892	100
lro_29512755_x1	oni-miR-10902	0.000892	100
lro_29512916_x1	tni-miR-203	6.89e-05	100
lro_29513864_x1	oni-miR-10974	5.33e-06	100
lro_29514860_x1	oni-miR-10948	0.000892	100
lro_29515243_x1	gmo-miR-11228-3p	0.000814	100
lro_29520592_x1	dre-miR-142b-5p	4.12e-07	100
lro_29523920_x1	hhi-miR-430a	4.12e-07	100
lro_29525888_x1	oni-miR-10677	0.000248	100
lro_29536191_x1	oni-miR-10709	0.000892	100
lro_29552018_x1	oni-miR-10881	0.000892	100
lro_29553537_x1	oni-miR-10771	6.89e-05	95.238
lro_29557389_x1	gmo-miR-223b-3p	0.000248	100
lro_29562561_x1	dre-miR-222b	0.000892	100
lro_29569645_x1	ssa-miR-15e-5p	0.000892	100
lro_29570071_x1	oni-miR-10599	0.000248	100
lro_29573812_x1	oni-miR-10589	0.000248	100
lro_29574974_x1	dre-miR-133c-5p	0.000248	100
lro_29575260_x1	dre-miR-7145	0.000248	100
lro_29583165_x1	oni-miR-10589	0.000248	100
lro_29589657_x1	oni-miR-10770	0.000248	100
lro_29594464_x1	ipu-miR-196a	0.000248	100
lro_29597071_x1	oni-miR-10938	0.000892	100
lro_29599090_x1	oni-miR-10908	0.000892	100
lro_29607540_x1	oni-miR-10820	0.000892	100
lro_29617639_x1	ssa-miR-126-5p	0.000248	100
lro_29618921_x1	gmo-miR-11932-3p	0.000872	100
lro_29634648_x1	ssa-miR-153a-5p	0.000892	100
lro_29636615_x1	oni-miR-10972	0.000872	100
lro_29651295_x1	dre-miR-7145	1.92e-05	95.455
lro_29651754_x1	oni-miR-10734	0.000892	100
lro_29652482_x1	dre-miR-7146-5p	0.000892	100
lro_29658425_x1	gmo-miR-7b-5p	0.000892	100
lro_29660054_x1	oni-miR-10734	0.000892	100
lro_29660364_x1	ssa-miR-219c-2-3p	0.000892	100
lro_29664380_x1	ola-miR-430d	1.92e-05	100
lro_29667588_x1	gmo-miR-11935-3p	0.000872	100
lro_29669323_x1	oni-miR-10889	0.000248	100
lro_29678505_x1	oni-miR-10616b	0.000892	100
lro_29679712_x1	gmo-miR-153b-5p	0.000892	100
lro_29681683_x1	oni-miR-10909	6.89e-05	100
lro_29683747_x1	dre-miR-29b3-5p	0.000892	100
lro_29686267_x1	ssa-miR-731-3p	0.000872	100
lro_29692382_x1	ssa-miR-499b-5p	0.000892	100
lro_29693655_x1	eel-miR-11056-5p	0.000892	100
lro_29697729_x1	gmo-miR-33b-3p	0.000892	100
lro_29701465_x1	ssa-miR-26b-5p	6.89e-05	95.238
lro_29701504_x1	ola-miR-92b	0.000872	100
lro_29704594_x1	dre-miR-723-3p	0.000872	100
lro_29706216_x1	oni-miR-10938	0.000872	100
lro_29709401_x1	oni-miR-10889	0.000237	100
lro_29709724_x1	tni-let-7b	4.12e-07	100
lro_29710326_x1	oni-miR-10604	0.000892	100
lro_29714960_x1	tni-let-7j	0.000892	100
lro_29719790_x1	gmo-miR-29a-3-5p	0.000248	100
lro_29724708_x1	dre-miR-7145	1.92e-05	95.455
lro_29734277_x1	ssa-miR-219c-2-3p	0.000892	100
lro_29735272_x1	hhi-miR-430a	4.12e-07	100
lro_29737257_x1	dre-miR-2189	0.000892	100
lro_29743462_x1	ssa-miR-219b-3p	0.000248	100
lro_29752027_x1	oni-miR-10851	0.000248	100
lro_29754376_x1	oni-miR-10647	0.000892	100
lro_29754575_x1	abu-miR-10558	0.000892	100
lro_29772234_x1	dre-miR-723-3p	6.89e-05	95.238
lro_29775620_x1	oni-miR-10910	0.000892	100
lro_29776258_x1	ssa-miR-430b-5p	0.000892	100
lro_29781974_x1	ssa-miR-153a-5p	0.000892	100
lro_29784792_x1	ssa-miR-301c-5p	0.000892	100
lro_29791167_x1	dre-miR-7148-3p	0.000892	100
lro_29792192_x1	tni-miR-130	0.000892	100
lro_29795420_x1	abu-miR-10561	0.000248	100
lro_29796225_x1	dre-miR-7146-5p	6.89e-05	95.238
lro_29803126_x1	oni-miR-10790	0.000248	100
lro_29804622_x1	oni-miR-10876	0.000892	100
lro_29824253_x1	ola-miR-194-3p	0.000892	100
lro_29824456_x1	oni-miR-10589	0.000243	100
lro_29825362_x1	oni-miR-10885	0.000892	100
lro_29825846_x1	oni-miR-10743	0.000892	100
lro_29828882_x1	oni-miR-10935	0.000892	100
lro_29829439_x1	oni-miR-2184	0.000892	100
lro_29834149_x1	oni-miR-10886	0.000872	100
lro_29840894_x1	nbr-miR-7133-3p	6.89e-05	100
lro_29841016_x1	oni-miR-10660	0.000892	100
lro_29845445_x1	dre-miR-7148-3p	0.000892	100
lro_29848391_x1	tni-let-7j	0.000892	100
lro_29854868_x1	gmo-miR-11224b-5p	0.000892	100
lro_29855917_x1	oni-miR-10938	0.000248	100
lro_29870429_x1	oni-miR-10948	0.000892	100
lro_29870555_x1	tni-miR-135a	5.33e-06	100
lro_29871163_x1	gmo-miR-11205-5p	0.000892	100
lro_29874026_x1	tni-miR-133	4.12e-07	100
lro_29877654_x1	ssa-miR-92b-5p	0.000248	95
lro_29883010_x1	tni-miR-216b	0.000892	100
lro_29884264_x1	oni-miR-10959	0.000892	100
lro_29885671_x1	gmo-miR-11209-3p	0.000248	100
lro_29892162_x1	ssa-miR-181b-5p	0.000248	100
lro_29892457_x1	tni-miR-96	0.000892	100
lro_29892598_x1	oni-miR-7550	0.000248	100
lro_29897362_x1	ssa-miR-29b-3-5p	0.000892	100
lro_29898089_x1	gmo-miR-11274-5p	0.000892	100
lro_29905155_x1	oni-miR-10633	0.000872	100
lro_29905903_x1	oni-miR-10771	6.89e-05	95.238
lro_29910353_x1	oni-miR-10647	0.000892	100
lro_29912754_x1	oni-miR-10881	0.000243	100
lro_29913772_x1	oni-miR-10771	0.000237	100
lro_29916781_x1	oni-miR-10845	0.000243	100
lro_29918189_x1	ipu-miR-7b	0.000892	100
lro_29918921_x1	oni-miR-10736	6.89e-05	100
lro_29919896_x1	gmo-miR-205-3p	0.000892	100
lro_29919945_x1	hhi-miR-430a	4.12e-07	100
lro_29920975_x1	oni-miR-10699	0.000248	100
lro_29928648_x1	oni-miR-10545	0.000232	100
lro_29938676_x1	dre-miR-2196	0.000248	95.238
lro_29938812_x1	oni-miR-10908	0.000892	100
lro_29939855_x1	oni-miR-10761	0.000892	100
lro_29939954_x1	oni-miR-10738	0.000892	100
lro_29945260_x1	oni-miR-10589	0.000248	100
lro_29946882_x1	tni-miR-217	0.000892	100
lro_29950192_x1	hhi-miR-430a	4.12e-07	100
lro_29954381_x1	oni-miR-10908	0.000892	100
lro_29959546_x1	dre-miR-1306	4.12e-07	100
lro_29966723_x1	gmo-miR-11934-3p	0.000892	100
lro_29971762_x1	ssa-miR-133b-5p	0.000892	100
lro_29972584_x1	dre-miR-7132-3p	4.12e-07	100
lro_29974203_x1	ipu-miR-7558a	0.000248	100
lro_29987752_x1	ipu-miR-19b	0.000892	100
lro_29998457_x1	oni-miR-10892	0.000872	100
lro_30000253_x1	tni-miR-338	0.000237	100
lro_30001287_x1	oni-miR-10972	0.000853	100
lro_30001630_x1	gmo-miR-11274-5p	0.000892	100
lro_30006476_x1	ipu-miR-129b	0.000248	100
lro_30013501_x1	dre-miR-2189	0.000248	100
lro_30016382_x1	oni-miR-10699	0.000248	100
lro_30018425_x1	ssa-miR-338a-5p	0.000892	100
lro_30027288_x1	ssa-miR-19c-4-5p	0.000892	100
lro_30030915_x1	gmo-miR-737-3p	0.000892	100
lro_30046129_x1	tni-miR-92	6.89e-05	100
lro_30048555_x1	oni-miR-202	0.000872	100
lro_30049742_x1	oni-miR-10873	0.000892	100
lro_30051865_x1	dre-miR-430b-5p	5.33e-06	100
lro_30053030_x1	tni-miR-210	0.000892	100
lro_30054203_x1	oni-miR-449b-5p	0.000892	100
lro_30064765_x1	dre-miR-222a-5p	0.000248	100
lro_30067738_x1	ssa-miR-92b-5p	0.000248	95
lro_30073395_x1	tni-let-7i	5.33e-06	100
lro_30075919_x1	gmo-miR-11274-5p	0.000892	100
lro_30078548_x1	ssa-miR-133b-5p	0.000892	100
lro_30079077_x1	dre-miR-100-3p	4.12e-07	100
lro_30083613_x1	oni-miR-430b	0.000243	100
lro_30084199_x1	gmo-miR-125a-3p	0.000248	100
lro_30090471_x1	tni-miR-137	0.000872	100
lro_30091334_x1	oni-miR-10699	0.000248	100
lro_30092543_x1	oni-miR-10861	0.000892	100
lro_30101235_x1	oni-miR-10736	6.74e-05	100
lro_30101364_x1	gmo-miR-11214-5p	0.000892	100
lro_30107539_x1	ssa-miR-183-2-3p	0.000243	100
lro_30108579_x1	tni-miR-196a	0.000892	100
lro_30109626_x1	oni-miR-10628	0.000892	100
lro_30111993_x1	ssa-miR-26b-3p	0.000892	100
lro_30115826_x1	oni-miR-10938	0.000892	100
lro_30115835_x1	gmo-miR-11934-3p	0.000892	100
lro_30116823_x1	oni-miR-10870	0.000248	100
lro_30118381_x1	tni-miR-19a	0.000872	100
lro_30124830_x1	ola-miR-194-3p	0.000892	100
lro_30128843_x1	tni-miR-27b	0.000892	100
lro_30130347_x1	oni-miR-10684	0.000248	100
lro_30131632_x1	tni-miR-135a	5.33e-06	100
lro_30145213_x1	oni-miR-10721	0.000892	100
lro_30151544_x1	ipu-miR-7572	0.000872	100
lro_30155491_x1	tni-miR-223	0.000248	100
lro_30163616_x1	ssa-miR-15c-3p	0.000248	95
lro_30164680_x1	ccr-miR-2192	0.000892	100
lro_30166021_x1	ssa-miR-731-3p	0.000248	100
lro_30167061_x1	ssa-miR-196a-1-3p	0.000892	100
lro_30171762_x1	gmo-miR-11228-3p	0.000892	100
lro_30182523_x1	gmo-miR-458-5p	0.000892	100
lro_30184660_x1	ssa-miR-449b-5p	0.000243	100
lro_30187118_x1	oni-miR-10654	0.000243	100
lro_30189654_x1	gmo-miR-24b-5p	0.000248	100
lro_30192354_x1	dre-miR-723-3p	0.000892	100
lro_30197102_x1	hhi-miR-7790	0.000872	100
lro_30197210_x1	oni-miR-10828	0.000892	100
lro_30207642_x1	ssa-miR-145-5p	0.000892	100
lro_30209065_x1	oni-miR-2184	3.94e-07	100
lro_30209246_x1	ssa-miR-203b-5p	0.000892	100
lro_30212110_x1	ola-miR-194-3p	0.000892	100
lro_30216766_x1	dre-miR-25-5p	0.000248	100
lro_30218469_x1	dre-miR-2196	0.000872	100
lro_30220951_x1	ssa-miR-203b-5p	0.000892	100
lro_30224166_x1	gmo-miR-11274-5p	0.000892	100
lro_30227310_x1	eel-miR-11063-5p	0.000248	100
lro_30228359_x1	gmo-miR-11274-5p	0.000248	100
lro_30232510_x1	gmo-miR-11934-3p	0.000892	100
lro_30237702_x1	oni-miR-10767	0.000853	100
lro_30237951_x1	oni-miR-10732	0.000892	100
lro_30240000_x1	tni-let-7a	4.12e-07	100
lro_30240929_x1	oni-miR-430b	0.000892	100
lro_30241606_x1	dre-miR-7149-3p	0.000872	100
lro_30246497_x1	ipu-miR-196d	0.000892	100
lro_30252973_x1	gmo-miR-11930-5p	0.000872	100
lro_30253741_x1	oni-miR-10745	0.000248	100
lro_30254924_x1	gmo-miR-11205-3p	0.000248	100
lro_30256418_x1	ssa-miR-194a-5p	0.000872	100
lro_30263608_x1	ccr-miR-2192	0.000892	100
lro_30270408_x1	dre-miR-29b3-5p	0.000892	100
lro_30279350_x1	oni-miR-430b	0.000243	100
lro_30285543_x1	oni-miR-202	0.000872	100
lro_30287891_x1	oni-miR-10862	0.000892	100
lro_30289767_x1	gmo-miR-130a-5p	0.000892	100
lro_30295871_x1	oni-miR-10771	0.000892	100
lro_30296378_x1	pol-let-7b-3p	1.48e-06	100
lro_30300501_x1	oni-miR-10551	1.87e-05	100
lro_30300816_x1	oni-miR-10709	0.000872	100
lro_30302163_x1	oni-miR-10697b	0.000248	100
lro_30306452_x1	ssa-miR-21a-5p	0.000892	100
lro_30314786_x1	dre-miR-2196	0.000248	95.238
lro_30317883_x1	tni-miR-92	6.89e-05	100
[truncated: 47 more rows]

## Sheet: B2C8
Supplemenmtary table 2. BLASTn hits for B2C8 control sample against miRBase teleostei mature miRNA sequences
Query	miRNA	E-value	Per cent identity
lro_24141600_x109	oni-miR-10908	0.000892	100
lro_25834544_x59	tni-miR-196a	0.000892	100
lro_25925324_x57	oni-miR-29c	0.000892	100
lro_26266405_x50	oni-miR-10908	0.000892	100
lro_26326427_x49	oni-miR-10835	0.000248	100
lro_26735290_x41	oni-miR-10736	6.59e-05	100
lro_27052486_x36	eel-miR-11052-3p	0.000892	100
lro_27060010_x36	oni-miR-10972	0.000853	100
lro_27679280_x28	oni-miR-10972	0.000892	100
lro_27909797_x25	oni-miR-10972	0.000892	100
lro_27917372_x25	oni-miR-10972	0.000892	100
lro_28039740_x24	oni-miR-10844	0.000892	100
lro_28120912_x23	oni-miR-10908	0.000892	100
lro_28276593_x22	oni-miR-10972	0.000892	100
lro_28343363_x21	ssa-miR-499b-5p	0.000892	100
lro_28362494_x21	oni-miR-10736	6.44e-05	100
lro_28439411_x20	ssa-miR-205b-4-3p	0.000892	100
lro_28489591_x20	ssa-miR-153a-5p	0.000892	100
lro_28493611_x20	oni-miR-10972	0.000892	100
lro_28516591_x20	gmo-miR-11934-3p	0.000892	100
lro_28600391_x19	oni-miR-10972	0.000892	100
lro_28604476_x19	oni-miR-10712	0.000892	100
lro_28614945_x19	oni-miR-10972	0.000892	100
lro_28733338_x18	tni-miR-214	0.000892	100
lro_28762498_x18	oni-miR-10972	0.000892	100
lro_28904792_x17	oni-miR-10844	0.000892	100
lro_28908872_x17	oni-miR-10826	0.000892	100
lro_28994970_x16	tni-miR-196a	0.000872	100
lro_29088682_x16	gmo-miR-11934-3p	0.000892	100
lro_29170289_x15	ssa-miR-205b-4-3p	0.000892	100
lro_29185364_x15	oni-miR-10972	0.000853	100
lro_29268059_x15	gmo-miR-11934-3p	0.000892	100
lro_29299289_x15	oni-miR-10908	0.000892	100
lro_29469354_x14	oni-miR-10712	0.000872	100
lro_29505796_x14	ssa-miR-205b-4-3p	0.000892	100
lro_29529141_x13	ssa-miR-499b-5p	0.000892	100
lro_29547380_x13	oni-miR-10972	0.000892	100
lro_29556207_x13	oni-miR-10972	0.000872	100
lro_29587277_x13	oni-miR-10736	6.74e-05	100
lro_29650652_x13	eel-miR-11053-5p	0.000892	100
lro_29737973_x12	gmo-miR-11934-3p	0.000892	100
lro_29864741_x12	tni-miR-17	0.000872	100
lro_29874581_x12	tni-miR-214	6.89e-05	100
lro_29929733_x12	oni-miR-10835	0.000243	100
lro_30027211_x11	oni-miR-10972	0.000892	100
lro_30030588_x11	dre-miR-7145	1.92e-05	95.455
lro_30088866_x11	oni-miR-10587	0.000892	100
lro_30107984_x11	gmo-miR-11934-3p	0.000892	100
lro_30179946_x11	tni-miR-17	0.000892	100
lro_30267488_x10	oni-miR-10935	0.000892	100
lro_30277368_x10	ssa-miR-499b-5p	0.000892	100
lro_30290458_x10	gmo-miR-11934-3p	0.000892	100
lro_30389278_x10	oni-miR-10699	0.000248	100
lro_30439178_x10	dre-miR-7145	1.92e-05	95.455
lro_30497652_x9	pny-miR-19c	0.000892	100
lro_30586734_x9	ssa-miR-205b-4-3p	0.000892	100
lro_30632976_x9	dre-miR-29b3-5p	0.000892	100
lro_30723327_x9	ssa-miR-26b-3p	0.000892	100
lro_30746853_x9	oni-miR-10972	0.000892	100
lro_30768633_x9	oni-miR-10736	6.74e-05	100
lro_30824677_x8	gmo-miR-11934-3p	0.000892	100
lro_30848765_x8	pny-miR-19c	0.000872	100
lro_30880989_x8	tni-miR-17	0.000853	100
lro_30906309_x8	dre-miR-2196	0.000243	95.238
lro_30952165_x8	gmo-miR-11934-3p	0.000892	100
lro_30986725_x8	gmo-miR-11251-3p	0.000872	100
lro_30987853_x8	oni-miR-10699	0.000248	100
lro_31005901_x8	dre-miR-738	1.92e-05	100
lro_31056165_x8	dre-miR-29b3-5p	0.000892	100
lro_31073637_x8	ssa-miR-219c-2-3p	0.000892	100
lro_31125205_x8	oni-miR-10972	0.000892	100
lro_31135525_x8	oni-miR-10972	0.000892	100
lro_31165061_x8	oni-miR-10972	0.000892	100
lro_31174733_x8	oni-miR-10972	0.000892	100
lro_31199205_x8	tni-miR-19a	1.15e-07	100
lro_31208325_x8	oni-miR-10972	0.000872	100
lro_31222799_x7	ccr-miR-2192	0.000892	100
lro_31235182_x7	abu-miR-10563	0.000892	100
lro_31324586_x7	ipu-miR-19b	0.000892	100
lro_31336724_x7	ssa-miR-203b-5p	0.000892	100
lro_31367083_x7	oni-miR-10835	0.000248	100
lro_31408684_x7	gmo-miR-11235-5p	0.000892	100
lro_31439085_x7	dre-miR-222a-5p	0.000248	100
lro_31459833_x7	gmo-miR-11934-3p	0.000892	100
lro_31464313_x7	gmo-miR-11934-3p	0.000892	100
lro_31491998_x7	gmo-miR-458-5p	0.000892	100
lro_31503597_x7	ssa-miR-153a-5p	0.000892	100
lro_31509015_x7	ssa-miR-93a-5p	0.000892	100
lro_31561298_x7	oni-miR-10699	0.000248	100
lro_31576495_x7	gmo-miR-24b-5p	0.000243	100
lro_31608527_x7	tni-miR-214	0.000892	100
lro_31612048_x7	tni-let-7b	4.12e-07	100
lro_31661489_x7	abu-miR-10558	0.000892	100
lro_31692135_x7	ssa-miR-153a-5p	0.000892	100
lro_31696559_x7	ccr-miR-2192	0.000892	100
lro_31720925_x6	pny-miR-19c	0.000892	100
lro_31723487_x6	oni-miR-10699	0.000248	100
lro_31725881_x6	ccr-miR-2192	0.000892	100
lro_31726013_x6	ccr-miR-2192	0.000872	100
lro_31727585_x6	oni-miR-10684	6.89e-05	100
lro_31788023_x6	ssa-miR-27a-5p	0.000892	100
lro_31809563_x6	tni-let-7a	0.000892	100
lro_31816559_x6	oni-miR-10835	0.000243	100
lro_31819625_x6	ipu-miR-7569	0.000872	100
lro_31823837_x6	gmo-miR-11934-3p	0.000872	100
lro_31834583_x6	tni-let-7b	5.33e-06	100
lro_31860977_x6	gmo-miR-24b-5p	0.000248	100
lro_31876451_x6	pny-miR-135c-3p	0.000892	100
lro_31915145_x6	abu-miR-10558	0.000892	100
lro_31985819_x6	ssa-miR-153a-5p	0.000872	100
lro_31999397_x6	ssa-miR-93a-5p	0.000892	100
lro_32047853_x6	ssa-miR-143-5p	0.000892	100
lro_32084585_x6	oni-miR-430b	0.000892	100
lro_32088803_x6	oni-miR-10908	0.000892	100
lro_32099189_x6	oni-miR-10935	0.000892	100
lro_32103077_x6	ssa-miR-499b-5p	0.000892	100
lro_32142521_x6	ssa-miR-153a-5p	0.000892	100
lro_32160785_x6	oni-miR-10811	0.000248	95
lro_32163857_x6	gmo-miR-11934-3p	0.000892	100
lro_32186255_x6	ssa-miR-93a-5p	0.000892	100
lro_32196845_x6	ssa-miR-26b-3p	0.000892	100
lro_32213861_x6	ssa-miR-153a-5p	0.000892	100
lro_32230709_x6	gmo-miR-11251-3p	0.000872	100
lro_32246099_x6	ssa-miR-499b-5p	0.000872	100
lro_32255441_x6	oni-miR-10599	0.000248	100
lro_32258591_x6	dre-miR-7145	1.92e-05	95.455
lro_32276531_x6	tni-miR-214	0.000872	100
lro_32283071_x6	tni-miR-196a	0.000892	100
lro_32291153_x6	dre-miR-204-2-3p	0.000243	100
lro_32325968_x5	ssa-miR-133b-5p	0.000892	100
lro_32357098_x5	oni-miR-10972	0.000892	100
lro_32389218_x5	oni-miR-10699	0.000248	100
lro_32405223_x5	gmo-miR-11934-3p	0.000872	100
lro_32446033_x5	abu-miR-10558	0.000872	100
lro_32461498_x5	oni-miR-10972	0.000892	100
lro_32468968_x5	oni-miR-10677	1.92e-05	95.455
lro_32484258_x5	pol-let-7b-3p	5.33e-06	100
lro_32487893_x5	oni-miR-10826	0.000892	100
lro_32489228_x5	dre-miR-29b3-5p	0.000892	100
lro_32496033_x5	ssa-miR-139-5p	0.000872	100
lro_32505738_x5	ipu-miR-196a	0.000248	100
lro_32543013_x5	ssa-miR-15b-5p	6.89e-05	100
lro_32582023_x5	eel-miR-11054-3p	0.000248	100
lro_32582923_x5	ssa-miR-203b-5p	0.000892	100
lro_32590378_x5	oni-miR-10790	0.000248	100
lro_32594313_x5	gmo-miR-11935-3p	0.000872	100
lro_32604683_x5	oni-miR-10628	0.000892	100
lro_32604768_x5	ssa-miR-29b-3-5p	0.000248	100
lro_32606598_x5	oni-miR-10862	0.000892	100
lro_32608673_x5	tni-miR-17	0.000872	100
lro_32613918_x5	gmo-miR-11934-3p	0.000892	100
lro_32615808_x5	ssa-miR-153a-5p	0.000892	100
lro_32615938_x5	ipu-miR-457a	5.1e-06	100
lro_32621583_x5	tni-miR-17	0.000853	100
lro_32672988_x5	tni-miR-214	0.000892	100
lro_32679723_x5	gmo-miR-11274-5p	0.000892	100
lro_32687203_x5	oni-miR-10684	6.89e-05	100
lro_32706763_x5	ssa-miR-499b-5p	0.000892	100
lro_32710088_x5	gmo-miR-11934-3p	0.000892	100
lro_32715038_x5	ssa-miR-17-3-3p	0.000892	100
lro_32717813_x5	oni-miR-10972	0.000892	100
lro_32719458_x5	ssa-miR-17-3-3p	0.000892	100
lro_32789623_x5	ssa-miR-8162-3p	0.000853	100
lro_32821608_x5	oni-miR-10589	0.000248	100
lro_32838743_x5	ssa-miR-153a-5p	0.000892	100
lro_32862283_x5	dre-miR-2196	0.000248	95.238
lro_32888083_x5	ola-miR-30d-3p	0.000237	100
lro_32953433_x5	ssa-miR-153a-5p	0.000892	100
lro_32956268_x5	ssa-miR-133b-5p	0.000892	100
lro_32986253_x5	ipu-miR-196a	0.000243	100
lro_32994248_x5	dre-miR-204-2-3p	0.000243	100
lro_33001688_x5	ssa-miR-301c-5p	0.000872	100
lro_33003603_x5	tni-miR-214	0.000892	100
lro_33009328_x5	ssa-miR-153a-5p	0.000892	100
lro_33049453_x5	oni-miR-10677	1.92e-05	95.455
lro_33060348_x5	ssa-miR-153a-5p	0.000872	100
lro_33061383_x5	oni-miR-10851	0.000892	100
lro_33093198_x5	oni-miR-10589	0.000237	100
lro_33112728_x5	oni-miR-10821	0.000892	100
lro_33116523_x5	hhi-miR-7790	0.000834	95
lro_33119168_x5	gmo-miR-11934-3p	0.000853	100
lro_33132291_x4	oni-miR-10677	1.92e-05	95.455
lro_33160919_x4	oni-miR-10966	0.000892	100
lro_33162931_x4	pny-miR-15c-3p	0.000892	100
lro_33173735_x4	oni-miR-10806	0.000872	100
lro_33175015_x4	tni-miR-223	0.000892	100
lro_33178171_x4	gmo-miR-130a-5p	0.000248	100
lro_33201463_x4	gmo-miR-11224b-5p	0.000872	100
lro_33201931_x4	gmo-miR-11228-3p	0.000853	100
lro_33204495_x4	oni-miR-10972	0.000872	100
lro_33208331_x4	ssa-miR-26b-3p	0.000892	100
lro_33212391_x4	ssa-miR-153a-5p	0.000853	100
lro_33233895_x4	ssa-miR-203b-5p	0.000892	100
lro_33236947_x4	ssa-miR-26b-3p	0.000892	100
lro_33247039_x4	oni-miR-430b	0.000892	100
lro_33253631_x4	oni-miR-10972	0.000892	100
lro_33263543_x4	tni-miR-17	0.000892	100
lro_33279011_x4	oni-miR-10573b	0.000892	100
lro_33280171_x4	oni-miR-10908	0.000892	100
lro_33280827_x4	ssa-miR-499b-5p	0.000872	100
lro_33287991_x4	oni-miR-10914	0.000892	100
lro_33291331_x4	oni-miR-10902	0.000872	100
lro_33325023_x4	tni-miR-214	0.000892	100
lro_33348623_x4	ssa-miR-203b-5p	0.000892	100
lro_33383071_x4	gmo-miR-11934-3p	0.000872	100
lro_33410255_x4	gmo-miR-11934-3p	0.000872	100
lro_33412847_x4	ssa-miR-93a-5p	0.000834	100
lro_33457783_x4	dre-miR-29b3-5p	0.000872	100
lro_33458283_x4	gmo-miR-11209-3p	0.000237	100
lro_33463951_x4	oni-miR-10756	0.000892	100
lro_33485283_x4	tni-miR-223	0.000892	100
lro_33485399_x4	oni-miR-10631	0.000248	100
lro_33486119_x4	dre-miR-7145	1.92e-05	95.455
lro_33508331_x4	pol-let-7b-3p	5.33e-06	100
lro_33516455_x4	oni-miR-10972	0.000892	100
lro_33517743_x4	oni-miR-10712	0.000892	100
lro_33531691_x4	tni-miR-17	0.000872	100
lro_33536303_x4	ipu-miR-7577	0.000872	100
lro_33552343_x4	ssa-miR-130d-1-5p	6.74e-05	100
lro_33570995_x4	ssa-miR-203b-5p	0.000892	100
lro_33590011_x4	oni-miR-10889	0.000248	100
lro_33595423_x4	gmo-miR-11209-3p	0.000248	100
lro_33605871_x4	oni-miR-219a-3p	0.000892	100
lro_33611091_x4	oni-miR-10954	0.000892	100
lro_33635303_x4	oni-miR-10794	0.000892	100
lro_33636027_x4	oni-miR-10972	0.000853	100
lro_33636223_x4	oni-miR-10844	0.000892	100
lro_33654063_x4	dre-miR-738	1.92e-05	100
lro_33657659_x4	oni-miR-10908	0.000892	100
lro_33658415_x4	oni-miR-10578	0.000872	100
lro_33691703_x4	ssa-miR-93a-5p	0.000892	100
lro_33724095_x4	ssa-miR-181c-3p	0.000892	100
lro_33727263_x4	dre-miR-29b3-5p	0.000892	100
lro_33734635_x4	dre-miR-723-3p	0.000872	100
lro_33743975_x4	dre-miR-7145	1.92e-05	95.455
lro_33769599_x4	ssa-miR-205b-1-3p	0.000892	100
lro_33772103_x4	dre-miR-2189	0.000892	95
lro_33788963_x4	ssa-miR-17-3-3p	0.000892	100
lro_33820607_x4	gmo-miR-24b-5p	0.000248	100
lro_33823951_x4	oni-miR-10920	0.000248	100
lro_33826047_x4	oni-miR-10942	0.000892	100
lro_33830251_x4	ssa-miR-430b-5p	0.000872	100
lro_33833659_x4	oni-miR-10972	0.000892	100
lro_33878703_x4	oni-miR-10972	0.000892	100
lro_33887059_x4	ssa-miR-93a-5p	0.000892	100
lro_33891783_x4	tni-miR-17	0.000892	100
lro_33898399_x4	gmo-miR-24b-5p	0.000248	100
lro_33934155_x4	ssa-miR-26b-3p	0.000872	100
lro_33936131_x4	oni-miR-10972	0.000892	100
lro_33951447_x4	tni-miR-223	0.000872	100
lro_33958111_x4	abu-miR-10557	0.000892	100
lro_33966715_x4	oni-miR-23c	0.000248	100
lro_33969659_x4	oni-miR-10628	0.000834	100
lro_33978911_x4	oni-miR-10835	0.000248	100
lro_33979655_x4	oni-miR-10835	0.000248	100
lro_33990103_x4	eel-miR-11064-3p	0.000892	100
lro_33994107_x4	oni-miR-10665	0.000892	100
lro_34029623_x4	ssa-miR-133b-5p	0.000892	100
lro_34040979_x4	tni-miR-196a	0.000892	100
lro_34046359_x4	ssa-miR-29b-1-5p	6.44e-05	100
lro_34053355_x4	oni-miR-10712	0.000892	100
lro_34058231_x4	ssa-miR-93a-5p	0.000892	100
lro_34061903_x4	oni-miR-10966	0.000892	100
lro_34068643_x4	oni-miR-10908	0.000892	100
lro_34134287_x4	dre-miR-204-2-3p	0.000248	100
lro_34164671_x4	tni-let-7d	0.000892	100
lro_34187011_x4	ipu-miR-7577	0.000892	100
lro_34189999_x4	ssa-miR-15c-3p	0.000892	100
lro_34192439_x4	oni-miR-10677	1.92e-05	95.455
lro_34238899_x4	gmo-miR-11224b-5p	0.000892	100
lro_34253419_x4	oni-miR-10684	6.89e-05	100
lro_34328047_x4	ssa-miR-93a-5p	0.000892	100
lro_34333079_x4	gmo-miR-11233-3p	1.92e-05	100
lro_34352856_x3	tni-miR-133	0.000248	100
lro_34354365_x3	gmo-miR-16a-3p	0.000892	100
lro_34367439_x3	gmo-miR-11251-3p	0.000892	100
lro_34375083_x3	abu-miR-10556b	0.000248	100
lro_34375998_x3	dre-miR-92b-5p	0.000892	100
lro_34376274_x3	ssa-miR-26a-4-3p	4.12e-07	100
lro_34384584_x3	oni-miR-10628	0.000892	100
lro_34388529_x3	tni-miR-214	0.000892	100
lro_34398279_x3	oni-miR-10697b	0.000248	100
lro_34404408_x3	oni-miR-10948	0.000892	100
lro_34410402_x3	oni-miR-10947	0.000248	100
lro_34417923_x3	tni-miR-30d	0.000892	100
lro_34425807_x3	ssa-miR-8159-5p	0.000892	100
lro_34439910_x3	oni-miR-10908	0.000872	100
lro_34467867_x3	tni-miR-137	0.000872	100
lro_34481421_x3	oni-miR-10600	6.89e-05	95.238
lro_34488954_x3	eel-miR-11062-5p	0.000892	100
lro_34509681_x3	oni-miR-10908	0.000892	100
lro_34540365_x3	ssa-miR-15e-3p	0.000243	100
lro_34551528_x3	ccr-miR-2192	0.000892	100
lro_34553010_x3	hhi-miR-7790	0.000892	100
lro_34565343_x3	oni-miR-10736	6.89e-05	100
lro_34589892_x3	tni-miR-133	0.000892	100
lro_34592643_x3	oni-miR-10654	0.000248	100
lro_34601364_x3	dre-miR-138-2-3p	0.000892	100
lro_34626981_x3	dre-miR-7145	1.92e-05	95.455
lro_34628844_x3	oni-miR-10949	0.000892	100
lro_34631649_x3	gmo-miR-11274-5p	0.000892	100
lro_34633770_x3	oni-miR-10607	0.000892	100
lro_34647870_x3	ssa-miR-93a-5p	0.000872	100
lro_34659636_x3	ssa-miR-15a-3p	0.000892	100
lro_34666425_x3	ipu-miR-737	0.000892	100
lro_34668531_x3	oni-miR-10655	0.000892	100
lro_34671648_x3	ssa-miR-153a-5p	0.000892	100
lro_34684677_x3	oni-miR-10948	0.000872	100
lro_34687716_x3	oni-miR-10966	0.000892	100
lro_34691616_x3	oni-miR-10655	0.000892	100
lro_34699794_x3	ipu-miR-196a	0.000248	100
lro_34706490_x3	oni-miR-10923	0.000892	100
lro_34710132_x3	ssa-miR-27a-5p	0.000892	100
lro_34714119_x3	gmo-miR-11934-3p	0.000892	100
lro_34714230_x3	abu-miR-10558	0.000892	100
lro_34716636_x3	dre-miR-2196	0.000248	95.238
lro_34728153_x3	ccr-miR-2192	0.000853	100
lro_34733163_x3	oni-miR-10974	1.83e-05	100
lro_34749420_x3	tni-miR-214	0.000853	100
lro_34762965_x3	oni-miR-10575	0.000248	95
lro_34764528_x3	gmo-miR-11934-3p	0.000892	100
lro_34765200_x3	tni-miR-20	0.000892	100
lro_34773294_x3	oni-miR-10595	0.000892	100
lro_34779162_x3	eel-miR-11050-3p	6.89e-05	95.238
lro_34783131_x3	ipu-miR-7560	6.89e-05	100
lro_34784910_x3	oni-miR-202	0.000892	100
lro_34794534_x3	gmo-miR-100b-5p	0.000892	100
lro_34820106_x3	dre-miR-2196	0.000248	95.238
lro_34821573_x3	oni-miR-10889	0.000248	100
lro_34862643_x3	oni-miR-10654	0.000243	100
lro_34862955_x3	oni-miR-10732	0.000892	100
lro_34869807_x3	gmo-miR-11249-3p	0.000892	100
lro_34874808_x3	oni-miR-10914	0.000892	100
lro_34874988_x3	gmo-miR-11274-5p	0.000892	100
lro_34878567_x3	gmo-miR-451-5p	0.000892	100
lro_34883853_x3	gmo-miR-11251-3p	0.000892	100
lro_34883952_x3	ssa-miR-21a-5p	0.000892	100
lro_34902513_x3	dre-miR-181d-5p	0.000892	100
lro_34908837_x3	gmo-miR-11274-5p	0.000892	100
lro_34917177_x3	oni-miR-10676	0.000892	100
lro_34920078_x3	oni-miR-10595	0.000892	100
lro_34925370_x3	gmo-miR-458-5p	0.000892	100
lro_34952664_x3	oni-miR-10677	1.92e-05	95.455
lro_34966344_x3	oni-miR-10589	0.000248	100
lro_34970805_x3	oni-miR-10935	0.000892	100
lro_34987386_x3	oni-miR-10917	0.000892	95
lro_34989591_x3	dre-miR-222a-5p	0.000248	100
lro_35000076_x3	ssa-miR-138-3p	0.000872	100
lro_35001846_x3	ssa-miR-146d-2-3p	0.000892	100
lro_35007624_x3	dre-miR-29b3-5p	0.000892	100
lro_35013900_x3	ssa-miR-16c-3p	0.000892	100
lro_35017584_x3	ssa-miR-26b-3p	0.000892	100
lro_35017608_x3	oni-miR-10596-3p	0.000892	100
lro_35022360_x3	tni-miR-17	0.000872	100
lro_35026161_x3	oni-miR-10717	0.000248	100
lro_35029305_x3	oni-miR-10842	0.000892	100
lro_35036379_x3	tni-miR-216b	0.000872	100
lro_35037753_x3	ssa-miR-93a-5p	0.000892	100
lro_35037819_x3	gmo-miR-11224b-5p	0.000892	100
lro_35040258_x3	eel-miR-11061-3p	0.000892	100
lro_35043576_x3	dre-miR-107a-5p	0.000232	100
lro_35045721_x3	ssa-miR-216b-3p	0.000892	100
lro_35046381_x3	ccr-miR-2192	0.000892	100
lro_35055492_x3	ipu-miR-737	0.000892	100
lro_35055537_x3	ssa-miR-139-5p	1.1e-07	100
lro_35057232_x3	ssa-miR-153a-5p	0.000892	100
lro_35062833_x3	oni-miR-10589	0.000248	100
lro_35063808_x3	oni-miR-430b	0.000892	100
lro_35064615_x3	tni-let-7b	6.74e-05	100
lro_35098947_x3	tni-miR-20	0.000892	100
lro_35107530_x3	oni-miR-10545	0.000248	100
lro_35120178_x3	gmo-miR-489-5p	0.000872	100
lro_35131338_x3	tni-miR-9	1.15e-07	100
lro_35137209_x3	gmo-miR-11932-3p	0.000248	100
lro_35138127_x3	ssa-miR-29b-3-5p	0.000243	100
lro_35153043_x3	oni-miR-10910	0.000892	100
lro_35168757_x3	oni-miR-10959	0.000892	100
lro_35185062_x3	oni-miR-33b-3p	0.000892	100
lro_35187972_x3	oni-miR-10573b	0.000892	100
lro_35189640_x3	ssa-miR-153a-5p	0.000892	100
lro_35193354_x3	ssa-miR-153a-2-5p	0.000892	100
lro_35194665_x3	oni-miR-10697b	0.000248	100
lro_35198745_x3	oni-miR-10897	0.000248	100
lro_35205978_x3	ssa-miR-499b-5p	0.000892	100
lro_35221491_x3	ssa-miR-430b-5p	0.000892	100
lro_35241705_x3	tni-miR-17	0.000872	100
lro_35243640_x3	oni-miR-10948	0.000892	100
lro_35249646_x3	oni-miR-10942	0.000892	100
lro_35261079_x3	oni-miR-10944	0.000892	100
lro_35265381_x3	oni-miR-10939	0.000892	100
lro_35299833_x3	eel-miR-11050-3p	1.87e-05	95.455
lro_35305155_x3	dre-miR-7145	1.92e-05	95.455
lro_35313300_x3	oni-miR-10954	0.000892	100
lro_35313528_x3	oni-miR-10712	0.000872	100
lro_35327295_x3	dre-miR-2189	0.000892	95
lro_35343327_x3	pol-let-7b-3p	1.48e-06	100
lro_35348934_x3	gmo-miR-11251-3p	0.000892	100
lro_35349309_x3	ssa-miR-130b-2-5p	0.000892	100
lro_35367513_x3	gmo-miR-187-5p	0.000248	100
lro_35370501_x3	dre-miR-7132-5p	0.000872	100
lro_35371563_x3	oni-miR-10552	0.000892	100
lro_35371599_x3	oni-miR-10964	0.000892	100
lro_35380485_x3	gmo-miR-11934-3p	0.000892	100
lro_35382801_x3	ccr-miR-2192	0.000853	100
lro_35395779_x3	oni-miR-10677	6.89e-05	100
lro_35404353_x3	oni-miR-10684	6.89e-05	100
lro_35405397_x3	oni-miR-10712	0.000892	100
lro_35416170_x3	oni-miR-430b	0.000892	100
lro_35417934_x3	oni-miR-10712	0.000872	100
lro_35421120_x3	oni-miR-10697b	0.000248	100
lro_35426883_x3	gmo-miR-11274-5p	0.000892	100
lro_35434890_x3	oni-miR-10938	0.000872	100
lro_35458779_x3	oni-miR-10790	0.000243	100
lro_35473944_x3	eel-miR-11054-3p	1.92e-05	100
lro_35488476_x3	gmo-miR-11274-5p	0.000892	100
lro_35489127_x3	ccr-miR-2192	0.000248	100
lro_35501121_x3	dre-miR-7132-5p	0.000892	100
lro_35518239_x3	gmo-miR-7132b-5p	0.000248	95
lro_35519361_x3	dre-miR-29b3-5p	0.000872	100
lro_35524551_x3	dre-miR-29b3-5p	0.000892	100
lro_35529540_x3	ipu-miR-7572	0.000872	100
lro_35538360_x3	oni-miR-10851	0.000243	100
lro_35538594_x3	oni-miR-10677	1.92e-05	95.455
lro_35543118_x3	eel-miR-11065-3p	0.000892	100
lro_35559723_x3	oni-miR-10842	0.000892	100
lro_35562402_x3	dre-miR-222a-5p	0.000248	100
lro_35592735_x3	oni-miR-10835	0.000248	100
lro_35597850_x3	gmo-miR-11205-5p	0.000248	100
lro_35598885_x3	gmo-miR-30b-3p	0.000892	100
lro_35607975_x3	dre-miR-204-2-3p	0.000248	100
lro_35608689_x3	oni-miR-10699	0.000248	100
lro_35609691_x3	ssa-miR-93a-5p	0.000872	100
lro_35614047_x3	gmo-miR-11274-5p	0.000892	100
lro_35665434_x3	tni-miR-214	0.000892	100
lro_35680560_x3	oni-miR-10717	0.000248	100
lro_35687628_x3	tni-let-7h	0.000248	100
lro_35689566_x3	pny-miR-135c-3p	0.000872	100
lro_35690046_x3	gmo-miR-30b-3p	0.000892	100
lro_35695539_x3	gmo-miR-11934-3p	0.000892	100
lro_35702022_x3	ccr-miR-2192	0.000892	100
lro_35708775_x3	oni-miR-10699	0.000243	100
lro_35736588_x3	ccr-miR-2192	0.000248	100
lro_35743200_x3	oni-miR-1788	0.000892	100
lro_35752407_x3	eel-miR-11054-3p	0.000892	100
lro_35753127_x3	oni-miR-10732	0.000892	100
lro_35770152_x3	ssa-miR-27a-5p	0.000892	100
lro_35773602_x3	gmo-miR-219-3-3p	0.000872	100
lro_35773611_x3	gmo-miR-11935-3p	0.000872	100
lro_35818377_x3	dre-miR-1306	4.12e-07	100
lro_35820003_x3	ipu-miR-7572	0.000892	100
lro_35821731_x3	pny-miR-19c	0.000892	100
lro_35823813_x3	tni-miR-25	0.000892	100
lro_35824920_x3	pny-miR-19c	0.000892	100
lro_35828511_x3	ssa-miR-17-3-3p	0.000892	100
lro_35853156_x3	oni-miR-10578	0.000892	100
lro_35880408_x3	ssa-miR-93a-5p	0.000892	100
lro_35887335_x3	ssa-miR-8163-5p	1.92e-05	100
lro_35908017_x3	oni-miR-10846	0.000892	100
lro_35911725_x3	oni-miR-10897	0.000872	100
lro_35927376_x3	oni-miR-430a	0.000892	100
lro_35930082_x3	ssa-miR-24b-3p	0.000892	100
lro_35930109_x3	dre-miR-24b-5p	5.21e-06	95.652
lro_35967207_x3	dre-miR-7145	1.92e-05	95.455
lro_35977737_x3	dre-miR-29b3-5p	0.000892	100
lro_35979789_x3	oni-miR-10677	0.000248	95
lro_35986962_x3	oni-miR-10954	0.000892	100
lro_35999430_x3	ssa-miR-205b-4-3p	0.000892	100
lro_36028776_x3	gmo-miR-11935-3p	0.000892	100
lro_36057918_x3	oni-miR-10965	0.000892	100
lro_36066486_x3	oni-miR-10889	0.000892	100
lro_36078459_x3	dre-miR-723-3p	0.000892	100
lro_36081549_x3	ssa-miR-133b-5p	0.000892	100
lro_36098919_x3	oni-miR-10908	0.000892	100
lro_36113184_x3	gmo-miR-11934-3p	0.000892	100
lro_36124482_x3	oni-miR-10972	0.000892	100
lro_36131433_x3	gmo-miR-11209-3p	0.000248	100
lro_36143049_x3	oni-miR-10908	0.000892	100
lro_36143277_x3	oni-miR-10712	0.000892	100
lro_36147738_x3	oni-miR-10599	0.000248	100
lro_36166422_x3	oni-miR-10821	0.000892	100
lro_36183075_x3	oni-miR-2184	3.94e-07	100
lro_36183522_x3	oni-miR-10770	0.000248	100
lro_36189681_x3	oni-miR-10732	0.000892	100
lro_36191484_x3	ssa-miR-99-3p	0.000892	100
lro_36208608_x3	oni-miR-10790	0.000248	100
lro_36215409_x3	oni-miR-10974	0.000872	100
lro_36215514_x3	ssa-miR-15b-5p	6.59e-05	100
lro_36229506_x3	oni-miR-10892	0.000892	100
lro_36242544_x3	gmo-miR-11274-5p	0.000892	100
lro_36244545_x3	oni-miR-10633	0.000872	100
lro_36245661_x3	ssa-miR-203b-5p	0.000892	100
lro_36247125_x3	oni-miR-10653	0.000892	100
lro_36253305_x3	eel-miR-11052-3p	0.000892	100
lro_36254211_x3	oni-miR-10662	0.000892	100
lro_36258645_x3	ssa-miR-190b-5p	0.000892	100
lro_36268971_x3	ola-miR-301b-5p	0.000872	100
lro_36299502_x3	tni-miR-196a	0.000892	100
lro_36302901_x3	gmo-miR-100b-5p	0.000892	100
lro_36312849_x3	ssa-miR-153a-5p	0.000892	100
lro_36321033_x3	gmo-miR-11932-3p	0.000248	100
lro_36336750_x3	oni-miR-10699	0.000248	100
lro_36349536_x3	ssa-miR-203b-5p	0.000892	100
lro_36375006_x3	oni-miR-10821	0.000892	100
lro_36383295_x3	ssa-let-7a-3-3p	4.12e-07	100
lro_36392940_x3	oni-miR-10844	0.000892	100
lro_36394053_x3	oni-miR-10972	0.000892	100
lro_36398832_x3	ipu-miR-7572	0.000248	100
lro_36408318_x3	tni-let-7g	0.000243	100
lro_36413178_x3	tni-miR-214	0.000892	100
lro_36414453_x3	oni-miR-10798	0.000248	100
lro_36444927_x3	tni-let-7i	1.92e-05	100
lro_36449547_x2	gmo-miR-11249-3p	0.000892	100
lro_36455339_x2	oni-miR-10654	0.000243	100
lro_36455979_x2	tni-miR-29b	0.000892	100
lro_36459041_x2	ssa-miR-146d-3p	0.000892	95
lro_36459909_x2	ssa-miR-130b-3p	0.000892	100
lro_36464875_x2	ssa-miR-101a-5p	0.000892	100
lro_36469543_x2	dre-miR-29b3-5p	0.000872	100
lro_36475665_x2	oni-miR-10628	0.000892	100
lro_36498693_x2	abu-miR-10558	0.000892	100
lro_36506437_x2	pol-let-7b-3p	5.33e-06	100
lro_36509563_x2	dre-miR-153a-5p	0.000872	100
lro_36510213_x2	tni-miR-365	0.000853	100
lro_36527221_x2	oni-miR-10860	0.000248	100
lro_36529053_x2	gmo-miR-100b-5p	0.000892	100
lro_36535633_x2	oni-miR-10579	0.000892	100
lro_36544483_x2	oni-miR-10556a	0.000892	100
lro_36551207_x2	oni-miR-10920	0.000892	100
lro_36555979_x2	ssa-miR-101a-5p	0.000892	100
lro_36568497_x2	ssa-miR-430c-5p	0.000892	100
lro_36568589_x2	ssa-miR-7132b-3p	0.000892	100
lro_36570725_x2	ssa-miR-146d-2-3p	0.000892	100
lro_36572237_x2	oni-miR-10862	0.000892	100
lro_36584621_x2	oni-miR-10811	0.000248	95
lro_36585825_x2	oni-miR-10914	0.000248	100
lro_36594999_x2	ssa-miR-203b-5p	0.000892	100
lro_36595207_x2	hhi-miR-7790	0.000892	100
lro_36607711_x2	oni-miR-10846	0.000892	100
lro_36607949_x2	ssa-miR-723-3p	6.89e-05	100
lro_36610807_x2	gmo-miR-11935-3p	0.000892	100
lro_36630387_x2	oni-miR-10709	0.000892	100
lro_36632177_x2	pny-miR-19c	0.000892	100
lro_36635869_x2	oni-miR-10677	1.92e-05	95.455
lro_36651443_x2	tni-miR-214	0.000892	100
lro_36653201_x2	dre-miR-7145	1.92e-05	95.455
lro_36660609_x2	oni-miR-10918	0.000243	100
lro_36682071_x2	ola-miR-430d	0.000248	100
lro_36692223_x2	oni-miR-10972	0.000892	100
lro_36694001_x2	ssa-miR-15a-3p	0.000892	100
lro_36714041_x2	ssa-let-7f-5p	0.000892	100
lro_36716495_x2	ssa-miR-153a-2-5p	0.000872	100
lro_36720377_x2	oni-miR-10818	0.000892	100
lro_36724409_x2	gmo-miR-11934-3p	0.000892	100
lro_36741185_x2	ipu-miR-196a	0.000248	100
lro_36741387_x2	ccr-miR-2192	0.000248	100
lro_36741899_x2	ssa-miR-27a-5p	0.000892	100
lro_36745627_x2	hhi-miR-7790	0.000892	100
lro_36747749_x2	ssa-let-7a-3-3p	4.12e-07	100
lro_36753761_x2	ssa-miR-449b-5p	0.000872	100
lro_36755165_x2	ssa-miR-29c-5p	0.000892	100
lro_36759873_x2	tni-let-7a	4.12e-07	100
lro_36762339_x2	oni-miR-10732	0.000892	95
lro_36778985_x2	tni-miR-214	0.000872	100
lro_36784123_x2	tni-miR-133	0.000892	100
lro_36787711_x2	oni-miR-449c	0.000892	100
lro_36797463_x2	gmo-miR-451-5p	0.000872	100
lro_36798395_x2	abu-miR-10546	6.89e-05	100
lro_36812575_x2	ipu-miR-7560	0.000872	100
lro_36824611_x2	ipu-miR-7577	0.000892	100
lro_36831219_x2	oni-miR-10835	0.000892	100
lro_36831403_x2	ssa-miR-203b-5p	0.000834	100
lro_36841815_x2	ipu-miR-34b	0.000853	100
lro_36841923_x2	oni-miR-10806	0.000872	100
lro_36850533_x2	oni-miR-10972	0.000892	100
lro_36860835_x2	oni-miR-10615a	0.000892	100
lro_36866787_x2	gmo-miR-130b-5p	0.000248	100
lro_36883065_x2	oni-miR-10736	6.89e-05	100
lro_36890515_x2	ssa-miR-130d-1-5p	6.74e-05	100
lro_36894189_x2	oni-miR-10770	0.000892	100
lro_36920051_x2	oni-miR-10954	0.000892	100
lro_36926687_x2	oni-miR-10821	0.000892	100
lro_36931851_x2	oni-miR-10851	0.000892	100
lro_36933993_x2	oni-miR-10599	0.000248	100
lro_36937507_x2	ssa-miR-8157-3p	0.000248	100
lro_36938769_x2	oni-miR-10948	0.000892	100
lro_36940267_x2	oni-miR-10826	0.000892	100
lro_36954999_x2	hhi-miR-7790	0.000892	100
lro_36955807_x2	mze-miR-10552	0.000892	100
lro_36984515_x2	ccr-miR-2192	0.000243	100
lro_36985275_x2	gmo-miR-100b-5p	0.000892	100
lro_36987945_x2	tni-let-7h	0.000248	100
lro_36992567_x2	eel-miR-11050-3p	5.39e-05	95.238
lro_37007593_x2	oni-miR-10764	0.000892	100
lro_37018785_x2	ssa-miR-216a-3p	0.000892	100
lro_37029731_x2	oni-miR-10935	0.000892	100
lro_37033417_x2	oni-miR-10835	0.000248	100
lro_37044069_x2	oni-miR-10765	6.89e-05	100
lro_37045639_x2	dre-miR-222a-5p	0.000248	100
lro_37048233_x2	gmo-miR-7132b-5p	0.000248	95
lro_37051567_x2	oni-miR-10743	0.000892	100
lro_37059151_x2	ssa-miR-93a-5p	0.000853	100
lro_37064583_x2	ssa-let-7a-3-3p	1.48e-06	100
lro_37069883_x2	tni-miR-365	0.000892	100
lro_37080539_x2	oni-miR-10734	0.000892	100
lro_37090151_x2	oni-miR-10822	0.000892	100
lro_37094609_x2	oni-miR-10699	0.000248	100
lro_37099473_x2	gmo-miR-30b-3p	0.000892	100
lro_37102583_x2	oni-miR-10654	0.000248	100
lro_37116617_x2	oni-miR-449c	0.000872	100
lro_37127053_x2	gmo-miR-11935-3p	0.000892	100
lro_37130631_x2	pol-let-7b-3p	1.48e-06	100
lro_37133845_x2	gmo-let-7i-5p	1.15e-07	100
lro_37135091_x2	abu-miR-10558	0.000892	100
lro_37143887_x2	oni-miR-10607	0.000892	100
lro_37148799_x2	oni-miR-10589	0.000248	100
lro_37154615_x2	tni-miR-214	0.000892	100
lro_37157429_x2	ssa-miR-15b-5p	0.000892	100
lro_37161437_x2	gmo-miR-11936-5p	0.000892	100
lro_37170017_x2	ipu-miR-7556	0.000892	100
lro_37175501_x2	tni-miR-196a	0.000892	100
lro_37181657_x2	oni-miR-10770	0.000248	100
lro_37199085_x2	pny-miR-19c	0.000892	100
lro_37200011_x2	dre-miR-203b-3p	6.89e-05	100
lro_37212287_x2	tni-miR-133	0.000892	100
lro_37215405_x2	ssa-miR-26b-3p	0.000892	100
lro_37229127_x2	dre-miR-29b3-5p	0.000892	100
lro_37242229_x2	gmo-miR-101a-3p	0.000892	100
lro_37248555_x2	dre-miR-738	1.92e-05	100
lro_37256169_x2	oni-miR-10633	0.000892	100
lro_37258277_x2	ssa-miR-29b-4-5p	0.000892	100
lro_37260731_x2	tni-miR-17	0.000892	100
lro_37265435_x2	oni-miR-10709	0.000853	100
lro_37275329_x2	oni-miR-219a-3p	4.12e-07	100
lro_37281019_x2	gmo-miR-11210-5p	0.000892	100
lro_37294539_x2	ssa-miR-8163-5p	0.000892	100
lro_37300957_x2	gmo-miR-11274-5p	0.000892	100
lro_37304007_x2	oni-miR-10756	0.000872	100
lro_37309287_x2	gmo-miR-11274-5p	0.000892	100
lro_37309405_x2	eel-miR-11064-3p	0.000892	100
lro_37313825_x2	oni-miR-2184	0.000853	100
lro_37326135_x2	oni-miR-10589	0.000248	100
lro_37327225_x2	dre-miR-29b3-5p	0.000892	100
lro_37328701_x2	oni-miR-10601	0.000243	100
lro_37342145_x2	ipu-miR-7572	0.000243	100
lro_37358177_x2	oni-miR-10938	0.000892	100
lro_37360735_x2	oni-miR-10938	0.000892	100
lro_37386111_x2	oni-miR-10580	0.000248	100
lro_37388047_x2	oni-miR-10835	0.000248	100
lro_37395737_x2	tni-let-7b	4.12e-07	100
lro_37397453_x2	pny-miR-31	0.000892	100
lro_37403851_x2	oni-miR-10573b	0.000872	100
lro_37420755_x2	tni-miR-365	0.000892	100
lro_37426199_x2	ssa-miR-29b-2-5p	4.03e-07	96
lro_37433459_x2	tni-miR-196a	0.000892	100
lro_37438007_x2	pol-let-7b-3p	1.48e-06	100
lro_37438435_x2	ssa-miR-26b-3p	0.000892	100
lro_37452673_x2	oni-miR-219a-3p	0.000872	100
lro_37453421_x2	oni-miR-10972	0.000892	100
lro_37459979_x2	eel-miR-11054-3p	0.000892	100
lro_37460389_x2	tni-miR-137	0.000892	100
lro_37465377_x2	ipu-miR-737	0.000892	100
lro_37473759_x2	ssa-miR-93a-5p	0.000892	100
lro_37484975_x2	gmo-miR-11932-3p	0.000892	100
lro_37486653_x2	ssa-miR-144-5p	0.000892	100
lro_37490601_x2	dre-miR-181d-3p	0.000892	100
lro_37490757_x2	dre-miR-7133-3p	0.000892	100
lro_37501943_x2	tni-miR-196a	0.000853	100
lro_37507063_x2	ssa-miR-93a-5p	0.000892	100
lro_37510809_x2	eel-miR-11054-3p	1.92e-05	100
lro_37531537_x2	oni-miR-10790	0.000248	100
lro_37537115_x2	oni-miR-10761	0.000872	100
lro_37539643_x2	ssa-miR-101a-5p	0.000892	100
lro_37542209_x2	dre-miR-738	1.92e-05	100
lro_37550639_x2	gmo-miR-10585-5p	0.000892	100
lro_37552995_x2	oni-miR-10954	0.000892	100
lro_37556843_x2	oni-miR-10676	0.000892	100
lro_37564283_x2	gmo-miR-11274-5p	0.000892	100
lro_37574899_x2	hhi-miR-7790	0.000892	100
lro_37577159_x2	ssa-miR-33b-5p	0.000892	100
lro_37582321_x2	oni-miR-10549	0.000892	100
lro_37583187_x2	ipu-miR-737	0.000892	100
lro_37585847_x2	dre-miR-457b-5p	0.000892	100
lro_37591803_x2	oni-miR-10886	0.000872	100
lro_37600899_x2	oni-miR-10575	0.000892	100
lro_37602773_x2	oni-miR-10708	0.000892	95
lro_37604831_x2	gmo-miR-11935-3p	0.000892	100
lro_37609187_x2	oni-miR-10579	0.000892	100
lro_37616079_x2	pny-miR-10544	0.000872	100
lro_37619613_x2	tni-let-7d	0.000248	100
lro_37627021_x2	gmo-miR-130b-5p	0.000243	100
lro_37631871_x2	gmo-miR-11274-5p	0.000892	100
lro_37633757_x2	oni-miR-10936	0.000892	100
lro_37637211_x2	ssa-miR-93a-5p	0.000892	100
lro_37656299_x2	oni-miR-10977	0.000853	100
lro_37657601_x2	ssa-miR-203b-5p	0.000892	100
lro_37662015_x2	oni-miR-10579	0.000892	100
lro_37662375_x2	dre-miR-738	1.92e-05	100
lro_37667367_x2	pol-miR-199a-3p	4.12e-07	100
lro_37670571_x2	oni-miR-10798	0.000892	100
lro_37674631_x2	oni-miR-10923	0.000248	100
lro_37683857_x2	hhi-miR-7788	0.000872	100
lro_37684095_x2	dre-miR-7132-5p	0.000872	100
lro_37687253_x2	oni-miR-10697b	0.000248	100
lro_37689325_x2	ssa-miR-29b-4-5p	0.000795	100
lro_37695259_x2	oni-miR-10851	0.000892	100
lro_37696207_x2	oni-miR-10821	0.000892	100
lro_37696905_x2	gmo-let-7i-5p	1.15e-07	100
lro_37706841_x2	ssa-miR-430a-3p	0.000892	100
lro_37709645_x2	gmo-miR-449b-5p	0.000892	100
lro_37742827_x2	tni-miR-17	0.000892	100
lro_37748679_x2	gmo-miR-11209-3p	0.000248	100
lro_37749853_x2	oni-miR-10717	0.000248	100
lro_37756601_x2	gmo-miR-30b-3p	0.000892	100
lro_37759173_x2	oni-miR-10584	0.000892	100
lro_37771063_x2	oni-miR-10615a	0.000872	100
lro_37771785_x2	ola-miR-194-3p	0.000872	100
lro_37772359_x2	dre-miR-2196	0.000248	95.238
lro_37778209_x2	ssa-miR-15c-3p	0.000834	100
lro_37780023_x2	oni-miR-10599	0.000248	100
lro_37786031_x2	oni-miR-10677	1.92e-05	95.455
lro_37799703_x2	tni-miR-19a	1.15e-07	100
lro_37810859_x2	ssa-miR-29b-2-5p	0.000892	95
lro_37811503_x2	oni-miR-10578	0.000892	100
lro_37825495_x2	ccr-miR-2192	0.000248	100
lro_37826169_x2	gmo-miR-187-5p	4.12e-07	100
lro_37839893_x2	ssa-miR-153a-5p	0.000892	100
lro_37849603_x2	ssa-miR-93a-5p	0.000892	100
lro_37851811_x2	gmo-miR-11274-5p	0.000248	100
lro_37852415_x2	oni-miR-10939	0.000872	100
lro_37865215_x2	dre-miR-738	1.92e-05	100
lro_37880237_x2	oni-miR-10614	0.000248	100
lro_37887219_x2	ssa-miR-9a-5-3p	4.12e-07	100
lro_37889525_x2	tni-miR-20	0.000892	100
lro_37898915_x2	gmo-miR-11934-3p	0.000892	100
lro_37900847_x2	abu-miR-10558	0.000834	100
lro_37902465_x2	oni-miR-10910	0.000892	100
lro_37908881_x2	oni-miR-10816	0.000892	100
lro_37911547_x2	ssa-miR-219c-2-3p	0.000892	100
lro_37912715_x2	pny-miR-7132b	0.000892	100
lro_37914933_x2	oni-miR-10844	0.000892	100
lro_37922133_x2	oni-miR-10835	0.000892	100
lro_37922657_x2	oni-miR-10916	0.000892	100
lro_37936107_x2	dre-miR-738	1.92e-05	100
lro_37948883_x2	oni-miR-10717	0.000248	100
lro_37950243_x2	oni-miR-10764	0.000892	100
lro_37955371_x2	dre-miR-457b-3p	0.000248	100
lro_37970677_x2	ssa-miR-146a-3p	0.000892	100
lro_37972121_x2	oni-miR-10734	0.000872	100
lro_37976427_x2	ipu-miR-7558a	1.15e-07	100
lro_37982997_x2	oni-miR-10585	0.000892	100
lro_37983735_x2	ssa-miR-29b-3-5p	0.000248	100
lro_37989055_x2	ola-miR-430d	0.000892	100
lro_37990581_x2	oni-miR-10822	0.000892	100
lro_37992051_x2	ssa-miR-10d-5p	0.000892	100
lro_37998163_x2	ssa-miR-24b-3p	0.000853	100
lro_37999301_x2	tni-let-7b	5.33e-06	100
lro_38001187_x2	oni-miR-10709	0.000892	100
lro_38010599_x2	abu-miR-10550-5p	0.000892	100
lro_38015379_x2	dre-miR-738	1.92e-05	100
lro_38018433_x2	oni-miR-10767	0.000892	100
lro_38023955_x2	oni-miR-10835	0.000892	100
lro_38028609_x2	ssa-miR-190b-5p	0.000853	100
lro_38035509_x2	oni-miR-10851	0.000892	100
lro_38036855_x2	ssa-miR-153a-5p	0.000892	100
lro_38037451_x2	ssa-miR-153a-5p	0.000892	100
lro_38040243_x2	ipu-miR-24	0.000248	100
lro_38043481_x2	ola-miR-430d	0.000248	100
lro_38044495_x2	tni-let-7a	4.12e-07	100
lro_38049199_x2	dre-miR-204-2-3p	0.000248	100
lro_38051259_x2	ssa-miR-499b-5p	0.000892	100
lro_38054323_x2	oni-miR-10604	0.000872	100
lro_38054901_x2	tni-let-7g	0.000243	95.238
lro_38058389_x2	ssa-miR-430c-3p	0.000892	100
lro_38064443_x2	hhi-miR-430a	4.12e-07	100
lro_38071207_x2	ssa-miR-8156-5p	0.000892	100
lro_38075911_x2	ssa-miR-19c-4-5p	0.000892	100
lro_38077089_x2	oni-miR-10585	0.000814	100
lro_38077481_x2	ipu-miR-17b	0.000892	100
lro_38084287_x2	ipu-miR-7562	0.000892	100
lro_38086911_x2	gmo-miR-19a-5p	0.000892	100
lro_38097453_x2	dre-miR-2196	0.000892	100
lro_38098531_x2	oni-miR-10920	0.000892	100
lro_38101577_x2	pny-miR-19c	0.000892	100
lro_38107821_x2	mze-miR-10554	0.000892	100
lro_38109939_x2	oni-miR-10948	0.000892	100
lro_38117583_x2	ipu-miR-19b	0.000892	100
lro_38119671_x2	gmo-miR-11932-3p	0.000248	100
lro_38124985_x2	oni-miR-10677	1.83e-05	95.455
lro_38132949_x2	ccr-miR-2192	1.92e-05	100
lro_38138765_x2	gmo-miR-11213-5p	0.000892	100
lro_38151143_x2	ssa-miR-29b-1-5p	0.000892	100
lro_38162335_x2	ssa-miR-2184-5p	0.000892	100
lro_38164425_x2	oni-miR-10683	0.000892	100
lro_38169477_x2	oni-miR-10790	0.000248	100
lro_38172743_x2	ipu-miR-457a	0.000892	100
lro_38172967_x2	oni-miR-10662	0.000872	100
lro_38177633_x2	oni-miR-10835	0.000248	100
lro_38178825_x2	ssa-miR-8162-3p	6.89e-05	100
lro_38180845_x2	ssa-miR-10a-2-3p	0.000892	100
lro_38181255_x2	gmo-miR-11277-3p	0.000248	100
lro_38187263_x2	tni-miR-196a	0.000892	100
lro_38199771_x2	ssa-miR-27d-5p	6.89e-05	100
lro_38209309_x2	pny-miR-15c-3p	6.89e-05	100
lro_38221137_x2	ssa-miR-205b-3-3p	0.000892	100
lro_38222165_x2	oni-miR-10935	0.000872	100
lro_38222349_x2	ssa-miR-153a-5p	0.000892	100
lro_38224089_x2	ssa-miR-22a-5p	0.000892	100
lro_38227821_x2	ola-miR-30d-3p	0.000248	100
lro_38230163_x2	gmo-miR-11935-5p	0.000243	100
lro_38232479_x2	oni-miR-10806	0.000892	100
lro_38232557_x2	tni-miR-214	0.000892	100
lro_38237187_x2	oni-miR-10910	0.000892	100
lro_38248643_x2	tni-miR-214	0.000892	100
lro_38249095_x2	oni-miR-10889	0.000243	100
lro_38249761_x2	oni-miR-202	0.000872	100
lro_38255385_x2	tni-miR-133	0.000892	100
lro_38256811_x2	ssa-miR-30c-5p	0.000248	100
lro_38267133_x2	oni-miR-137a	1.15e-07	100
lro_38288623_x2	dre-miR-7145	1.92e-05	95.455
lro_38294485_x2	oni-miR-10765	0.000892	100
lro_38299437_x2	oni-miR-10923	0.000892	100
lro_38301029_x2	ipu-miR-7556	0.000892	100
lro_38302789_x2	tni-miR-133	0.000892	100
lro_38316943_x2	dre-miR-222a-5p	0.000248	100
lro_38321613_x2	ssa-miR-29b-2-5p	0.000853	100
lro_38326455_x2	oni-miR-10910	0.000892	100
lro_38331767_x2	ipu-miR-737	0.000892	100
lro_38331925_x2	oni-miR-10897	0.000892	100
lro_38344037_x2	ssa-miR-430b-5p	0.000872	100
lro_38352841_x2	oni-miR-10654	0.000248	100
lro_38357087_x2	ssa-miR-9a-5-3p	4.12e-07	100
lro_38359213_x2	gmo-miR-11217-5p	0.000892	100
lro_38367957_x2	tni-let-7b	4.12e-07	100
lro_38368089_x2	oni-miR-10712	0.000834	100
lro_38385469_x2	oni-miR-10972	0.000892	100
lro_38389111_x2	oni-miR-10545	0.000248	100
lro_38389761_x2	oni-miR-10770	0.000243	100
lro_38391357_x2	oni-miR-10709	0.000892	100
lro_38392409_x2	dre-miR-7133-5p	0.000892	100
lro_38414723_x2	oni-miR-10897	0.000248	100
lro_38421175_x2	oni-miR-10902	0.000892	100
lro_38429719_x2	abu-miR-10558	0.000872	100
lro_38437831_x2	gmo-miR-11228-3p	0.000872	100
lro_38443323_x2	dre-miR-100-3p	0.000892	100
lro_38445005_x2	ssa-miR-133b-5p	0.000892	100
lro_38445637_x2	oni-miR-10855	0.000892	100
lro_38448207_x2	ssa-miR-15c-3p	0.000248	95
lro_38453677_x2	oni-miR-10589	0.000248	100
lro_38454435_x2	oni-miR-10947	0.000248	100
lro_38467263_x2	tni-let-7h	0.000248	100
lro_38467309_x2	ccr-miR-2192	0.000248	100
lro_38470877_x2	oni-miR-10852	0.000892	100
lro_38471331_x2	oni-miR-10908	0.000892	100
lro_38473617_x2	gmo-miR-11934-3p	0.000892	100
lro_38477317_x2	oni-miR-10851	0.000892	100
lro_38484887_x2	oni-miR-430b	0.000892	100
lro_38494989_x2	pny-miR-31	0.000892	100
lro_38495971_x2	oni-miR-10671	0.000892	100
lro_38513489_x2	ssa-miR-219c-2-3p	0.000248	100
lro_38522559_x2	ssa-miR-205b-1-3p	0.000892	100
lro_38528723_x2	pol-let-7b-3p	1.48e-06	100
lro_38534725_x2	ssa-miR-8162-3p	6.89e-05	100
lro_38537213_x2	ipu-miR-3618	4.12e-07	100
lro_38537569_x2	gmo-miR-11187-3p	0.000892	100
lro_38540431_x2	gmo-miR-11277-3p	0.000248	100
lro_38542233_x2	ssa-miR-130b-2-5p	0.000872	100
lro_38548911_x2	tni-miR-10d	0.000248	100
lro_38552133_x2	oni-miR-10614	0.000892	100
lro_38559967_x2	ssa-miR-138-3p	0.000872	100
lro_38561689_x2	gmo-miR-11274-5p	0.000248	100
lro_38562417_x2	oni-miR-10855	0.000892	100
lro_38567491_x2	ccr-miR-2192	0.000892	100
lro_38576029_x2	oni-miR-10972	0.000892	100
lro_38585551_x2	ssa-miR-499b-5p	0.000892	100
lro_38586087_x2	oni-miR-10889	0.000243	100
lro_38588549_x2	gmo-miR-24a-3-5p	0.000892	100
lro_38597597_x2	ssa-miR-205b-3-3p	0.000892	100
lro_38606549_x2	oni-miR-10966	0.000892	100
lro_38609287_x2	oni-miR-10906	0.000892	100
lro_38613777_x2	tni-miR-19a	0.000892	100
lro_38621743_x2	tni-miR-124	4.12e-07	100
lro_38623851_x2	oni-miR-10655	0.000892	100
lro_38625369_x2	ssa-miR-21a-5p	0.000892	100
lro_38650989_x2	ssa-miR-139-5p	0.000892	100
lro_38652275_x2	ipu-miR-7577	0.000892	100
lro_38652511_x2	oni-miR-10790	0.000892	100
lro_38656065_x2	oni-miR-10835	0.000248	100
lro_38658715_x2	oni-miR-10790	0.000892	100
lro_38659497_x2	eel-miR-11052-3p	0.000892	100
lro_38667901_x2	ssa-miR-190b-5p	0.000892	100
lro_38671635_x2	tni-miR-196a	0.000853	100
lro_38672927_x2	ssa-miR-93a-5p	0.000853	100
lro_38677101_x2	oni-miR-10597c	0.000892	100
lro_38695855_x2	pny-miR-19c	0.000872	100
lro_38697183_x2	ola-miR-194-3p	0.000892	100
lro_38697355_x2	oni-miR-10950	0.000248	100
lro_38703167_x2	ssa-miR-139-5p	0.000892	100
lro_38704473_x2	ipu-miR-737	0.000892	100
lro_38710149_x2	ssa-miR-8157-3p	0.000248	100
lro_38713203_x2	tni-miR-17	0.000892	100
lro_38717243_x2	oni-miR-10556a	0.000892	100
lro_38723691_x2	gmo-miR-11274-5p	0.000892	100
lro_38728341_x2	oni-miR-10599	0.000248	100
lro_38734137_x2	ssa-miR-142a-3p	4.12e-07	100
lro_38738287_x2	tni-miR-196a	0.000872	100
lro_38748621_x2	oni-miR-10755	0.000892	100
lro_38755557_x2	oni-miR-10585	0.000892	100
lro_38755861_x2	tni-miR-124	4.12e-07	100
lro_38762761_x2	dre-miR-7145	1.92e-05	100
lro_38764233_x2	oni-miR-10647	0.000892	100
lro_38765577_x2	ssa-miR-8156-5p	0.000892	100
lro_38772809_x2	oni-miR-430b	0.000892	100
lro_38772855_x2	pol-let-7b-3p	5.33e-06	100
lro_38783693_x2	oni-miR-10954	0.000892	100
lro_38788971_x2	ssa-miR-219a-3p	0.000248	100
lro_38789325_x2	oni-miR-10677	1.92e-05	95.455
lro_38789745_x2	dre-miR-430c-3p	0.000892	100
lro_38820239_x2	hhi-miR-182	0.000892	100
lro_38820911_x2	tni-miR-21	1.92e-05	100
lro_38821185_x2	dre-miR-20b-3p	0.000248	100
lro_38823169_x2	ccr-miR-2192	0.000892	100
lro_38829215_x2	oni-miR-10806	0.000872	100
lro_38831303_x2	oni-miR-10732	0.000892	100
lro_38834159_x2	ipu-miR-737	0.000872	100
lro_38838633_x2	oni-miR-10836	0.000892	100
lro_38839015_x2	oni-miR-10732	0.000892	100
lro_38840145_x2	ssa-miR-20a-1-3p	0.000892	100
lro_38845525_x2	oni-miR-10712	0.000892	100
lro_38860139_x2	oni-miR-10712	0.000892	100
lro_38875365_x2	oni-miR-10838	0.000892	100
lro_38879327_x2	ssa-miR-153a-5p	0.000892	100
lro_38893021_x2	ssa-miR-430b-5p	0.000892	100
lro_38897041_x2	gmo-miR-11274-5p	0.000892	100
lro_38902263_x2	dre-miR-204-2-3p	0.000248	100
lro_38909337_x2	tni-let-7b	1.92e-05	100
lro_38911651_x2	tni-miR-17	0.000872	100
lro_38912647_x2	ola-miR-430d	0.000892	100
lro_38920167_x2	ssa-miR-214-3p	0.000248	100
lro_38935471_x2	dre-miR-222a-5p	0.000243	100
lro_38947147_x2	hhi-miR-96	0.000892	100
lro_38947473_x2	oni-miR-10770	0.000892	100
lro_38948667_x2	gmo-miR-11251-3p	0.000892	100
lro_38948681_x2	ssa-miR-101a-5p	0.000872	100
lro_38959017_x2	abu-miR-24c	0.000892	100
lro_38963537_x2	oni-miR-10935	0.000892	100
lro_38965081_x2	oni-miR-10855	0.000892	100
lro_38967569_x2	gmo-miR-11274-5p	0.000892	100
lro_38970329_x2	gmo-miR-11235-5p	0.000248	100
lro_38971647_x2	oni-miR-10684	6.89e-05	100
lro_38973685_x2	dre-miR-204-2-3p	0.000248	100
lro_38980531_x2	ssa-miR-194a-5p	0.000892	100
lro_38985005_x2	oni-miR-10710	0.000892	100
lro_38999813_x2	tni-miR-214	0.000892	100
lro_39002845_x2	ssa-miR-2184-5p	0.000248	100
lro_39009849_x2	gmo-miR-11935-5p	0.000248	100
lro_39011111_x2	oni-miR-10757	0.000892	95
lro_39021627_x2	ssa-miR-153a-5p	0.000892	100
lro_39024815_x2	oni-miR-10722	0.000892	100
lro_39027417_x2	gmo-miR-11274-5p	0.000872	100
lro_39032583_x2	oni-miR-10589	0.000248	100
lro_39049329_x2	gmo-miR-11935-3p	0.000892	100
lro_39063259_x2	oni-miR-10893	0.000248	100
lro_39065137_x2	tni-miR-137	0.000892	100
lro_39068385_x2	tni-let-7b	4.12e-07	100
lro_39079495_x2	oni-miR-10966	0.000892	100
lro_39082699_x2	oni-miR-10684	6.89e-05	100
lro_39086615_x2	oni-miR-10966	0.000892	100
lro_39087477_x2	ssa-miR-8162-3p	0.000248	100
lro_39094849_x2	ipu-miR-737	0.000892	100
lro_39096225_x2	oni-miR-10790	0.000872	100
lro_39101695_x2	oni-miR-10897	0.000892	100
lro_39105239_x2	gmo-miR-11274-5p	0.000892	100
lro_39117281_x2	oni-miR-10709	0.000872	100
lro_39121337_x2	ssa-miR-9a-5-3p	4.03e-07	100
lro_39122391_x2	dre-miR-738	1.92e-05	100
lro_39123611_x2	ssa-miR-449b-5p	0.000872	100
lro_39127229_x2	gmo-miR-11274-5p	0.000892	100
lro_39130005_x2	oni-miR-10844	0.000892	100
lro_39138575_x2	oni-miR-10614	0.000248	100
lro_39146929_x2	gmo-miR-11274-5p	0.000892	100
lro_39150949_x2	oni-miR-10556a	0.000892	100
lro_39155405_x2	ccr-miR-2192	0.000834	100
lro_39165765_x2	gmo-miR-11274-5p	0.000892	100
lro_39169281_x2	oni-miR-10699	0.000248	100
lro_39173445_x2	gmo-miR-11932-3p	0.000872	100
lro_39173453_x2	tni-miR-1	4.12e-07	100
lro_39177175_x2	ssa-miR-219c-5p	1.92e-05	100
lro_39196793_x2	pol-let-7b-3p	1.48e-06	100
lro_39197401_x2	ssa-miR-8162-3p	6.89e-05	100
lro_39204321_x2	ssa-miR-8157-3p	0.000892	100
lro_39209095_x2	ssa-miR-146d-2-3p	0.000892	100
lro_39211161_x2	ssa-miR-93a-5p	0.000892	100
lro_39213007_x2	oni-miR-10818	0.000248	100
lro_39216301_x2	oni-miR-10853	0.000892	100
lro_39226069_x2	oni-miR-10852	0.000892	100
lro_39227845_x2	ssa-miR-153a-5p	0.000892	100
lro_39237097_x2	abu-miR-10545-3p	0.000892	100
lro_39239211_x2	ola-miR-30d-3p	0.000237	100
lro_39239481_x2	oni-miR-10893	0.000892	100
lro_39242277_x2	ssa-miR-29b-3-5p	0.000872	100
lro_39244673_x2	oni-miR-451b	6.59e-05	100
lro_39250887_x2	ssa-miR-216b-3p	0.000892	100
lro_39252363_x2	oni-miR-10892	0.000892	100
lro_39263005_x2	oni-miR-10942	0.000872	100
lro_39264517_x2	dre-miR-29b3-5p	0.000892	100
lro_39266447_x2	ipu-miR-24	0.000243	100
lro_39270985_x2	oni-miR-199c	0.000892	100
lro_39278307_x2	gmo-miR-11935-3p	0.000892	100
lro_39284289_x2	oni-miR-10573d	0.000892	100
lro_39288965_x2	gmo-miR-11274-5p	0.000872	100
lro_39296749_x2	oni-miR-10818	0.000232	100
lro_39307079_x2	gmo-miR-11274-5p	0.000892	100
lro_39312761_x2	oni-miR-10736	6.89e-05	100
lro_39314091_x2	oni-miR-10914	0.000892	100
lro_39319895_x2	ssa-miR-2188-3p	0.000834	100
lro_39329151_x2	dre-miR-152	0.000892	100
lro_39330511_x2	eel-miR-11054-3p	1.92e-05	100
lro_39335573_x2	ssa-miR-93a-5p	0.000892	100
lro_39340349_x2	oni-miR-10914	0.000892	100
lro_39345641_x2	ssa-miR-93a-5p	0.000892	100
lro_39355639_x2	oni-miR-10917	0.000872	95
lro_39370121_x2	ssa-miR-15a-3p	0.000872	100
lro_39381299_x2	ssa-miR-93a-5p	0.000892	100
lro_39383189_x2	pny-miR-153c	0.000892	100
lro_39391495_x2	ipu-miR-7549	0.000892	100
lro_39391777_x2	oni-miR-10908	0.000892	100
lro_39397019_x2	tni-miR-27b	0.000892	100
lro_39404921_x2	ssa-miR-137-5p	0.000237	100
lro_39404989_x2	oni-miR-10727	0.000892	100
lro_39413957_x2	dre-miR-203b-3p	6.89e-05	100
lro_39420137_x2	oni-miR-10684	0.000892	100
lro_39420913_x2	gmo-miR-11934-3p	0.000892	100
lro_39421095_x2	tni-miR-196a	0.000892	100
lro_39421713_x2	ssa-miR-130b-3p	0.000248	100
lro_39421995_x2	tni-miR-194	0.000892	95
lro_39426621_x2	gmo-miR-11935-5p	0.000248	100
lro_39432503_x2	oni-miR-10732	0.000872	100
lro_39436269_x2	ssa-miR-106b-3p	0.000248	100
lro_39451189_x2	abu-miR-10561	0.000872	100
lro_39475795_x2	oni-miR-10764	0.000872	100
lro_39478155_x2	ssa-miR-734-3p	0.000892	100
lro_39491427_x2	oni-miR-10794	0.000892	100
lro_39494987_x2	oni-miR-10906	1.92e-05	100
lro_39506895_x2	dre-miR-430i-5p	0.000892	100
lro_39524741_x2	oni-miR-10908	0.000892	100
lro_39525187_x2	pol-let-7b-3p	1.48e-06	100
lro_39546361_x2	ssa-miR-15e-3p	0.000248	100
lro_39561361_x2	ssa-miR-205b-3-3p	0.000892	100
lro_39569719_x2	oni-miR-10935	0.000892	100
lro_39577613_x2	ipu-miR-7558a	0.000248	100
lro_39577641_x2	ssa-miR-15c-3p	0.000872	100
lro_39580045_x2	oni-miR-10798	0.000892	100
lro_39582497_x2	oni-miR-10910	0.000892	100
lro_39598613_x2	oni-miR-10628	0.000892	100
lro_39600683_x2	gmo-miR-11274-5p	0.000248	100
lro_39605399_x2	ssa-miR-499b-5p	0.000892	100
lro_39610401_x2	ssa-miR-301c-5p	0.000892	100
lro_39613485_x2	tni-let-7b	4.12e-07	100
lro_39618085_x2	oni-miR-10605	0.000872	100
lro_39618257_x2	ssa-miR-219b-3p	0.000892	100
lro_39624611_x2	gmo-miR-30b-3p	0.000892	100
lro_39631807_x2	ssa-miR-8156-5p	1.48e-06	100
lro_39633893_x2	ssa-miR-26b-3p	0.000892	100
lro_39635217_x2	tni-let-7b	4.12e-07	100
lro_39643855_x2	tni-miR-338	1.92e-05	100
lro_39648517_x2	oni-miR-10972	0.000892	100
lro_39661833_x2	oni-miR-10597a	0.000892	100
lro_39677187_x2	gmo-miR-11209-3p	0.000248	100
lro_39677601_x2	ssa-miR-93a-5p	0.000872	100
lro_39677993_x2	dre-miR-29b3-5p	0.000892	100
lro_39699183_x2	ssa-miR-194a-5p	0.000872	100
lro_39700365_x2	ssa-miR-153a-5p	0.000892	100
lro_39703903_x2	ssa-miR-8156-5p	0.000892	100
lro_39713791_x2	tni-miR-218a	0.000892	100
lro_39714137_x2	oni-miR-10599	0.000248	100
lro_39720231_x2	ssa-miR-9a-5-3p	4.12e-07	100
lro_39726247_x2	eel-miR-11054-3p	6.89e-05	100
lro_39729213_x2	oni-miR-10790	0.000892	100
lro_39731013_x2	ipu-miR-196a	0.000248	100
lro_39732607_x2	oni-miR-10914	0.000892	100
lro_39733871_x2	pol-let-7b-3p	1.48e-06	100
lro_39736631_x2	oni-miR-15c	0.000892	100
lro_39742519_x2	oni-miR-727b	0.000248	100
lro_39745581_x2	gmo-miR-11274-5p	0.000248	100
lro_39747421_x2	oni-miR-10935	0.000892	100
lro_39762635_x2	oni-miR-10908	0.000872	100
lro_39766071_x2	oni-miR-10589	0.000248	100
lro_39776391_x2	gmo-miR-11274-5p	0.000872	100
lro_39779525_x2	pny-miR-19c	0.000892	100
lro_39781605_x2	ssa-miR-1788-3p	0.000892	100
lro_39783397_x2	oni-miR-10806	0.000892	100
lro_39783879_x2	oni-miR-10862	0.000892	100
lro_39787223_x2	oni-miR-10683	0.000872	100
lro_39800391_x2	tni-miR-137	0.000892	100
lro_39803233_x2	tni-miR-218a	0.000892	100
lro_39804607_x2	oni-miR-10935	0.000892	100
lro_39805605_x2	oni-miR-10818	0.000892	100
lro_39809891_x2	gmo-miR-11209-3p	0.000248	100
lro_39810885_x2	oni-miR-10736	6.74e-05	100
lro_39812363_x2	oni-miR-10563	0.000892	100
lro_39812565_x2	hhi-miR-7793	0.000248	100
lro_39819543_x2	ssa-miR-15e-3p	0.000248	100
lro_39832151_x2	oni-miR-10837	0.000892	100
lro_39835629_x2	oni-miR-10705	0.000892	100
lro_39844655_x2	ipu-miR-7572	0.000892	100
lro_39859057_x2	gmo-miR-11235-5p	0.000892	100
lro_39868967_x2	oni-miR-449c	0.000892	100
lro_39881463_x2	ssa-miR-15b-5p	6.59e-05	100
lro_39896395_x2	tni-miR-9	1.15e-07	100
lro_39906241_x2	gmo-miR-11228-3p	0.000892	100
lro_39917091_x2	oni-miR-10972	0.000892	100
lro_39920233_x2	gmo-miR-27d-5p	0.000892	100
lro_39923417_x2	ssa-miR-723-5p	0.000892	100
lro_39935155_x2	dre-miR-133b-5p	0.000872	100
lro_39941739_x2	oni-miR-10607	0.000892	100
lro_39949177_x2	oni-miR-10683	0.000892	100
lro_39953527_x2	oni-miR-10851	0.000243	100
lro_39958659_x2	oni-miR-10654	0.000243	100
lro_39965075_x2	ssa-miR-203b-5p	0.000872	100
lro_39965947_x2	oni-miR-10886	0.000892	100
lro_39978163_x2	oni-miR-10649	0.000248	100
lro_39998269_x2	oni-miR-10835	0.000248	100
lro_40002717_x2	oni-miR-10942	0.000872	100
lro_40003829_x2	tni-miR-148	0.000853	100
lro_40005753_x2	ola-miR-430d	0.000248	100
lro_40010661_x2	oni-miR-10923	0.000872	100
lro_40016675_x2	oni-miR-33b-3p	0.000892	100
lro_40034847_x2	eel-miR-11053-5p	0.000872	100
lro_40039661_x2	gmo-miR-11251-3p	0.000892	100
lro_40043411_x2	ipu-miR-457a	5.1e-06	100
lro_40046873_x2	oni-miR-10842	0.000892	100
lro_40049335_x2	oni-miR-2187a	0.000872	100
lro_40054531_x2	gmo-miR-737-3p	0.000872	100
lro_40064483_x2	ipu-miR-16c	0.000892	100
lro_40069407_x2	oni-miR-10722	0.000892	100
lro_40070257_x2	oni-miR-10920	0.000248	100
lro_40075685_x2	gmo-miR-11935-5p	0.000248	100
lro_40081385_x2	ssa-miR-430b-5p	0.000892	100
lro_40085209_x2	ssa-miR-2188-3p	0.000248	100
lro_40087585_x2	tni-miR-196a	0.000892	100
lro_40089753_x2	dre-miR-222a-5p	6.89e-05	95.238
lro_40096595_x2	ssa-miR-29a-5p	0.000892	100
lro_40097365_x2	tni-miR-196a	0.000892	100
lro_40098069_x2	gmo-miR-736-5p	0.000892	100
lro_40102665_x2	oni-miR-10842	0.000892	100
lro_40103883_x2	oni-miR-430b	0.000892	100
lro_40111391_x2	ssa-miR-27d-5p	0.000243	100
lro_40128401_x2	ssa-miR-135b-1-3p	0.000892	100
lro_40134553_x2	oni-miR-10589	0.000248	100
lro_40137257_x2	ola-miR-194-3p	0.000892	100
lro_40141923_x2	ipu-miR-7562	0.000248	100
lro_40143041_x2	oni-miR-23c	0.000248	100
lro_40144865_x2	ssa-miR-430c-5p	0.000892	100
lro_40151011_x2	ipu-miR-7577	0.000892	100
lro_40156887_x2	ipu-miR-7549	0.000892	100
lro_40158205_x2	oni-miR-10734	0.000892	100
lro_40174139_x2	oni-miR-10662	0.000892	100
lro_40182049_x2	ssa-miR-205b-1-3p	0.000892	100
lro_40182351_x2	oni-miR-10902	0.000892	100
lro_40195725_x2	ipu-miR-16c	0.000872	100
lro_40211765_x2	oni-miR-10972	0.000892	100
lro_40212251_x2	tni-miR-17	0.000872	100
lro_40214539_x2	ssa-miR-133b-5p	0.000892	100
lro_40216657_x2	gmo-miR-24b-5p	0.000243	100
lro_40232381_x2	oni-miR-10852	0.000892	100
lro_40232855_x2	oni-miR-10818	0.000872	100
lro_40233463_x2	ssa-miR-203b-5p	6.89e-05	100
lro_40236757_x2	tni-miR-184	0.000248	95
lro_40261189_x2	pol-miR-203-5p	0.000243	100
lro_40264965_x2	gmo-miR-11274-5p	0.000248	95
lro_40266413_x2	gmo-miR-11193-5p	0.000892	100
lro_40273377_x2	tni-miR-17	0.000853	100
lro_40276855_x2	oni-miR-10626	0.000248	100
lro_40286713_x2	dre-miR-2196	0.000243	95.238
lro_40289189_x2	gmo-miR-11934-3p	0.000892	100
lro_40292591_x2	dre-miR-7132-5p	0.000892	100
lro_40299849_x2	tni-miR-9	1.15e-07	100
lro_40303125_x2	oni-miR-10709	0.000892	100
lro_40304257_x2	tni-miR-144	0.000892	100
lro_40306903_x2	oni-miR-10892	0.000892	100
lro_40314477_x2	ssa-miR-9a-5-3p	4.12e-07	100
lro_40318157_x2	gmo-miR-11935-5p	0.000248	100
lro_40341945_x2	oni-miR-10917	0.000892	95
lro_40349935_x2	ssa-miR-7132a-3p	0.000853	100
lro_40355725_x2	oni-miR-10699	0.000248	100
lro_40366195_x2	oni-miR-10835	0.000248	100
lro_40368481_x2	gmo-miR-737-3p	0.000892	100
lro_40368565_x2	ssa-miR-203b-5p	0.000872	100
lro_40369991_x2	dre-miR-430i-5p	0.000892	100
lro_40373679_x2	gmo-miR-205-2-3p	0.000892	100
lro_40374145_x2	ssa-miR-93a-5p	0.000892	100
lro_40381005_x2	dre-miR-2196	0.000243	95.238
lro_40393955_x2	dre-miR-29b3-5p	0.000892	100
lro_40400023_x2	dre-miR-20b-3p	0.000248	100
lro_40408163_x2	oni-miR-10907	0.000248	100
lro_40419005_x2	ssa-miR-138-3p	0.000872	100
lro_40420553_x2	oni-miR-199c	0.000248	100
lro_40420665_x2	gmo-miR-11228-3p	0.000814	100
lro_40422155_x2	oni-miR-10867	0.000892	100
lro_40426617_x2	oni-miR-10749	0.000892	100
lro_40435857_x2	gmo-miR-11274-5p	0.000892	100
lro_40438709_x2	oni-miR-10892	0.000892	100
lro_40439559_x2	oni-miR-23c	0.000248	100
lro_40443577_x2	oni-miR-10732	0.000892	100
lro_40452343_x2	oni-miR-10589	0.000248	100
lro_40453187_x2	dre-miR-2196	0.000243	95.238
lro_40454035_x2	gmo-miR-101a-5p	0.000892	100
lro_40458359_x2	gmo-miR-11274-5p	0.000892	100
lro_40468399_x2	tni-miR-137	0.000892	100
lro_40478085_x2	oni-miR-10862	0.000892	100
lro_40482283_x2	oni-miR-10835	0.000243	100
lro_40487809_x2	oni-miR-10545	0.000248	100
lro_40489057_x2	oni-miR-10578	0.000872	100
lro_40525549_x2	ssa-miR-93a-5p	0.000892	100
lro_40529207_x2	hhi-miR-7788	0.000892	100
lro_40530627_x2	oni-miR-10811	0.000248	95
lro_40531925_x2	oni-miR-10851	0.000892	100
lro_40538837_x2	oni-miR-10908	0.000892	100
lro_40545185_x2	ipu-miR-24	0.000248	100
lro_40558309_x2	gmo-miR-30b-3p	0.000892	100
lro_40561535_x2	ssa-miR-203b-5p	0.000892	100
lro_40564505_x2	oni-miR-10599	0.000248	100
lro_40573875_x2	oni-miR-10806	0.000872	100
lro_40591609_x2	pny-miR-153c	0.000892	100
lro_40592753_x2	dre-miR-7146-5p	6.89e-05	95.238
lro_40604735_x2	oni-miR-10677	1.83e-05	95.455
lro_40608123_x2	ola-miR-30d-3p	0.000243	100
lro_40638417_x2	ssa-miR-205b-1-3p	0.000872	100
lro_40643921_x2	oni-miR-10881	0.000248	95
lro_40645323_x2	oni-miR-10589	0.000248	100
lro_40654729_x2	oni-miR-10684	6.89e-05	100
lro_40657699_x2	tni-miR-338	0.000248	100
lro_40657811_x2	oni-miR-10573b	0.000892	100
lro_40698957_x2	pny-miR-19c	0.000892	100
lro_40702281_x2	gmo-miR-7552-3p	0.000872	100
lro_40713715_x2	tni-let-7b	4.12e-07	100
lro_40719441_x2	oni-miR-10910	0.000248	95
lro_40719543_x2	pny-miR-153c	0.000892	100
lro_40722251_x2	gmo-miR-11209-3p	0.000248	100
lro_40728059_x2	ssa-miR-93a-5p	0.000892	100
lro_40730337_x2	ssa-miR-27a-5p	0.000892	100
lro_40733651_x2	oni-miR-10837	0.000248	100
lro_40735429_x2	oni-miR-10684	6.89e-05	100
lro_40741157_x2	oni-miR-10977	0.000892	100
lro_40745871_x2	ssa-miR-205b-4-3p	0.000892	100
lro_40759497_x2	ssa-miR-143-3p	0.000892	100
lro_40764989_x2	tni-miR-20	0.000892	100
lro_40772265_x2	oni-miR-10770	0.000892	100
lro_40783337_x2	oni-miR-10835	0.000248	100
lro_40785879_x2	gmo-miR-458-5p	0.000892	100
lro_40796489_x2	oni-miR-10589	0.000248	100
lro_40799883_x2	oni-miR-10683	0.000892	100
lro_40808541_x2	dre-miR-204-2-3p	0.000248	100
lro_40821370_x1	oni-miR-10755	0.000892	100
lro_40824841_x1	ssa-miR-130b-3p	0.000243	100
lro_40825836_x1	oni-miR-10938	0.000892	100
lro_40831935_x1	ipu-miR-737	0.000892	100
lro_40838915_x1	dre-miR-204-2-3p	0.000248	100
lro_40840411_x1	gmo-miR-11249-3p	0.000892	100
lro_40840466_x1	gmo-miR-11931-5p	0.000248	100
lro_40849114_x1	oni-miR-10928	0.000892	100
lro_40856448_x1	oni-miR-10770	6.89e-05	100
lro_40860716_x1	oni-miR-10675	0.000248	100
lro_40865041_x1	ssa-miR-96-3p	0.000892	100
lro_40867731_x1	hhi-miR-7793	0.000243	100
lro_40873821_x1	gmo-miR-187-5p	0.000243	100
lro_40873903_x1	dre-miR-7145	0.000892	100
lro_40879992_x1	dre-miR-430i-5p	0.000248	100
lro_40880384_x1	oni-miR-10684	0.000248	100
lro_40881247_x1	gmo-miR-11209-3p	0.000248	100
lro_40882000_x1	ssa-miR-138-3p	1.45e-06	100
lro_40885985_x1	ipu-miR-7562	0.000892	100
lro_40888818_x1	oni-miR-10655	0.000892	100
lro_40889656_x1	gmo-miR-459-3p	0.000892	100
lro_40893700_x1	gmo-miR-11235-5p	0.000892	100
lro_40899590_x1	dre-miR-738	1.92e-05	100
lro_40901475_x1	ssa-miR-7132b-3p	0.000872	100
lro_40902541_x1	tni-let-7b	5.21e-06	100
lro_40904850_x1	gmo-miR-11274-5p	0.000248	100
lro_40905828_x1	hhi-miR-7790	0.000892	100
lro_40908424_x1	tni-miR-214	0.000892	100
lro_40908711_x1	gmo-miR-205-3p	0.000892	100
lro_40910952_x1	pol-let-7b-3p	1.92e-05	100
lro_40912557_x1	ssa-miR-15c-3p	0.000248	95
lro_40913109_x1	dre-miR-430i-5p	0.000248	100
lro_40916549_x1	ssa-miR-16a-3p	0.000248	100
lro_40920380_x1	oni-miR-10853	6.89e-05	100
lro_40921530_x1	ssa-miR-20a-1-3p	0.000892	100
lro_40924610_x1	ssa-miR-26b-3p	0.000892	100
lro_40925384_x1	oni-miR-430b	0.000892	100
lro_40938665_x1	oni-miR-10643	0.000243	100
lro_40944573_x1	oni-miR-10585	0.000892	100
lro_40949294_x1	oni-miR-10954	0.000892	100
lro_40954032_x1	gmo-miR-737-3p	0.000892	100
lro_40954565_x1	gmo-miR-451-5p	0.000892	100
lro_40955162_x1	tni-miR-181b	0.000892	100
lro_40962863_x1	oni-miR-10654	0.000892	100
lro_40963743_x1	gmo-miR-451-5p	0.000248	100
lro_40963823_x1	tni-let-7i	6.89e-05	100
lro_40971504_x1	oni-miR-10948	0.000892	100
lro_40971584_x1	dre-miR-181d-5p	0.000872	100
lro_40978247_x1	oni-miR-10876	0.000892	100
lro_40982134_x1	ssa-miR-30c-5p	0.000243	100
lro_40982925_x1	ssa-miR-26a-6-3p	0.000892	95
lro_40982954_x1	gmo-miR-24b-5p	0.000892	100
lro_40988288_x1	ola-miR-92b	0.000892	100
lro_40989467_x1	ssa-miR-203b-5p	0.000892	100
lro_40990606_x1	ssa-miR-27a-5p	0.000892	100
lro_40996102_x1	gmo-miR-210-5p	0.000872	100
lro_41001356_x1	oni-miR-10770	0.000872	100
lro_41002326_x1	gmo-miR-11274-5p	0.000892	100
lro_41002885_x1	oni-miR-10972	0.000892	100
lro_41006952_x1	oni-miR-10697b	0.000248	100
lro_41021944_x1	oni-miR-10954	0.000892	100
lro_41027193_x1	gmo-miR-222-5p	0.000892	100
lro_41028430_x1	oni-miR-10738	0.000892	100
lro_41028906_x1	oni-miR-10684	6.89e-05	100
lro_41030621_x1	oni-miR-10892	0.000892	100
lro_41031620_x1	oni-miR-10743	0.000892	100
lro_41034702_x1	dre-miR-738	6.89e-05	100
lro_41039266_x1	pny-miR-15c-3p	0.000853	100
lro_41046483_x1	gmo-miR-11934-3p	0.000892	100
lro_41046978_x1	ssa-miR-216b-3p	0.000892	100
lro_41052031_x1	oni-miR-10770	0.000892	100
lro_41052471_x1	tni-miR-9	1.15e-07	100
lro_41056534_x1	oni-miR-10708	0.000248	100
lro_41057168_x1	gmo-miR-11217-5p	0.000892	100
lro_41061092_x1	ssa-miR-190b-5p	0.000872	100
lro_41062244_x1	gmo-miR-11209-3p	0.000248	100
lro_41069675_x1	gmo-miR-11274-5p	0.000892	100
lro_41070107_x1	ssa-miR-133a-3-5p	0.000853	100
lro_41072747_x1	gmo-miR-11220a-5p	0.000892	100
lro_41075088_x1	ssa-miR-730a-5p	0.000834	100
lro_41080928_x1	ssa-miR-130b-3p	0.000248	100
lro_41082680_x1	oni-miR-10959	0.000892	100
lro_41087050_x1	ssa-miR-430c-5p	0.000892	100
lro_41093092_x1	ssa-miR-430c-5p	0.000892	100
lro_41096106_x1	tni-miR-22a	0.000892	100
lro_41108185_x1	oni-miR-10835	0.000248	100
lro_41119565_x1	ipu-miR-7577	0.000892	100
lro_41120271_x1	oni-miR-10771	0.000892	100
lro_41120541_x1	dre-miR-7145	6.89e-05	95.238
lro_41121522_x1	dre-miR-204-2-3p	0.000892	100
lro_41123380_x1	dre-miR-2196	0.000872	100
lro_41123669_x1	oni-miR-10584	0.000892	100
lro_41127096_x1	ipu-miR-737	0.000248	95.238
lro_41129184_x1	oni-miR-10847	0.000248	100
lro_41133049_x1	oni-miR-10732	0.000892	95
lro_41137252_x1	ssa-miR-29c-5p	0.000237	100
lro_41138294_x1	dre-miR-7145	0.000892	100
lro_41139356_x1	oni-miR-10736	6.89e-05	100
lro_41140025_x1	oni-miR-430b	0.000872	100
lro_41141869_x1	abu-miR-10550-5p	6.89e-05	95.455
lro_41143749_x1	tni-let-7h	0.000248	100
lro_41151488_x1	oni-miR-10877	0.000248	100
lro_41152990_x1	ipu-miR-7556	0.000248	100
lro_41153208_x1	oni-miR-10607	0.000892	100
lro_41158141_x1	oni-miR-10966	0.000892	100
lro_41162711_x1	oni-miR-10699	0.000892	100
lro_41173977_x1	oni-miR-10622	0.000892	100
lro_41179580_x1	oni-miR-10948	0.000872	100
lro_41180791_x1	pol-miR-199a-3p	4.12e-07	100
lro_41182056_x1	ssa-miR-200b-5p	0.000892	100
lro_41183099_x1	tni-miR-101b	4.12e-07	100
lro_41186288_x1	oni-miR-10738	0.000892	100
lro_41194096_x1	ola-miR-30d-3p	0.000248	100
lro_41195675_x1	ssa-miR-25-3-5p	0.000892	100
lro_41199711_x1	oni-miR-10947	0.000248	100
lro_41208413_x1	ssa-miR-29b-3-5p	1.48e-06	100
lro_41212443_x1	tni-miR-375	0.000248	100
lro_41217501_x1	pny-miR-10555	0.000834	100
lro_41221414_x1	ssa-miR-301d-5p	0.000892	95
lro_41222418_x1	dre-miR-723-5p	0.000892	100
lro_41238480_x1	dre-miR-26a-2-3p	4.12e-07	100
lro_41239860_x1	dre-miR-430c-3p	4.03e-07	100
lro_41241143_x1	ipu-miR-19b	0.000892	100
lro_41243646_x1	oni-miR-10972	0.000892	100
lro_41244722_x1	tni-let-7h	0.000248	100
lro_41246819_x1	ola-miR-194-3p	0.000892	100
lro_41247385_x1	ssa-miR-26b-3p	0.000872	100
lro_41248112_x1	oni-miR-10736	6.89e-05	100
lro_41260987_x1	oni-miR-10705	0.000892	100
lro_41262835_x1	oni-miR-10842	0.000872	100
lro_41262956_x1	tni-miR-214	0.000892	100
lro_41265684_x1	oni-miR-202	0.000892	100
lro_41269882_x1	ola-miR-30d-3p	0.000853	100
lro_41271621_x1	ipu-miR-152	0.000872	100
lro_41285361_x1	oni-miR-10597c	0.000872	100
lro_41285827_x1	ssa-miR-133a-3p	0.000243	100
lro_41288728_x1	oni-miR-10770	0.000892	100
lro_41292816_x1	oni-miR-10745	0.000248	100
lro_41297891_x1	ssa-miR-29b-3-5p	0.000892	100
lro_41298307_x1	oni-miR-10790	0.000248	100
lro_41308844_x1	dre-miR-221-5p	6.89e-05	100
lro_41309485_x1	dre-miR-7133-5p	0.000892	100
lro_41313993_x1	tni-miR-137	0.000892	100
lro_41315291_x1	gmo-miR-11217-5p	0.000872	100
lro_41315565_x1	dre-miR-722	0.000892	100
lro_41316050_x1	ssa-miR-20a-1-3p	0.000892	100
lro_41317205_x1	tni-miR-214	0.000892	100
lro_41323027_x1	ssa-miR-196b-3p	0.000892	100
lro_41327552_x1	gmo-miR-146-3p	0.000892	100
lro_41335267_x1	oni-miR-10940	0.000892	100
lro_41337093_x1	oni-miR-10904	6.89e-05	100
lro_41340311_x1	oni-miR-10897	0.000892	100
lro_41341156_x1	ssa-miR-24a-4-5p	0.000892	100
lro_41342866_x1	oni-miR-10736	6.59e-05	100
lro_41344809_x1	oni-miR-10697b	0.000248	100
lro_41346627_x1	oni-miR-10806	0.000872	100
lro_41349516_x1	oni-miR-10654	0.000243	100
lro_41351290_x1	oni-miR-10717	0.000892	100
lro_41352825_x1	oni-miR-10717	0.000248	100
lro_41353254_x1	pny-miR-153c	0.000892	100
lro_41355969_x1	ssa-miR-190b-5p	0.000892	100
lro_41359113_x1	ssa-miR-138-3p	0.000892	100
lro_41362122_x1	ssa-miR-133a-3p	6.89e-05	100
lro_41364266_x1	ssa-miR-26b-3p	0.000872	100
lro_41364449_x1	oni-miR-10709	0.000872	100
lro_41365458_x1	ola-miR-210-3p	0.000872	100
lro_41373070_x1	dre-miR-125b-1-3p	1.92e-05	100
lro_41374921_x1	tni-let-7h	0.000248	100
lro_41381795_x1	oni-miR-10675	0.000243	100
lro_41382473_x1	tni-miR-20	0.000892	100
lro_41384359_x1	gmo-miR-451-5p	0.000892	100
lro_41387304_x1	gmo-miR-222-5p	0.000853	100
lro_41391316_x1	hhi-miR-147b	0.000248	100
lro_41393077_x1	oni-miR-10906	0.000892	100
lro_41399836_x1	tni-miR-458	0.000872	100
lro_41403227_x1	tni-miR-196a	0.000892	100
lro_41403778_x1	tni-let-7a	4.12e-07	100
lro_41404159_x1	tni-miR-23a	0.000892	100
lro_41404640_x1	oni-miR-10697b	0.000248	100
lro_41409664_x1	gmo-miR-7b-5p	0.000872	100
lro_41411799_x1	ssa-miR-29b-1-5p	0.000892	100
lro_41423491_x1	pny-miR-19c	0.000892	100
lro_41435875_x1	ipu-miR-7572	0.000892	100
lro_41436908_x1	hhi-miR-430a	4.12e-07	100
lro_41440723_x1	hhi-miR-7788	0.000892	100
lro_41441796_x1	eel-miR-7132-3p	0.000892	100
lro_41451962_x1	gmo-miR-153b-5p	4.12e-07	100
lro_41454171_x1	pny-let-7f	0.000892	100
lro_41458802_x1	oni-miR-10920	0.000892	100
lro_41462658_x1	oni-miR-10545	1.48e-06	100
lro_41476275_x1	oni-miR-10683	0.000248	100
lro_41478603_x1	gmo-miR-11935-3p	0.000892	100
lro_41483571_x1	tni-miR-365	0.000892	100
lro_41488251_x1	oni-miR-10563	0.000248	100
lro_41489903_x1	oni-miR-10603a	6.74e-05	100
lro_41492022_x1	oni-miR-10938	0.000892	100
lro_41492773_x1	tni-miR-196a	0.000892	100
lro_41497522_x1	ssa-miR-138-3p	0.000872	100
lro_41499323_x1	ssa-miR-301c-5p	0.000892	100
lro_41506182_x1	gmo-miR-11274-5p	0.000892	100
lro_41508420_x1	dre-miR-204-2-3p	0.000248	100
lro_41510460_x1	oni-miR-10633	0.000892	100
lro_41510674_x1	ccr-miR-2192	0.000248	95
lro_41514621_x1	ssa-miR-17-5p	1.15e-07	100
lro_41516748_x1	hhi-miR-96	0.000892	100
lro_41522144_x1	ssa-miR-93a-5p	0.000892	100
lro_41524377_x1	oni-miR-10948	0.000248	100
lro_41534435_x1	ccr-miR-2192	0.000872	100
lro_41538404_x1	hhi-miR-7788	0.000892	100
lro_41544650_x1	dre-miR-130c-5p	0.000892	100
lro_41546570_x1	dre-miR-29b3-5p	0.000892	100
lro_41551776_x1	oni-miR-10806	0.000892	100
lro_41557773_x1	oni-miR-10974	0.000892	100
lro_41559360_x1	oni-miR-10908	0.000892	100
lro_41560890_x1	ssa-miR-143-3p	0.000872	100
lro_41561202_x1	pny-miR-19c	0.000892	100
lro_41562640_x1	oni-miR-10643	0.000243	100
lro_41564294_x1	dre-miR-199-3p	0.000892	100
lro_41566034_x1	ssa-miR-219c-5p	1.15e-07	100
lro_41566431_x1	dre-miR-27c-5p	0.000892	100
lro_41568048_x1	oni-miR-10790	0.000248	100
lro_41573700_x1	dre-miR-2196	6.89e-05	100
lro_41575151_x1	oni-miR-10959	0.000892	100
lro_41577737_x1	gmo-miR-29c-3p	0.000892	100
lro_41580844_x1	gmo-miR-11209-3p	0.000243	100
lro_41586271_x1	ipu-miR-737	0.000892	100
lro_41589765_x1	ola-miR-30d-3p	0.000243	100
lro_41591670_x1	ssa-miR-219c-5p	1.15e-07	100
lro_41592501_x1	tni-miR-365	0.000872	100
lro_41593996_x1	oni-miR-10604	0.000892	100
lro_41595307_x1	oni-miR-10959	0.000892	100
lro_41599188_x1	ssa-miR-203b-5p	0.000892	100
lro_41603708_x1	oni-miR-10662	0.000892	100
lro_41607145_x1	oni-miR-10573b	0.000892	100
lro_41619428_x1	ssa-miR-27a-5p	0.000892	100
lro_41623853_x1	oni-miR-10732	0.000892	100
lro_41624857_x1	ola-miR-181b-5p	3.18e-08	100
lro_41626566_x1	gmo-miR-11251-3p	0.000892	100
lro_41628919_x1	oni-miR-10601	0.000892	100
lro_41632016_x1	gmo-miR-11249-3p	0.000892	100
lro_41636844_x1	oni-miR-10662	6.89e-05	100
lro_41642682_x1	oni-miR-10709	0.000892	100
lro_41643265_x1	oni-miR-10684	6.89e-05	100
lro_41644068_x1	ssa-miR-15b-5p	6.89e-05	100
lro_41651681_x1	oni-miR-10929	0.000892	100
lro_41657372_x1	tni-miR-17	0.000892	100
lro_41657489_x1	oni-miR-10790	0.000248	100
lro_41667410_x1	oni-miR-10743	0.000892	100
lro_41668705_x1	dre-miR-7148-3p	0.000872	100
lro_41669652_x1	dre-miR-723-5p	0.000237	100
lro_41678261_x1	tni-miR-365	0.000892	100
lro_41681290_x1	oni-miR-10604	0.000892	100
lro_41682159_x1	gmo-miR-210-5p	0.000892	100
lro_41682535_x1	oni-miR-10948	0.000834	100
lro_41687008_x1	ipu-miR-737	0.000892	100
lro_41694711_x1	tni-let-7g	0.000243	95.238
lro_41696980_x1	oni-miR-10846	0.000892	100
lro_41698212_x1	oni-miR-10790	0.000872	100
lro_41704771_x1	pol-miR-203-5p	0.000248	100
lro_41714636_x1	ssa-miR-101a-5p	0.000872	100
lro_41719720_x1	dre-miR-7149-3p	0.000872	100
lro_41722710_x1	gmo-miR-11192-5p	0.000892	100
lro_41728018_x1	dre-miR-7148-3p	0.000248	100
lro_41728211_x1	oni-miR-10892	0.000892	100
lro_41731353_x1	ipu-miR-737	0.000892	100
lro_41732809_x1	ssa-miR-133a-3p	6.89e-05	100
lro_41735366_x1	oni-miR-10936	0.000892	100
lro_41742514_x1	hhi-miR-7793	0.000243	100
lro_41743966_x1	oni-miR-10766	0.000892	100
lro_41747840_x1	oni-miR-10790	0.000892	100
lro_41747983_x1	oni-miR-10885	0.000892	100
lro_41750048_x1	gmo-miR-11932-3p	0.000248	100
lro_41756312_x1	oni-miR-10881	0.000872	100
lro_41757940_x1	oni-miR-10935	0.000892	100
lro_41761764_x1	ssa-miR-33a-3p	0.000892	100
lro_41764062_x1	oni-miR-132c	1.15e-07	100
lro_41764784_x1	ssa-miR-17-5p	0.000892	100
lro_41768172_x1	oni-miR-10885	0.000814	100
lro_41770547_x1	oni-miR-10972	0.000892	100
lro_41773190_x1	ccr-miR-2192	0.000892	100
lro_41782868_x1	ssa-miR-135a-5p	0.000892	100
lro_41791624_x1	ola-miR-182	0.000892	100
lro_41792782_x1	ssa-miR-203b-5p	6.89e-05	100
lro_41794885_x1	tni-miR-19b	0.000892	100
lro_41796522_x1	abu-miR-16c	0.000872	100
lro_41797535_x1	dre-miR-451	4.12e-07	100
lro_41798039_x1	oni-miR-10948	0.000834	100
lro_41800220_x1	oni-miR-10851	0.000248	100
lro_41802247_x1	pny-miR-7147	0.000892	100
lro_41803659_x1	oni-miR-10811	0.000248	95
lro_41804782_x1	abu-miR-10558	0.000892	100
lro_41809944_x1	gmo-miR-11274-5p	0.000892	100
lro_41810409_x1	dre-miR-2196	0.000248	95.238
lro_41812817_x1	dre-miR-2189	0.000892	95
lro_41816586_x1	oni-miR-15c	0.000892	100
lro_41820842_x1	abu-miR-10558	0.000892	100
lro_41822268_x1	ssa-miR-27d-5p	0.000892	100
lro_41822481_x1	dre-miR-454a	1.48e-06	100
lro_41825908_x1	oni-miR-430b	0.000892	100
lro_41830865_x1	ssa-miR-93a-5p	0.000892	100
lro_41832108_x1	ssa-miR-153a-5p	0.000892	100
lro_41833262_x1	oni-miR-10766	0.000892	100
lro_41838713_x1	ssa-miR-499b-5p	0.000892	100
lro_41841601_x1	eel-miR-11052-3p	0.000892	100
lro_41843376_x1	ssa-miR-10a-2-3p	0.000853	100
lro_41845325_x1	pny-miR-19c	0.000892	100
lro_41846971_x1	gmo-miR-1338-5p	0.000892	100
lro_41847638_x1	oni-miR-10790	0.000248	100
lro_41847702_x1	ccr-miR-2192	6.74e-05	95.238
lro_41848829_x1	ssa-miR-15b-5p	6.89e-05	100
lro_41848949_x1	oni-miR-10861	0.000892	100
lro_41852182_x1	oni-miR-10928	0.000892	100
lro_41853344_x1	tni-miR-214	0.000892	100
lro_41855001_x1	ssa-miR-101a-5p	0.000872	100
lro_41856870_x1	oni-miR-10590	0.000248	100
lro_41857324_x1	oni-miR-202	0.000853	100
lro_41857716_x1	oni-miR-10910	0.000892	100
lro_41858133_x1	ssa-miR-15b-5p	6.89e-05	100
lro_41859549_x1	tni-miR-133	0.000892	100
lro_41864694_x1	tni-let-7b	4.03e-07	100
lro_41865512_x1	ola-miR-30d-3p	0.000237	100
lro_41869953_x1	ssa-miR-729-5p	0.000872	100
lro_41876836_x1	tni-miR-27b	0.000892	100
lro_41877325_x1	hhi-miR-7793	0.000892	100
lro_41880906_x1	ssa-miR-8163-5p	0.000892	100
lro_41883207_x1	ipu-miR-737	0.000243	95.238
lro_41886520_x1	ssa-miR-190b-5p	0.000892	100
lro_41889863_x1	gmo-miR-11205-5p	0.000892	100
lro_41898673_x1	gmo-miR-205-2-3p	0.000892	100
lro_41902877_x1	ssa-miR-723-3p	6.89e-05	100
lro_41904925_x1	dre-miR-430b-3p	4.03e-07	100
lro_41905395_x1	oni-miR-202	0.000892	100
lro_41905975_x1	oni-miR-10743	0.000248	100
lro_41908722_x1	oni-miR-10573b	0.000853	100
lro_41909298_x1	ssa-miR-30d-5p	0.000853	100
lro_41911578_x1	dre-miR-430c-3p	3.94e-07	100
lro_41914126_x1	oni-miR-10699	0.000892	100
lro_41919139_x1	ssa-miR-20a-1-3p	0.000892	100
lro_41920894_x1	ssa-miR-8162-3p	6.89e-05	100
lro_41923701_x1	oni-miR-10877	0.000892	100
lro_41929027_x1	oni-miR-10938	0.000892	100
lro_41942609_x1	gmo-miR-11233-3p	0.000892	100
lro_41943352_x1	gmo-miR-11274-5p	0.000892	100
lro_41950884_x1	dre-miR-7132-5p	4.12e-07	100
lro_41951396_x1	oni-miR-10967	0.000892	100
lro_41956153_x1	ccr-miR-18b	0.000248	100
lro_41961256_x1	pol-let-7b-3p	1.48e-06	100
lro_41962669_x1	gmo-miR-11282-5p	0.000248	100
lro_41962901_x1	gmo-miR-11217-5p	0.000892	100
lro_41964475_x1	oni-miR-10902	0.000892	100
lro_41968188_x1	oni-miR-10972	0.000892	100
lro_41969417_x1	oni-miR-10654	0.000892	100
lro_41970025_x1	ola-miR-194-3p	0.000892	100
lro_41971255_x1	gmo-miR-11932-3p	0.000248	100
lro_41973912_x1	oni-miR-10551	0.000892	100
lro_41979653_x1	oni-miR-10959	0.000892	100
lro_41984867_x1	oni-miR-10647	0.000892	100
lro_41986366_x1	ipu-miR-737	0.000892	100
lro_41987952_x1	oni-miR-10677	1.87e-05	95.455
lro_41988244_x1	ssa-miR-21b-3p	0.000892	100
lro_41990817_x1	dre-miR-454a	0.000892	100
lro_41998969_x1	ssa-miR-26a-6-3p	0.000892	100
lro_41999931_x1	ssa-miR-200a-1-5p	0.000892	100
lro_42005450_x1	abu-miR-10558	0.000892	100
lro_42006183_x1	gmo-miR-11190-5p	0.000872	100
lro_42007817_x1	pny-miR-140	1.15e-07	100
lro_42010205_x1	dre-miR-92b-5p	1.48e-06	95.833
lro_42013494_x1	ssa-miR-1788-5p	0.000892	100
lro_42013532_x1	oni-miR-10738	0.000892	100
lro_42014650_x1	dre-miR-733	6.89e-05	100
lro_42015719_x1	ssa-miR-128-3-5p	0.000892	100
lro_42017981_x1	oni-miR-10736	0.000892	100
lro_42021795_x1	oni-miR-10670	0.000892	100
lro_42026828_x1	pol-miR-203-5p	0.000248	100
lro_42027794_x1	oni-miR-10732	0.000872	100
lro_42028545_x1	oni-miR-10954	0.000892	100
lro_42032862_x1	ssa-miR-26b-3p	0.000892	100
lro_42036947_x1	gmo-miR-11274-5p	0.000892	100
lro_42044189_x1	oni-miR-10927	0.000892	100
lro_42049654_x1	ssa-miR-93a-3p	0.000892	100
lro_42049796_x1	oni-miR-10684	6.89e-05	100
lro_42050241_x1	oni-miR-10707	0.000892	100
lro_42051544_x1	oni-miR-10835	0.000892	100
lro_42060851_x1	dre-miR-2196	0.000248	95.238
lro_42061639_x1	ssa-miR-9a-5-3p	4.12e-07	100
lro_42063456_x1	pny-miR-15c-3p	6.89e-05	100
lro_42064876_x1	oni-miR-10847	0.000243	100
lro_42065612_x1	oni-miR-10707	0.000248	100
lro_42067976_x1	gmo-miR-11274-5p	0.000892	100
lro_42070520_x1	abu-miR-10543	0.000892	100
lro_42070837_x1	gmo-miR-11935-3p	0.000892	100
lro_42088270_x1	ssa-miR-9a-1-3p	4.12e-07	100
lro_42088685_x1	oni-miR-10708	0.000892	100
lro_42089523_x1	oni-miR-10949	0.000892	100
lro_42090586_x1	oni-miR-10765	6.89e-05	100
lro_42093573_x1	gmo-miR-101a-5p	0.000892	100
lro_42093637_x1	oni-miR-10862	0.000892	100
lro_42100914_x1	gmo-miR-11209-3p	0.000248	100
lro_42101249_x1	oni-miR-10923	0.000892	100
lro_42106887_x1	ssa-miR-24a-4-5p	0.000892	100
lro_42107315_x1	ssa-miR-27a-5p	0.000892	100
lro_42113780_x1	oni-miR-10771	6.89e-05	95.238
lro_42114370_x1	dre-miR-430b-5p	1.42e-06	100
lro_42114501_x1	ssa-miR-8157-3p	0.000248	100
lro_42116471_x1	oni-miR-204b	0.000248	100
lro_42127139_x1	gmo-miR-451-5p	0.000248	100
lro_42129460_x1	abu-miR-10546	6.89e-05	100
lro_42130096_x1	gmo-miR-451-5p	0.000892	100
lro_42147311_x1	gmo-miR-7132b-3p	0.000892	100
lro_42151178_x1	tni-let-7i	0.000892	100
lro_42154549_x1	dre-miR-204-2-3p	0.000248	100
lro_42155947_x1	oni-miR-10811	0.000248	95
lro_42156874_x1	tni-miR-365	0.000892	100
lro_42158551_x1	tni-miR-128	1.48e-06	100
lro_42158920_x1	gmo-miR-11209-3p	0.000248	100
lro_42161034_x1	oni-miR-10852	0.000892	100
lro_42162292_x1	ssa-miR-130b-2-5p	0.000892	100
lro_42163278_x1	dre-miR-2196	0.00064	100
lro_42167626_x1	ssa-miR-181c-3p	0.000892	100
lro_42168577_x1	ssa-miR-196a-4-3p	0.000892	100
lro_42173839_x1	oni-miR-10708	0.000892	100
lro_42178363_x1	oni-miR-7550	6.89e-05	100
lro_42178666_x1	oni-miR-10877	0.000248	100
lro_42186087_x1	ssa-miR-101a-5p	0.000892	100
lro_42186275_x1	gmo-miR-11934-3p	0.000892	100
lro_42188568_x1	oni-miR-10712	0.000892	100
lro_42188750_x1	gmo-let-7i-5p	0.000892	100
lro_42189171_x1	hhi-miR-7792	0.000853	100
lro_42190676_x1	oni-miR-10908	0.000892	100
lro_42191561_x1	oni-miR-10683	0.000248	100
lro_42191873_x1	tni-miR-130	0.000248	100
lro_42197817_x1	oni-miR-10732	0.000892	100
lro_42199834_x1	oni-miR-10806	0.000892	100
lro_42201443_x1	ola-miR-30d-3p	0.000872	100
lro_42202588_x1	tni-let-7b	4.12e-07	100
lro_42205474_x1	dre-miR-7148-3p	0.000872	100
lro_42209042_x1	ssa-miR-458-5p	0.000892	100
lro_42210873_x1	pny-miR-153c	0.000892	100
lro_42213649_x1	oni-miR-10770	0.000892	100
lro_42214645_x1	ssa-miR-26a-4-3p	4.03e-07	100
lro_42221246_x1	tni-miR-144	0.000892	100
lro_42227872_x1	oni-miR-10709	0.000892	100
lro_42229825_x1	oni-miR-10897	0.000243	100
lro_42230324_x1	oni-miR-10586	0.000892	100
lro_42232208_x1	oni-miR-10655	0.000892	100
lro_42245867_x1	ipu-miR-737	0.000248	100
lro_42251658_x1	oni-miR-10764	0.000892	100
lro_42251870_x1	ssa-miR-93a-5p	0.000892	100
lro_42258737_x1	oni-miR-10684	6.89e-05	100
lro_42259873_x1	gmo-miR-130a-5p	0.000892	100
lro_42260351_x1	oni-miR-10782	0.000892	100
lro_42260554_x1	dre-miR-723-3p	6.89e-05	95.238
lro_42260602_x1	ipu-miR-7572	0.000892	100
lro_42266228_x1	oni-miR-10655	6.89e-05	100
lro_42271416_x1	oni-miR-7550	6.89e-05	100
lro_42271861_x1	oni-miR-10806	0.000872	100
lro_42275097_x1	oni-miR-10869	0.000872	100
lro_42277845_x1	ssa-miR-430b-5p	0.000892	100
lro_42278398_x1	pny-miR-31	0.000872	100
lro_42278857_x1	ssa-miR-216b-3p	0.000892	100
lro_42279185_x1	tni-let-7h	0.000243	100
lro_42284882_x1	ssa-miR-205b-4-3p	0.000892	100
lro_42289819_x1	ipu-miR-737	0.000892	100
lro_42290504_x1	dre-miR-7145	0.000248	100
lro_42301740_x1	gmo-miR-11274-5p	0.000892	100
lro_42305642_x1	ola-miR-1306	6.89e-05	100
lro_42305766_x1	tni-miR-17	0.000892	100
lro_42306115_x1	oni-miR-10756	0.000853	100
lro_42306306_x1	oni-miR-10880	0.000243	95.238
lro_42310198_x1	ssa-miR-145-5p	0.000892	100
lro_42314078_x1	oni-miR-10717	0.000248	95
lro_42316301_x1	oni-miR-10790	0.000248	100
lro_42320008_x1	dre-miR-7145	1.92e-05	95.455
lro_42329039_x1	gmo-miR-11233-3p	0.000872	100
lro_42330266_x1	oni-miR-10770	0.000892	100
lro_42330376_x1	oni-miR-10599	0.000248	100
lro_42333861_x1	gmo-let-7i-5p	1.48e-06	100
lro_42336540_x1	oni-miR-10892	0.000892	100
lro_42341803_x1	ipu-miR-737	0.000892	100
lro_42342142_x1	ssa-miR-2188-3p	0.000248	100
lro_42353582_x1	ssa-miR-145-5p	0.000892	100
lro_42355280_x1	dre-miR-7148-3p	0.000892	100
lro_42355300_x1	hhi-miR-430a	4.12e-07	100
lro_42359799_x1	hhi-miR-7793	0.000248	100
lro_42363475_x1	oni-miR-10770	0.000892	100
lro_42366519_x1	oni-miR-10963	0.000892	100
lro_42373244_x1	tni-miR-212	0.000892	100
lro_42376110_x1	dre-miR-204-2-3p	0.000243	100
lro_42378547_x1	tni-miR-17	0.000892	100
lro_42381138_x1	ssa-miR-27b-5p	1.92e-05	100
lro_42383358_x1	oni-miR-10877	0.000243	100
lro_42388918_x1	oni-miR-202	0.000892	100
lro_42389759_x1	gmo-miR-11274-5p	0.000892	100
lro_42395452_x1	gmo-miR-30a-3p	0.000892	100
lro_42405481_x1	oni-miR-10770	0.000892	100
lro_42412857_x1	dre-miR-430c-3p	0.000892	100
lro_42414902_x1	oni-miR-10851	0.000248	100
lro_42415872_x1	pny-miR-153c	0.000872	100
lro_42424857_x1	ssa-miR-7552a-3p	0.000892	100
lro_42427484_x1	oni-miR-10790	0.000853	100
lro_42429413_x1	gmo-miR-11272-5p	0.000248	100
lro_42429597_x1	oni-miR-10840	0.000892	100
lro_42431036_x1	tni-miR-196a	0.000892	100
lro_42436873_x1	gmo-miR-11935-5p	0.000243	100
lro_42437104_x1	gmo-miR-222-5p	0.000892	100
lro_42438801_x1	oni-miR-10573b	0.000892	100
lro_42443055_x1	ssa-miR-7552a-5p	0.000248	100
lro_42446515_x1	oni-miR-10585	0.000892	100
lro_42446741_x1	dre-miR-181d-3p	0.000853	100
lro_42451540_x1	oni-miR-10675	0.000248	100
lro_42467644_x1	oni-miR-10704	0.000872	100
lro_42471686_x1	tni-miR-214	0.000892	100
lro_42472321_x1	dre-miR-7145	1.92e-05	95.455
lro_42480827_x1	ola-miR-181b-5p	0.000892	100
lro_42481346_x1	gmo-miR-11224b-5p	0.000892	100
lro_42481758_x1	ipu-miR-7572	0.000892	100
lro_42484759_x1	ssa-miR-106b-3p	0.000248	100
lro_42486887_x1	ola-miR-30d-3p	0.000248	100
lro_42487487_x1	oni-miR-10718	0.000248	95
lro_42496920_x1	ola-miR-30d-3p	0.000892	100
lro_42499270_x1	gmo-miR-451-5p	0.000872	100
lro_42505864_x1	ipu-miR-7577	0.000892	100
lro_42506454_x1	ola-miR-181b-5p	1.15e-07	100
lro_42507744_x1	oni-miR-10607	0.000248	95
lro_42511323_x1	oni-miR-10626	0.000243	100
lro_42514220_x1	oni-miR-10558	0.000892	100
lro_42515229_x1	ipu-miR-152	0.000892	100
lro_42519889_x1	oni-miR-10892	0.000892	100
lro_42519902_x1	ccr-miR-2192	6.89e-05	100
lro_42522358_x1	oni-miR-10578	0.000892	100
lro_42525634_x1	oni-miR-10974	0.000892	100
lro_42525993_x1	gmo-miR-11934-3p	0.000853	100
lro_42526116_x1	gmo-miR-205-3p	0.000814	100
lro_42532908_x1	dre-miR-222a-5p	0.000248	100
lro_42534404_x1	ssa-miR-153a-5p	0.000892	100
lro_42537836_x1	tni-let-7g	0.000248	95.238
lro_42542923_x1	ssa-miR-153a-5p	0.000853	100
lro_42544079_x1	oni-miR-449b-3p	6.89e-05	100
lro_42547619_x1	oni-miR-10920	0.000248	100
lro_42559313_x1	gmo-miR-11931-5p	0.000892	100
lro_42564094_x1	oni-miR-10710	0.000892	100
lro_42565335_x1	oni-miR-10545	0.000248	100
lro_42567719_x1	dre-miR-2185-5p	1.45e-06	100
lro_42571008_x1	tni-miR-214	0.000892	100
lro_42576617_x1	tni-miR-17	0.000872	100
lro_42578361_x1	gmo-miR-11274-5p	0.000892	100
lro_42584419_x1	ssa-miR-29c-5p	0.000248	100
lro_42591416_x1	ssa-miR-93a-5p	0.000892	100
lro_42593807_x1	oni-miR-10947	0.000248	100
lro_42596130_x1	eel-miR-11050-3p	0.000243	100
lro_42599665_x1	ipu-miR-7572	0.000248	100
lro_42603572_x1	ssa-miR-736-3p	0.000892	100
lro_42605915_x1	tni-miR-214	6.89e-05	100
lro_42609143_x1	oni-miR-10717	0.000892	100
lro_42609565_x1	oni-miR-10959	0.000248	100
lro_42616055_x1	gmo-miR-11205-5p	0.000248	100
lro_42616064_x1	oni-miR-10770	6.89e-05	100
lro_42617297_x1	gmo-miR-11934-3p	0.000892	100
lro_42625189_x1	tni-miR-129	4.12e-07	100
lro_42625523_x1	dre-miR-7145	0.000872	100
lro_42626176_x1	oni-miR-10811	0.000892	100
lro_42629623_x1	ssa-miR-216b-3p	0.000892	100
lro_42631189_x1	oni-miR-204b	0.000892	100
lro_42642191_x1	oni-miR-10901	6.89e-05	100
lro_42644958_x1	eel-miR-11054-5p	0.000892	100
lro_42650517_x1	oni-miR-10734	0.000872	100
lro_42656718_x1	eel-miR-11054-3p	1.92e-05	100
lro_42663437_x1	oni-miR-10878	0.000892	100
lro_42663946_x1	oni-miR-10840	0.000872	100
lro_42666542_x1	oni-miR-10816	0.000892	100
lro_42679839_x1	oni-miR-10871	0.000892	100
lro_42681307_x1	oni-miR-10595	0.000892	100
lro_42687252_x1	ssa-miR-16c-3p	0.000892	100
lro_42699263_x1	ssa-miR-15a-3p	0.000872	100
lro_42701260_x1	ssa-miR-92a-3-5p	0.000892	100
lro_42703997_x1	oni-miR-10938	0.000872	100
lro_42704986_x1	gmo-miR-11274-5p	0.000892	100
lro_42705651_x1	eel-miR-11052-3p	0.000892	100
lro_42707470_x1	oni-miR-10683	0.000892	100
lro_42712193_x1	tni-let-7i	0.000248	100
lro_42719300_x1	oni-miR-10683	0.000872	100
lro_42720216_x1	ssa-miR-15c-2-3p	0.000892	100
lro_42724744_x1	gmo-miR-205-3p	0.000872	100
lro_42733034_x1	oni-miR-430b	0.000892	100
lro_42734351_x1	gmo-miR-451-5p	0.000892	100
lro_42735830_x1	ssa-miR-93a-5p	0.000892	100
lro_42737942_x1	eel-miR-11050-3p	0.000892	95
lro_42739068_x1	ipu-miR-152	0.000892	100
lro_42739157_x1	ssa-miR-7a-2-3p	0.000892	100
lro_42752502_x1	eel-miR-11053-5p	0.000892	100
lro_42753022_x1	oni-miR-10794	0.000892	100
lro_42753303_x1	oni-miR-10910	0.000892	100
lro_42758568_x1	oni-miR-10892	0.000892	100
lro_42760093_x1	oni-miR-10647	0.000892	100
lro_42763850_x1	gmo-miR-30a-3p	0.000248	100
lro_42769096_x1	oni-miR-10917	0.000892	95
lro_42776377_x1	gmo-miR-11935-5p	0.000248	100
lro_42778843_x1	oni-miR-10727	0.000872	100
lro_42781708_x1	oni-miR-10712	0.000892	100
lro_42783101_x1	oni-miR-10582	0.000892	100
lro_42785357_x1	gmo-miR-30b-3p	0.000892	100
lro_42789343_x1	dre-miR-2189	0.000892	100
lro_42789828_x1	ola-miR-430d	1.92e-05	100
lro_42790577_x1	oni-miR-10626	0.000892	100
lro_42796239_x1	tni-miR-107	0.000237	100
lro_42797577_x1	dre-miR-430b-3p	4.12e-07	100
lro_42802972_x1	ipu-miR-457a	5.33e-06	100
lro_42803761_x1	pny-miR-551	0.000892	100
lro_42811728_x1	oni-miR-10732	0.000892	100
lro_42814329_x1	oni-miR-10765	0.000872	100
lro_42815479_x1	ssa-miR-9a-1-3p	1.15e-07	100
lro_42817522_x1	tni-miR-212	0.000892	100
lro_42818906_x1	oni-miR-10614	0.000248	100
lro_42820063_x1	ccr-miR-2192	1.92e-05	100
lro_42823947_x1	oni-miR-10972	0.000892	100
lro_42824177_x1	oni-miR-10881	0.000892	100
lro_42825650_x1	ssa-miR-9a-8-3p	1.45e-06	100
lro_42828922_x1	ssa-miR-146d-2-3p	0.000892	100
lro_42830612_x1	ipu-miR-7556	0.000892	100
lro_42832504_x1	dre-miR-7145	0.000892	100
lro_42833108_x1	gmo-let-7i-5p	1.15e-07	100
lro_42834588_x1	oni-miR-10948	0.000248	100
lro_42835363_x1	dre-miR-152	0.000892	100
lro_42836837_x1	oni-miR-202	0.000892	100
lro_42836844_x1	oni-miR-10835	0.000248	100
lro_42839130_x1	gmo-miR-459-3p	0.000892	100
lro_42840573_x1	ccr-miR-2192	0.000892	100
lro_42842540_x1	oni-miR-10770	0.000872	100
lro_42842852_x1	ssa-miR-222b-5p	0.000892	100
lro_42850915_x1	ssa-miR-15b-5p	0.000248	100
lro_42854392_x1	oni-miR-10727	0.000892	100
lro_42858983_x1	oni-miR-10575	0.000872	100
lro_42859960_x1	ssa-miR-462a-5p	0.000892	100
lro_42860547_x1	gmo-miR-196b-5p	0.000892	100
lro_42864212_x1	pny-miR-10d	0.000872	100
lro_42865740_x1	ssa-let-7a-3-3p	4.12e-07	100
lro_42869746_x1	gmo-miR-11934-3p	0.000892	100
lro_42872721_x1	gmo-miR-11222-5p	0.000892	100
lro_42874209_x1	oni-miR-10616b	0.000892	100
lro_42874574_x1	oni-miR-10954	0.000248	100
lro_42876836_x1	gmo-miR-11251-3p	0.000892	100
lro_42880490_x1	oni-miR-7550	6.89e-05	100
lro_42883965_x1	oni-miR-10745	0.000853	100
lro_42886403_x1	oni-miR-10790	0.000248	100
lro_42895113_x1	ssa-miR-20a-3-3p	0.000892	100
lro_42900121_x1	oni-miR-10846	0.000892	100
lro_42906765_x1	ssa-miR-101a-5p	0.000892	100
lro_42907163_x1	ssa-miR-430b-5p	0.000872	100
lro_42907839_x1	ssa-miR-142b-3p	3.12e-08	100
lro_42910930_x1	oni-miR-10655	0.000853	100
lro_42916018_x1	ssa-miR-203b-5p	0.000892	100
lro_42922660_x1	gmo-miR-11274-5p	0.000243	100
lro_42927874_x1	dre-miR-204-2-3p	0.000248	100
lro_42928923_x1	ssa-miR-8162-3p	0.000892	100
lro_42930336_x1	oni-miR-10670	0.000834	100
lro_42933858_x1	tni-miR-196a	0.000892	100
lro_42934352_x1	ssa-miR-93a-5p	0.000892	100
lro_42934596_x1	ssa-miR-22a-5p	0.000834	100
lro_42936308_x1	gmo-miR-11274-5p	0.000892	100
lro_42942982_x1	oni-miR-10830	0.000892	100
lro_42943378_x1	oni-miR-10906	0.000892	100
lro_42953249_x1	oni-miR-10770	0.000892	100
lro_42953639_x1	gmo-miR-11936-5p	0.000892	100
lro_42954032_x1	hhi-miR-7790	0.000892	100
lro_42958271_x1	oni-miR-10900b	0.000892	100
lro_42963678_x1	tni-miR-196a	0.000892	100
lro_42964288_x1	oni-miR-10734	0.000872	100
lro_42964416_x1	dre-miR-15a-3p	4.03e-07	100
lro_42964502_x1	dre-miR-18b-3p	1.92e-05	100
lro_42976896_x1	oni-miR-10755	0.000892	100
lro_42977842_x1	oni-miR-10845	0.000872	100
lro_42978960_x1	oni-miR-29c	0.000892	100
lro_42982754_x1	ipu-miR-3618	1.48e-06	100
lro_42985000_x1	oni-miR-10615a	0.000872	100
lro_42988583_x1	ssa-miR-8156-5p	0.000892	100
lro_42989127_x1	ssa-miR-205b-4-3p	0.000892	100
lro_42990017_x1	dre-miR-203b-3p	6.89e-05	100
lro_42990535_x1	oni-miR-10573b	0.000892	100
lro_42990549_x1	gmo-miR-11235-5p	0.000892	100
lro_42991276_x1	oni-miR-203b	0.000872	100
lro_42995053_x1	ssa-miR-194c-5p	0.000248	100
lro_43001667_x1	oni-miR-451b	6.89e-05	100
lro_43001781_x1	oni-miR-10952	0.000248	100
lro_43003999_x1	ssa-miR-8162-3p	6.89e-05	100
lro_43009025_x1	oni-miR-10838	0.000892	100
lro_43014248_x1	ssa-miR-17-5p	1.15e-07	100
lro_43018396_x1	ssa-miR-7a-2-3p	0.000872	100
lro_43018918_x1	dre-miR-7148-3p	0.000892	100
lro_43019790_x1	gmo-miR-20a-2-3p	0.000892	100
lro_43019871_x1	ssa-miR-15c-3p	0.000892	100
lro_43021467_x1	ola-miR-459-3p	0.000892	100
lro_43022590_x1	gmo-miR-7552-3p	0.000892	100
lro_43027006_x1	oni-miR-10889	0.000248	100
lro_43035667_x1	oni-miR-10933	0.000892	100
lro_43038895_x1	oni-miR-10712	0.000892	100
lro_43041603_x1	ipu-miR-7562	1.87e-05	95.455
lro_43043183_x1	ipu-miR-24	0.000248	100
lro_43044983_x1	oni-miR-10806	0.000872	100
lro_43048245_x1	oni-miR-10914	0.000892	100
lro_43053272_x1	oni-miR-10938	0.000892	100
lro_43053748_x1	ssa-miR-200a-3p	0.000892	100
lro_43055788_x1	ssa-miR-27a-5p	0.000892	100
lro_43061440_x1	gmo-miR-11194-5p	0.000892	100
lro_43063857_x1	eel-miR-11062-3p	0.000243	100
lro_43064365_x1	ssa-miR-93a-5p	0.000872	100
lro_43072777_x1	ssa-miR-499b-5p	0.000872	100
lro_43074027_x1	oni-miR-10545	0.000892	100
lro_43075482_x1	oni-miR-10947	0.000248	100
lro_43079483_x1	oni-miR-10727	0.000892	100
lro_43082190_x1	gmo-miR-205-2-3p	0.000892	100
lro_43088752_x1	gmo-miR-11193-5p	0.000892	100
lro_43093793_x1	gmo-miR-222-5p	0.000892	100
lro_43098941_x1	oni-miR-10770	0.000243	100
lro_43100683_x1	oni-miR-10877	0.000248	100
lro_43104948_x1	eel-miR-11057-3p	0.000892	100
lro_43105613_x1	oni-miR-10751	0.000853	100
lro_43105753_x1	oni-miR-10888	0.000892	100
lro_43106595_x1	oni-miR-10755	0.000872	100
lro_43109507_x1	ssa-miR-205b-1-3p	0.000892	100
lro_43111507_x1	oni-miR-10820	0.000872	100
lro_43114115_x1	ipu-miR-737	0.000892	100
lro_43116302_x1	gmo-miR-206-5p	0.000892	100
lro_43119249_x1	oni-miR-10654	0.000248	100
lro_43120184_x1	dre-miR-222a-5p	0.000248	100
lro_43123812_x1	ssa-miR-29b-3-5p	0.000892	100
lro_43127598_x1	oni-miR-10914	0.000892	100
lro_43133512_x1	tni-miR-183	0.000892	100
lro_43144763_x1	gmo-miR-736-5p	0.000872	100
lro_43146501_x1	gmo-miR-11240-5p	0.000814	100
lro_43149931_x1	eel-miR-11054-3p	6.89e-05	100
lro_43151257_x1	oni-miR-10719	0.000892	100
lro_43156187_x1	eel-miR-11053-5p	0.000834	100
lro_43156792_x1	ssa-miR-499b-5p	0.000892	100
lro_43159163_x1	oni-miR-10654	0.000248	100
lro_43160754_x1	dre-miR-125c-3p	0.000892	100
lro_43168429_x1	dre-miR-152	0.000892	100
lro_43168610_x1	oni-miR-10927	0.000892	100
lro_43169222_x1	oni-miR-10927	0.000892	100
lro_43169505_x1	ipu-miR-457b	0.000248	100
lro_43172601_x1	dre-miR-7149-3p	0.000872	100
lro_43173395_x1	tni-let-7g	0.000243	95.238
lro_43177668_x1	ola-miR-30d-3p	0.000248	100
lro_43178927_x1	hhi-miR-7794	0.000892	100
lro_43181857_x1	gmo-miR-29c-3p	0.000892	100
lro_43182155_x1	hhi-miR-430a	4.12e-07	100
[truncated: 2,585 more rows]

## Sheet: B1T8
Supplemenmtary table 2. BLASTn hits for B1T8 control sample against miRBase teleostei mature miRNA sequences
Query	miRNA	E-value	Per cent identity
lro_11314872_x103	oni-miR-10908	0.000892	100
lro_12293958_x54	eel-miR-11052-3p	0.000892	100
lro_12596803_x44	oni-miR-10835	0.000248	100
lro_13147627_x30	oni-miR-10972	0.000892	100
lro_13306933_x27	oni-miR-10908	0.000892	100
lro_13422173_x25	oni-miR-10972	0.000892	100
lro_13528214_x23	ssa-miR-499b-5p	0.000892	100
lro_13589474_x22	oni-miR-10972	0.000892	100
lro_13614862_x22	oni-miR-10972	0.000892	100
lro_13644439_x21	tni-miR-196a	0.000892	100
lro_13645405_x21	oni-miR-10972	0.000853	100
lro_13755417_x20	gmo-miR-11934-3p	0.000892	100
lro_13921398_x17	oni-miR-10736	6.44e-05	100
lro_13930731_x17	tni-miR-17	0.000872	100
lro_13958951_x17	tni-miR-196a	0.000872	100
lro_14050167_x16	ssa-miR-205b-4-3p	0.000892	100
lro_14219325_x14	oni-miR-10736	6.74e-05	100
lro_14253457_x14	oni-miR-10908	0.000892	100
lro_14320110_x13	oni-miR-10736	6.59e-05	100
lro_14356536_x13	oni-miR-10972	0.000892	100
lro_14358798_x13	gmo-miR-11934-3p	0.000892	100
lro_14373605_x13	oni-miR-10972	0.000853	100
lro_14586741_x11	oni-miR-10821	0.000892	100
lro_14664247_x11	ccr-miR-2192	0.000892	100
lro_14708297_x10	tni-let-7b	4.12e-07	100
lro_14744137_x10	ssa-miR-205b-4-3p	0.000892	100
lro_14808127_x10	oni-miR-10972	0.000892	100
lro_14822607_x10	ssa-miR-205b-4-3p	0.000892	100
lro_14845297_x10	oni-miR-10972	0.000892	100
lro_14898558_x9	ssa-miR-205b-4-3p	0.000892	100
lro_14925234_x9	ssa-miR-26b-3p	0.000892	100
lro_14929122_x9	ssa-miR-499b-5p	0.000892	100
lro_14947221_x9	oni-miR-449c	0.000892	100
lro_14969820_x9	ssa-miR-8162-3p	0.000853	100
lro_14980404_x9	ssa-miR-205b-4-3p	0.000892	100
lro_15002004_x9	oni-miR-10972	0.000892	100
lro_15029175_x9	oni-miR-10835	0.000248	100
lro_15069000_x9	gmo-miR-11934-3p	0.000853	100
lro_15143047_x8	pny-miR-19c	0.000892	100
lro_15153463_x8	gmo-miR-11934-3p	0.000892	100
lro_15166727_x8	oni-miR-10745	0.000248	100
lro_15171583_x8	gmo-miR-11934-3p	0.000892	100
lro_15177951_x8	oni-miR-10736	6.89e-05	100
lro_15180503_x8	oni-miR-10709	0.000892	100
lro_15198351_x8	ssa-miR-499b-5p	0.000872	100
lro_15199775_x8	oni-miR-10748	0.000872	100
lro_15207039_x8	hhi-miR-7788	0.000872	100
lro_15247359_x8	gmo-miR-24b-5p	0.000248	100
lro_15253543_x8	oni-miR-10684	0.000248	100
lro_15259935_x8	oni-miR-10835	0.000248	100
lro_15307743_x8	oni-miR-10654	0.000248	100
lro_15360297_x7	abu-miR-10558	0.000892	100
lro_15466221_x7	eel-miR-11052-3p	0.000892	100
lro_15490049_x7	oni-miR-10972	0.000892	100
lro_15490462_x7	oni-miR-10972	0.000892	100
lro_15527485_x7	ssa-let-7j-5p	0.000248	100
lro_15540953_x7	oni-miR-10770	0.000243	100
lro_15541555_x7	dre-miR-29b3-5p	0.000872	100
lro_15546462_x7	tni-miR-196a	0.000892	100
lro_15639464_x7	oni-miR-10935	0.000892	100
lro_15685682_x6	gmo-miR-11934-3p	0.000872	100
lro_15701720_x6	ssa-miR-26b-3p	0.000892	100
lro_15733406_x6	oni-miR-10972	0.000892	100
lro_15748256_x6	oni-miR-10835	0.000248	100
lro_15749036_x6	ccr-miR-2192	0.000892	100
lro_15760214_x6	oni-miR-10892	0.000853	100
lro_15766316_x6	tni-miR-19a	0.000892	100
lro_15771008_x6	tni-let-7b	4.12e-07	100
lro_15784658_x6	ipu-miR-7572	0.000872	100
lro_15799406_x6	gmo-miR-11934-3p	0.000892	100
lro_15802634_x6	gmo-miR-24b-5p	0.000248	100
lro_15828758_x6	ccr-miR-2192	0.000892	100
lro_15842774_x6	tni-let-7g	0.000243	95.238
lro_15863096_x6	ssa-miR-499b-5p	0.000892	100
lro_15879230_x6	ccr-miR-2192	0.000248	100
lro_15897266_x6	dre-miR-7145	1.92e-05	95.455
lro_15904796_x6	gmo-miR-11235-5p	0.000892	100
lro_15957134_x6	eel-miR-11051-5p	0.000248	100
lro_15970292_x6	pny-miR-19c	0.000872	100
lro_15991184_x6	ssa-miR-133b-5p	0.000892	100
lro_16012112_x6	oni-miR-10972	0.000892	100
lro_16014494_x6	ola-miR-430d	1.92e-05	100
lro_16186943_x5	pny-miR-219a	0.000248	100
lro_16253178_x5	tni-miR-216b	0.000892	100
lro_16253808_x5	ssa-miR-730a-5p	0.000892	100
lro_16266473_x5	oni-miR-10670	0.000892	100
lro_16284878_x5	ssa-miR-139-5p	1.15e-07	100
lro_16291633_x5	dre-miR-204-2-3p	0.000243	100
lro_16291683_x5	gmo-miR-11209-3p	0.000248	100
lro_16307618_x5	ssa-miR-101a-5p	0.000892	100
lro_16309023_x5	oni-miR-10709	0.000892	100
lro_16313563_x5	oni-miR-10678	0.000872	100
lro_16317818_x5	oni-miR-430b	0.000892	100
lro_16348063_x5	ssa-miR-430c-3p	0.000248	100
lro_16362668_x5	oni-miR-10589	0.000248	100
lro_16386043_x5	gmo-miR-11228-3p	0.000892	100
lro_16407808_x5	tni-miR-17	0.000892	100
lro_16416598_x5	abu-miR-10563	0.000892	100
lro_16427123_x5	oni-miR-10707	1.92e-05	100
lro_16428923_x5	ipu-miR-737	0.000872	100
lro_16465173_x5	oni-miR-10821	0.000892	100
lro_16472493_x5	eel-miR-11052-3p	0.000892	100
lro_16493288_x5	oni-miR-10938	0.000892	100
lro_16502103_x5	ssa-miR-499b-5p	0.000892	100
lro_16515668_x5	ssa-miR-153a-5p	0.000892	100
lro_16515773_x5	oni-miR-10745	0.000248	100
lro_16520708_x5	oni-miR-10719	0.000892	100
lro_16545358_x5	gmo-miR-11209-3p	0.000243	100
lro_16562798_x5	ssa-miR-15e-3p	0.000232	100
lro_16570863_x5	oni-miR-10762	0.000892	100
lro_16573203_x5	hhi-miR-430a	5.33e-06	100
lro_16582478_x5	ipu-miR-737	0.000892	100
lro_16587878_x5	oni-miR-10654	0.000243	100
lro_16616528_x5	oni-miR-10927	0.000892	100
lro_16619803_x5	gmo-miR-11934-3p	0.000892	100
lro_16636078_x5	tni-miR-196a	0.000872	100
lro_16659263_x5	oni-miR-10732	0.000892	100
lro_16682568_x5	gmo-miR-11934-3p	0.000892	100
lro_16713018_x5	abu-miR-10558	0.000892	100
lro_16728348_x5	tni-let-7b	1.92e-05	100
lro_16742278_x5	dre-miR-7145	1.92e-05	95.455
lro_16809108_x5	oni-miR-10908	0.000892	100
lro_16810908_x5	oni-miR-10908	0.000892	100
lro_16813953_x5	eel-miR-11064-3p	0.000872	100
lro_16828993_x5	oni-miR-10675	0.000243	100
lro_16846893_x5	oni-miR-10699	0.000248	100
lro_16854403_x5	tni-miR-196a	0.000892	100
lro_16874323_x5	eel-miR-11052-3p	0.000892	100
lro_16892013_x5	oni-miR-10885	0.000892	100
lro_16900633_x5	tni-let-7b	4.03e-07	100
lro_16903608_x5	oni-miR-10851	0.000892	100
lro_16906823_x5	gmo-miR-11934-3p	0.000892	100
lro_16944020_x4	ssa-miR-301c-5p	0.000892	100
lro_16959628_x4	tni-miR-9	1.15e-07	100
lro_16980028_x4	oni-miR-10847	0.000248	100
lro_16991228_x4	gmo-miR-11274-5p	0.000892	100
lro_17023184_x4	oni-miR-10709	0.000872	100
lro_17046236_x4	tni-miR-17	0.000892	100
lro_17047608_x4	ssa-miR-183-2-3p	0.000248	100
lro_17048856_x4	oni-miR-10972	0.000892	100
lro_17054412_x4	gmo-miR-11934-3p	0.000892	100
lro_17058204_x4	eel-miR-11053-5p	0.000892	100
lro_17059728_x4	mze-miR-10552	0.000872	100
lro_17071064_x4	ssa-miR-92b-5p	0.000892	100
lro_17111660_x4	oni-miR-10684	6.89e-05	100
lro_17115716_x4	dre-miR-430c-3p	1.92e-05	95.455
lro_17116588_x4	oni-miR-10741	0.000243	100
lro_17123780_x4	ssa-miR-458-5p	0.000892	100
lro_17158196_x4	gmo-let-7i-5p	1.15e-07	100
lro_17162044_x4	dre-miR-29b3-5p	0.000892	100
lro_17179072_x4	dre-miR-430b-5p	1.38e-06	100
lro_17189800_x4	ssa-miR-499b-5p	0.000892	100
lro_17190060_x4	dre-miR-738	1.92e-05	100
lro_17210436_x4	gmo-miR-11934-3p	0.000892	100
lro_17212980_x4	ssa-miR-15b-5p	0.000892	100
lro_17216272_x4	gmo-miR-489-5p	0.000892	100
lro_17232596_x4	ssa-let-7c-2-3p	0.000892	100
lro_17249112_x4	ssa-miR-15b-5p	6.89e-05	100
lro_17259340_x4	hhi-miR-430a	1.92e-05	100
lro_17263908_x4	oni-miR-10972	0.000872	100
lro_17285120_x4	ssa-miR-148a-5p	0.000892	100
lro_17297128_x4	oni-miR-10589	0.000248	100
lro_17302892_x4	oni-miR-10578	0.000892	100
lro_17309208_x4	ssa-miR-15a-3p	0.000892	100
lro_17313600_x4	gmo-miR-11934-3p	0.000892	100
lro_17317864_x4	oni-miR-10811	0.000248	95
lro_17335724_x4	gmo-miR-11935-3p	0.000892	100
lro_17340488_x4	dre-miR-153a-5p	6.89e-05	95.455
lro_17375976_x4	oni-miR-10885	0.000892	100
lro_17391272_x4	ola-miR-187	0.000872	100
lro_17407712_x4	eel-miR-11052-3p	0.000892	100
lro_17414168_x4	oni-miR-10906	1.92e-05	100
lro_17425824_x4	tni-miR-218a	0.000248	95
lro_17429528_x4	oni-miR-10902	0.000892	100
lro_17433068_x4	oni-miR-10709	0.000872	100
lro_17457468_x4	oni-miR-10908	0.000892	100
lro_17481724_x4	gmo-miR-100b-5p	0.000892	100
lro_17482096_x4	gmo-miR-29c-5p	0.000892	100
lro_17488328_x4	oni-miR-10684	6.89e-05	100
lro_17497596_x4	ssa-let-7a-3-3p	4.12e-07	100
lro_17499264_x4	abu-miR-10550-5p	0.000892	100
lro_17504536_x4	gmo-miR-455-3p	0.000834	100
lro_17512148_x4	ipu-miR-737	0.000872	100
lro_17520224_x4	oni-miR-10942	0.000892	100
lro_17532392_x4	oni-miR-10948	0.000834	100
lro_17533696_x4	ipu-miR-196a	0.000248	100
lro_17539072_x4	oni-miR-10821	0.000892	100
lro_17546324_x4	hhi-miR-430a	4.12e-07	100
lro_17549184_x4	dre-miR-222a-5p	0.000248	100
lro_17555308_x4	oni-miR-10908	0.000872	100
lro_17556748_x4	ccr-miR-2192	0.000892	100
lro_17560128_x4	eel-miR-11065-3p	0.000248	100
lro_17576408_x4	oni-miR-430b	0.000892	100
lro_17579832_x4	ssa-miR-133a-3-5p	0.000892	100
lro_17598404_x4	oni-miR-10835	0.000248	100
lro_17604152_x4	gmo-miR-138-3-3p	0.000892	100
lro_17607056_x4	oni-miR-10935	0.000892	100
lro_17623352_x4	gmo-miR-11231-3p	0.000892	100
lro_17645856_x4	oni-miR-10974	5.33e-06	100
lro_17648636_x4	ipu-miR-16c	0.000892	100
lro_17651364_x4	oni-miR-10599	0.000248	100
lro_17652184_x4	dre-miR-2189	0.000892	95
lro_17657364_x4	ipu-miR-7572	0.000892	100
lro_17667036_x4	gmo-miR-11274-5p	0.000248	100
lro_17677748_x4	dre-miR-7145	1.92e-05	95.455
lro_17690112_x4	oni-miR-10794	0.000892	100
lro_17694392_x4	tni-miR-365	0.000892	100
lro_17724060_x4	ipu-let-7j	0.000892	100
lro_17727564_x4	tni-miR-30d	0.000892	100
lro_17742480_x4	gmo-miR-24b-5p	0.000243	100
lro_17759216_x4	pol-let-7b-3p	5.33e-06	100
lro_17775584_x4	oni-miR-10947	0.000248	100
lro_17775740_x4	ipu-miR-196a	0.000248	100
lro_17798448_x4	oni-miR-10677	1.92e-05	95.455
lro_17821624_x4	oni-miR-10837	0.000237	100
lro_17838376_x4	gmo-let-7i-5p	1.15e-07	100
lro_17850200_x4	oni-miR-10947	0.000892	100
lro_17854564_x4	oni-miR-10578	0.000243	100
lro_17855528_x4	oni-miR-10585	0.000872	100
lro_17878728_x4	gmo-miR-11274-5p	0.000892	100
lro_17883332_x4	ssa-miR-27a-5p	0.000892	100
lro_17893616_x4	oni-miR-10914	0.000892	100
lro_17904376_x4	oni-miR-10871	0.000892	100
lro_17907504_x4	oni-miR-10616b	0.000892	100
lro_17907880_x4	abu-miR-10543	0.000892	100
lro_17915032_x4	ipu-miR-196a	0.000248	100
lro_17924672_x4	oni-miR-10573b	0.000892	100
lro_17943012_x4	tni-miR-153a	1.92e-05	100
lro_17944488_x4	ipu-miR-737	0.000892	100
lro_17953840_x4	oni-miR-10972	0.000892	100
lro_17955476_x4	oni-miR-10806	0.000872	100
lro_17968824_x4	ssa-miR-205b-4-3p	0.000892	100
lro_17990844_x4	ccr-miR-2192	0.000892	100
lro_18011884_x4	ccr-miR-2192	0.000872	100
lro_18026316_x4	oni-miR-10756	0.000853	100
lro_18037020_x4	abu-miR-10546	0.000892	100
lro_18042808_x4	oni-miR-10732	0.000892	95
lro_18057932_x4	tni-miR-101a	4.12e-07	100
lro_18062428_x4	dre-miR-7145	1.92e-05	95.455
lro_18069304_x4	ola-miR-430d	1.92e-05	100
lro_18069596_x4	ssa-miR-29b-3-5p	0.000248	100
lro_18085428_x4	oni-miR-10770	0.000892	100
lro_18089100_x4	dre-miR-222a-5p	0.000248	100
lro_18094360_x4	eel-miR-11053-5p	0.000892	100
lro_18097852_x4	oni-miR-10972	0.000853	100
lro_18104944_x4	ipu-miR-7577	0.000892	100
lro_18114020_x4	oni-miR-10972	0.000872	100
lro_18117992_x4	hhi-miR-7790	0.000892	100
lro_18128700_x4	abu-miR-10543	0.000892	100
lro_18148748_x4	oni-miR-10790	0.000248	100
lro_18151832_x4	ccr-miR-18b	0.000248	100
lro_18160108_x4	abu-miR-10561	0.000892	100
lro_18160612_x4	gmo-miR-11932-3p	0.000248	100
lro_18163976_x4	oni-miR-10928	0.000892	100
lro_18186688_x4	ssa-miR-153a-5p	0.000892	100
lro_18199216_x4	ssa-miR-725-3p	0.000892	100
lro_18202332_x4	oni-miR-10897	0.000892	100
lro_18253868_x3	hhi-miR-7793	0.000248	100
lro_18268181_x3	oni-miR-10717	0.000248	100
lro_18291725_x3	oni-miR-10938	0.000892	100
lro_18292064_x3	tni-miR-133	0.000892	100
lro_18300374_x3	oni-miR-10837	0.000248	100
lro_18306473_x3	gmo-miR-723-5p	0.000892	100
lro_18329933_x3	oni-miR-10798	0.000892	100
lro_18352334_x3	oni-miR-10908	0.000872	100
lro_18368108_x3	gmo-miR-11235-5p	0.000892	100
lro_18375557_x3	dre-miR-29b3-5p	0.000892	100
lro_18389891_x3	dre-miR-7145	6.89e-05	95.238
lro_18414635_x3	ssa-miR-8163-3p	0.000892	100
lro_18448997_x3	eel-miR-11054-3p	1.92e-05	100
lro_18450236_x3	oni-miR-10862	0.000892	100
lro_18450608_x3	oni-miR-10719	0.000892	100
lro_18457340_x3	ipu-miR-17b	1.12e-07	100
lro_18457814_x3	oni-miR-10782	0.000892	100
lro_18463859_x3	ssa-miR-9a-6-3p	0.000892	100
lro_18470387_x3	gmo-miR-30b-3p	0.000892	100
lro_18471836_x3	dre-miR-430b-3p	4.12e-07	100
lro_18478703_x3	oni-miR-10684	6.89e-05	100
lro_18490037_x3	hhi-miR-7793	0.000248	100
lro_18498542_x3	dre-miR-181d-5p	0.000892	100
lro_18504089_x3	oni-miR-2184	0.000892	100
lro_18519809_x3	oni-miR-10881	0.000892	100
lro_18542981_x3	gmo-miR-11211-3p	0.000892	100
lro_18547715_x3	oni-miR-10600	0.000892	100
lro_18552083_x3	oni-miR-10734	0.000892	100
lro_18561824_x3	gmo-miR-11935-3p	0.000853	100
lro_18563078_x3	gmo-miR-139-3p	0.000248	100
lro_18564731_x3	oni-miR-10670	0.000892	100
lro_18565328_x3	dre-miR-222a-5p	0.000248	100
lro_18588851_x3	ssa-miR-727-5p	4.12e-07	100
lro_18610784_x3	ssa-miR-27a-5p	0.000853	100
lro_18615635_x3	ipu-miR-7572	0.000872	100
lro_18622085_x3	oni-miR-10914	0.000892	100
lro_18651092_x3	oni-miR-10972	0.000892	100
lro_18654293_x3	dre-miR-723-5p	0.000872	100
lro_18656477_x3	oni-miR-10595	0.000872	100
lro_18670910_x3	gmo-miR-11210-5p	0.000872	100
lro_18679652_x3	gmo-miR-11935-5p	0.000248	100
lro_18690896_x3	dre-miR-2196	0.000243	95.238
lro_18716534_x3	tni-miR-216b	0.000892	100
lro_18722468_x3	ipu-miR-34b	0.000892	100
lro_18728336_x3	dre-miR-723-5p	0.000892	100
lro_18734054_x3	tni-miR-122	6.89e-05	100
lro_18739979_x3	oni-miR-10771	6.89e-05	95.238
lro_18743591_x3	tni-let-7h	0.000892	100
lro_18753113_x3	oni-miR-10893	0.000892	100
lro_18783062_x3	eel-miR-11064-3p	0.000892	100
lro_18796979_x3	ssa-miR-19c-4-5p	0.000892	100
lro_18801068_x3	oni-miR-10906	0.000892	100
lro_18824765_x3	ssa-miR-106b-3p	0.000248	100
lro_18836264_x3	oni-miR-10954	0.000248	100
lro_18844112_x3	tni-miR-124	5.33e-06	100
lro_18879194_x3	gmo-miR-11251-3p	0.000872	100
lro_18909659_x3	tni-miR-133	0.000892	100
lro_18918326_x3	ssa-miR-26b-3p	0.000892	100
lro_18935465_x3	ssa-miR-153a-5p	0.000892	100
lro_18946265_x3	tni-miR-223	0.000892	100
lro_18955643_x3	oni-miR-10662	0.000243	95.238
lro_18968603_x3	gmo-miR-11934-3p	0.000892	100
lro_18973352_x3	ssa-miR-15c-3p	0.000248	95
lro_18973625_x3	ipu-miR-7569	6.89e-05	100
lro_18982169_x3	oni-miR-10917	0.000892	95
lro_18986156_x3	oni-miR-10653	0.000892	100
lro_19005275_x3	ssa-miR-26b-3p	0.000892	100
lro_19021595_x3	oni-miR-10967	0.000892	100
lro_19030562_x3	gmo-miR-11235-5p	0.000892	100
lro_19033487_x3	oni-miR-10714	0.000892	100
lro_19037960_x3	hhi-miR-7790	0.000892	100
lro_19043045_x3	tni-miR-190	0.000892	100
lro_19045340_x3	pny-miR-15c-3p	0.000892	100
lro_19052090_x3	gmo-miR-130b-5p	0.000248	100
lro_19058300_x3	oni-miR-10974	5.33e-06	100
lro_19063139_x3	gmo-let-7i-5p	1.15e-07	100
lro_19084838_x3	oni-miR-10892	0.000872	100
lro_19089641_x3	ssa-miR-454-3p	0.000892	100
lro_19100924_x3	ssa-miR-143-5p	0.000892	100
lro_19111532_x3	tni-miR-458	0.000892	100
lro_19130273_x3	gmo-miR-11274-5p	0.000892	100
lro_19136096_x3	oni-miR-10684	6.89e-05	100
lro_19167632_x3	eel-miR-11064-3p	0.000853	100
lro_19184948_x3	tni-miR-212	0.000892	100
lro_19205093_x3	abu-miR-10558	0.000872	100
lro_19209332_x3	pny-miR-19c	0.000892	100
lro_19222265_x3	abu-miR-10558	0.000892	100
lro_19224842_x3	oni-miR-10948	0.000892	100
lro_19226300_x3	oni-miR-10791	0.000892	100
lro_19227806_x3	gmo-miR-11936-5p	0.000892	100
lro_19233332_x3	oni-miR-10938	6.89e-05	100
lro_19233530_x3	gmo-miR-206-5p	0.000892	100
lro_19247732_x3	oni-miR-10722	0.000248	100
lro_19250972_x3	tni-miR-196a	0.000892	100
lro_19251722_x3	oni-miR-10972	0.000892	100
lro_19267349_x3	ssa-miR-216b-3p	0.000872	100
lro_19268231_x3	ipu-miR-7577	0.000892	100
lro_19275017_x3	ssa-miR-26b-3p	0.000892	100
lro_19276475_x3	gmo-miR-11274-5p	0.000892	100
lro_19291946_x3	dre-miR-7133-5p	0.000892	100
lro_19308764_x3	tni-let-7b	0.000834	100
lro_19316330_x3	oni-miR-33b-3p	0.000892	100
lro_19333457_x3	oni-miR-10840	0.000892	100
lro_19335752_x3	gmo-miR-11274-5p	0.000892	100
lro_19369883_x3	ssa-miR-101a-5p	0.000892	100
lro_19381964_x3	oni-miR-10647	0.000892	100
lro_19387616_x3	dre-miR-430c-3p	1.92e-05	95.455
lro_19412492_x3	gmo-miR-737-3p	0.000892	100
lro_19419242_x3	dre-miR-7145	1.92e-05	95.455
lro_19433255_x3	gmo-miR-11933-5p	6.89e-05	100
lro_19451651_x3	oni-miR-10897	0.000872	100
lro_19458020_x3	gmo-miR-11934-3p	0.000892	100
lro_19464158_x3	ssa-miR-725-3p	0.000892	100
lro_19464260_x3	gmo-miR-206-5p	0.000892	100
lro_19473956_x3	tni-miR-128	0.000248	100
lro_19495634_x3	ssa-miR-15c-2-3p	0.000892	100
lro_19500935_x3	ssa-miR-203b-5p	0.000892	100
lro_19501340_x3	ipu-miR-7554	0.000892	100
lro_19509470_x3	ssa-miR-15b-5p	6.89e-05	100
lro_19516706_x3	ssa-miR-205b-2-3p	0.000248	100
lro_19532075_x3	ssa-miR-499b-5p	0.000892	100
lro_19543568_x3	ssa-miR-133a-3p	6.89e-05	100
lro_19545638_x3	tni-miR-19b	0.000872	100
lro_19559609_x3	abu-miR-10550-3p	0.000872	100
lro_19563875_x3	ssa-miR-375-5p	0.000892	100
lro_19565207_x3	ccr-miR-2192	0.000892	100
lro_19567250_x3	ssa-miR-459-3p	0.000892	100
lro_19580696_x3	ssa-miR-7a-5-3p	0.000892	100
lro_19583183_x3	oni-miR-202	0.000872	100
lro_19584554_x3	gmo-miR-725-5p	0.000248	100
lro_19585634_x3	oni-miR-10835	0.000248	100
lro_19601285_x3	dre-miR-722	0.000248	100
lro_19633034_x3	gmo-miR-100b-5p	0.000892	100
lro_19659068_x3	dre-miR-29b3-5p	0.000248	95
lro_19664891_x3	oni-miR-10589	0.000243	100
lro_19673720_x3	ccr-miR-2192	0.000892	100
lro_19675976_x3	dre-miR-2189	0.000892	95
lro_19682831_x3	gmo-miR-11274-5p	0.000892	100
lro_19706435_x3	ssa-miR-17-3-3p	0.000892	100
lro_19718333_x3	oni-miR-10607	0.000248	95
lro_19725209_x3	ssa-miR-723-5p	0.000892	100
lro_19726307_x3	tni-miR-9	1.12e-07	100
lro_19749278_x3	tni-miR-216b	0.000872	100
lro_19756508_x3	oni-miR-10794	0.000892	100
lro_19758800_x3	gmo-miR-11934-3p	0.000892	100
lro_19762904_x3	tni-let-7a	6.89e-05	100
lro_19791890_x3	dre-miR-29b3-5p	0.000892	100
lro_19793054_x3	gmo-miR-11217-5p	0.000892	100
lro_19806224_x3	dre-miR-430b-3p	4.12e-07	100
lro_19806242_x3	tni-miR-148	0.000853	100
lro_19815842_x3	ssa-let-7b-3p	1.87e-05	100
lro_19837256_x3	oni-miR-10972	0.000892	100
lro_19846712_x3	oni-miR-10838	0.000853	100
lro_19864925_x3	tni-miR-196a	0.000872	100
lro_19867157_x3	gmo-miR-24b-5p	0.000248	100
lro_19869806_x3	ssa-miR-99-3p	6.89e-05	100
lro_19871741_x3	ssa-miR-29b-2-5p	0.000892	100
lro_19871816_x3	tni-miR-130	0.000892	100
lro_19880147_x3	dre-miR-2189	0.000892	95
lro_19887392_x3	oni-miR-10732	0.000872	100
lro_19909442_x3	gmo-miR-11274-5p	0.000892	100
lro_19932299_x3	oni-miR-10811	0.000892	100
lro_19935614_x3	pny-miR-19c	0.000853	100
lro_19937591_x3	dre-miR-7145	1.92e-05	95.455
lro_19937999_x3	gmo-miR-11209-3p	0.000237	100
lro_19938641_x3	gmo-miR-11934-3p	0.000892	100
lro_19944836_x3	oni-miR-10699	0.000248	100
lro_19947566_x3	ipu-miR-196a	0.000248	100
lro_19948865_x3	ssa-miR-20a-3-3p	0.000892	100
lro_19951982_x3	oni-miR-10677	1.92e-05	95.455
lro_19956665_x3	ssa-miR-9a-8-3p	1.92e-05	100
lro_19957670_x3	oni-miR-10794	0.000892	100
lro_19970195_x3	oni-miR-10935	0.000892	100
lro_19975946_x3	oni-miR-10662	0.000872	100
lro_19976018_x3	gmo-miR-29c-3p	0.000892	100
lro_19977296_x3	oni-miR-10867	0.000892	100
lro_20002175_x3	oni-miR-10622	0.000232	100
lro_20013851_x3	ipu-miR-737	0.000892	100
lro_20015096_x3	oni-miR-10770	0.000892	100
lro_20027303_x3	gmo-miR-736-5p	0.000892	100
lro_20044622_x3	oni-miR-10798	0.000892	100
lro_20048060_x3	gmo-miR-736-5p	0.000892	100
lro_20048450_x3	ola-miR-30d-3p	0.000248	100
lro_20076095_x3	oni-miR-10867	0.000892	100
lro_20081285_x3	ssa-miR-130b-3p	0.000243	100
lro_20084744_x3	tni-let-7d	0.000892	95
lro_20086481_x3	oni-miR-10790	0.000248	100
lro_20108738_x3	oni-miR-10851	0.000248	100
lro_20130290_x3	oni-miR-10851	0.000892	100
lro_20138294_x3	ssa-miR-16a-3p	0.000248	100
lro_20144123_x3	oni-miR-10699	0.000248	100
lro_20145371_x3	ssa-miR-430c-3p	0.000892	100
lro_20149808_x3	ccr-miR-2192	0.000892	95
lro_20151416_x3	oni-miR-10954	0.000892	100
lro_20168603_x3	ipu-miR-223	0.000892	100
lro_20178005_x3	gmo-miR-7550-5p	6.89e-05	100
lro_20192528_x3	gmo-miR-11274-5p	0.000892	100
lro_20201882_x3	eel-miR-11054-3p	0.000248	100
lro_20246201_x3	oni-miR-10697b	0.000248	100
lro_20255153_x3	oni-miR-10811	0.000248	95
lro_20255474_x3	abu-miR-10561	0.000892	100
lro_20256575_x3	ssa-miR-219c-2-3p	0.000248	100
lro_20262893_x3	ssa-miR-153a-5p	0.000892	100
lro_20274092_x3	oni-miR-10938	0.000892	95
lro_20292819_x2	ssa-miR-129-3p	0.000248	100
lro_20313503_x2	oni-miR-10709	0.000892	100
lro_20318201_x2	ssa-miR-499b-5p	0.000853	100
lro_20326063_x2	ssa-miR-190b-3p	0.000892	100
lro_20326345_x2	oni-miR-10589	0.000248	100
lro_20328895_x2	gmo-miR-11274-5p	0.000892	100
lro_20330051_x2	oni-miR-9b	1.48e-06	100
lro_20335683_x2	oni-miR-10838	0.000892	100
lro_20339483_x2	ssa-miR-24b-3p	0.000892	100
lro_20344707_x2	ssa-miR-301c-5p	0.000872	100
lro_20344999_x2	eel-miR-11057-3p	0.000248	100
lro_20365755_x2	oni-miR-10821	0.000892	100
lro_20374637_x2	hhi-miR-430a	4.12e-07	100
lro_20375735_x2	oni-miR-10886	0.000892	100
lro_20377015_x2	oni-miR-10881	0.000892	100
lro_20392661_x2	gmo-miR-11209-3p	0.000248	100
lro_20417257_x2	ssa-miR-93a-5p	0.000892	100
lro_20422505_x2	dre-miR-301b-3p	4.03e-07	100
lro_20444615_x2	ipu-miR-737	0.000892	100
lro_20449809_x2	ssa-miR-15a-3p	0.000892	100
lro_20462097_x2	abu-miR-10561	0.000892	100
lro_20466265_x2	ssa-miR-194a-3p	0.000892	100
lro_20472375_x2	ssa-miR-93a-3p	0.000892	100
lro_20474307_x2	gmo-miR-11935-3p	0.000892	100
lro_20476151_x2	oni-miR-430b	0.000892	100
lro_20484155_x2	oni-miR-10821	0.000892	100
lro_20497341_x2	oni-miR-10699	0.000248	100
lro_20514279_x2	pny-let-7f	0.000892	100
lro_20524189_x2	oni-miR-10551	0.000248	100
lro_20524653_x2	ssa-miR-449b-5p	0.000892	100
lro_20536197_x2	ccr-miR-2192	0.000853	100
lro_20539655_x2	oni-miR-10938	0.000892	100
lro_20556333_x2	gmo-miR-11274-5p	0.000248	100
lro_20567867_x2	tni-let-7e	4.12e-07	100
lro_20575221_x2	oni-miR-10862	0.000892	100
lro_20596333_x2	oni-miR-10771	0.000872	100
lro_20599299_x2	abu-miR-10550-5p	6.89e-05	95.455
lro_20624835_x2	pny-miR-153c	0.000872	100
lro_20629103_x2	oni-miR-10736	6.89e-05	100
lro_20633315_x2	ssa-let-7f-3p	4.03e-07	100
lro_20635873_x2	gmo-miR-205-2-3p	0.000892	100
lro_20638093_x2	oni-miR-10881	0.000834	100
lro_20655939_x2	tni-miR-17	0.000872	100
lro_20658977_x2	tni-miR-199	1.15e-07	100
lro_20665921_x2	ssa-miR-20a-1-3p	0.000248	100
lro_20667139_x2	ssa-miR-430c-3p	0.000892	100
lro_20680925_x2	eel-miR-11054-3p	1.92e-05	100
lro_20682437_x2	ola-miR-187	0.000892	100
lro_20689455_x2	eel-miR-11064-3p	0.000872	100
lro_20697695_x2	ipu-miR-3618	4.12e-07	100
lro_20700079_x2	eel-miR-11054-3p	1.92e-05	100
lro_20703517_x2	gmo-miR-11276-5p	0.000892	100
lro_20712993_x2	oni-miR-10578	0.000892	100
lro_20714131_x2	dre-miR-723-5p	0.000892	100
lro_20716037_x2	tni-miR-204b	0.000892	100
lro_20724327_x2	oni-miR-10653	0.000892	100
lro_20727121_x2	oni-miR-10892	0.000872	100
lro_20731255_x2	ipu-miR-7572	0.000892	100
lro_20731639_x2	oni-miR-10835	0.000248	100
lro_20732351_x2	oni-miR-10908	0.000892	100
lro_20735349_x2	oni-miR-10811	0.000248	95
lro_20740151_x2	oni-miR-10908	0.000892	100
lro_20745041_x2	nbr-miR-10570	0.000892	100
lro_20761367_x2	gmo-miR-11935-3p	0.000892	100
lro_20775147_x2	ipu-miR-196a	0.000248	100
lro_20776943_x2	tni-miR-92	4.12e-07	100
lro_20781697_x2	pol-miR-122-3p	0.000892	100
lro_20781869_x2	gmo-miR-11934-3p	0.000892	100
lro_20783481_x2	oni-miR-10954	0.000892	100
lro_20786513_x2	oni-miR-10790	0.000248	100
lro_20795479_x2	oni-miR-10734	0.000892	100
lro_20804385_x2	gmo-miR-11932-3p	0.000248	100
lro_20805189_x2	gmo-miR-148-5p	0.000892	100
lro_20815025_x2	oni-miR-10665	0.000892	100
lro_20825005_x2	oni-miR-10950	0.000248	100
lro_20828369_x2	ssa-miR-729-5p	0.000872	100
lro_20831759_x2	gmo-miR-11274-5p	0.000892	100
lro_20833877_x2	oni-miR-10736	6.89e-05	100
lro_20836835_x2	dre-miR-2185-3p	0.000892	100
lro_20851477_x2	gmo-miR-11934-3p	0.000892	100
lro_20854319_x2	oni-miR-10851	0.000872	100
lro_20856067_x2	oni-miR-10709	0.000892	100
lro_20857025_x2	oni-miR-10904	6.89e-05	100
lro_20866805_x2	ssa-miR-203b-5p	6.89e-05	100
lro_20867785_x2	oni-miR-10910	0.000892	100
lro_20875427_x2	tni-miR-16	4.12e-07	100
lro_20888677_x2	dre-miR-204-2-3p	0.000237	100
lro_20898213_x2	tni-miR-16	4.12e-07	100
lro_20930719_x2	ssa-miR-106b-3p	0.000243	100
lro_20933725_x2	ssa-miR-499b-5p	0.000853	100
lro_20934273_x2	oni-miR-10742	0.000892	100
lro_20935597_x2	gmo-miR-205-2-3p	0.000892	100
lro_20937297_x2	gmo-miR-187-5p	0.000248	100
lro_20941133_x2	ssa-miR-101a-5p	0.000872	100
lro_20944669_x2	oni-miR-10892	0.000892	100
lro_20945159_x2	ssa-miR-27a-5p	0.000872	100
lro_20945263_x2	gmo-miR-11934-3p	0.000892	100
lro_20952801_x2	oni-miR-10811	0.000248	95
lro_20958457_x2	hhi-miR-430a	4.12e-07	100
lro_20965999_x2	tni-miR-17	0.000892	100
lro_20969901_x2	dre-miR-723-3p	0.000892	100
lro_20973613_x2	oni-miR-10972	0.000892	100
lro_20973729_x2	eel-miR-11053-5p	0.000892	100
lro_20973757_x2	ssa-miR-206-3p	0.000892	100
lro_20989923_x2	gmo-miR-7550-5p	0.000892	100
lro_20990415_x2	ssa-miR-153a-5p	0.000892	100
lro_20992069_x2	oni-miR-10790	0.000892	100
lro_20994051_x2	dre-miR-221-5p	0.000892	100
lro_20994959_x2	dre-miR-204-2-3p	0.000243	100
lro_20996339_x2	ssa-miR-29c-5p	0.000237	100
lro_21003693_x2	ccr-miR-2192	6.89e-05	95.238
lro_21009795_x2	oni-miR-10972	0.000892	100
lro_21012467_x2	tni-let-7a	4.12e-07	100
lro_21020863_x2	oni-miR-10790	0.000892	100
lro_21031871_x2	oni-miR-10886	0.000872	100
lro_21036491_x2	ssa-miR-8157-3p	0.000248	100
lro_21039433_x2	gmo-miR-33b-2-3p	0.000892	100
lro_21040633_x2	ssa-miR-194b-5p	0.000248	95
lro_21046179_x2	ssa-miR-430c-3p	0.000892	100
lro_21062523_x2	oni-miR-10818	0.000892	100
lro_21065463_x2	oni-miR-10972	0.000872	100
lro_21072767_x2	ssa-miR-16a-2-3p	0.000872	100
lro_21095097_x2	ssa-miR-15e-3p	0.000243	100
lro_21095581_x2	ssa-miR-206-5p	0.000892	100
lro_21114807_x2	oni-miR-10558	0.000892	100
lro_21126531_x2	oni-miR-10818	0.000892	100
lro_21129663_x2	dre-miR-3906	0.000892	100
lro_21130545_x2	gmo-miR-11193-5p	0.000892	100
lro_21131277_x2	oni-miR-10697b	0.000248	100
lro_21131807_x2	oni-miR-10929	0.000892	100
lro_21133701_x2	gmo-miR-11274-5p	0.000892	100
lro_21135955_x2	ipu-miR-7572	0.000892	100
lro_21136959_x2	gmo-miR-7550-5p	6.89e-05	100
lro_21139369_x2	ipu-miR-7573	5.33e-06	95.652
lro_21147027_x2	oni-miR-10719	0.000872	100
lro_21147829_x2	oni-miR-10885	0.000892	100
lro_21149617_x2	gmo-miR-139-3p	0.000248	100
lro_21151409_x2	gmo-miR-11934-3p	0.000892	100
lro_21172295_x2	tni-miR-19a	0.000892	100
lro_21176629_x2	tni-miR-133	0.000892	100
lro_21178385_x2	ssa-miR-17-3-3p	0.000248	100
lro_21178523_x2	eel-miR-11053-5p	0.000872	100
lro_21179293_x2	tni-miR-101a	4.12e-07	100
lro_21183421_x2	gmo-miR-11935-3p	0.000872	100
lro_21185775_x2	ssa-miR-24a-4-5p	0.000248	100
lro_21197785_x2	oni-miR-10835	0.000892	100
lro_21198051_x2	ssa-miR-143-5p	0.000892	100
lro_21204099_x2	oni-miR-10842	0.000892	100
lro_21204701_x2	oni-miR-10575	0.000892	100
lro_21207097_x2	ssa-miR-153a-5p	0.000892	100
lro_21214799_x2	abu-miR-10561	0.000892	100
lro_21216797_x2	tni-miR-210	4.12e-07	100
lro_21218011_x2	ssa-miR-15c-3p	0.000248	95
lro_21222217_x2	ssa-miR-190b-5p	0.000892	100
lro_21225047_x2	oni-miR-10677	1.92e-05	95.455
lro_21248331_x2	ssa-miR-26a-4-3p	4.12e-07	100
lro_21250351_x2	oni-miR-10719	0.000892	100
lro_21250637_x2	oni-miR-10855	0.000892	100
lro_21271741_x2	gmo-miR-11235-5p	0.000892	95
lro_21272613_x2	oni-miR-10717	0.000248	100
lro_21276707_x2	ssa-miR-2184-5p	0.000892	100
lro_21279065_x2	oni-miR-10877	0.000248	100
lro_21283859_x2	gmo-miR-153b-5p	0.000892	100
lro_21306619_x2	oni-miR-10631	1.92e-05	100
lro_21307733_x2	tni-miR-22a	0.000892	100
lro_21310553_x2	ccr-miR-2192	0.000853	100
lro_21318549_x2	oni-miR-10906	0.000892	100
lro_21320317_x2	oni-miR-10683	0.000892	100
lro_21320601_x2	tni-miR-133	0.000892	100
lro_21332309_x2	oni-miR-10573b	1.87e-05	100
lro_21345333_x2	oni-miR-10552	0.000892	100
lro_21346675_x2	oni-miR-10743	0.000892	100
lro_21354081_x2	pny-miR-19d	0.000243	100
lro_21363161_x2	gmo-miR-458-5p	0.000892	100
lro_21366791_x2	ssa-miR-27d-5p	0.000892	100
lro_21374843_x2	pol-let-7b-3p	5.33e-06	100
lro_21375675_x2	dre-miR-181b-3-3p	0.000892	95
lro_21380031_x2	ssa-let-7a-3-3p	1.92e-05	100
lro_21383141_x2	oni-miR-10709	0.000892	100
lro_21388551_x2	ssa-miR-9a-8-3p	6.89e-05	95.238
lro_21392925_x2	gmo-miR-11228-3p	0.000853	100
lro_21398601_x2	ola-miR-430d	5.1e-06	100
lro_21403151_x2	tni-miR-365	0.000892	100
lro_21416693_x2	ssa-miR-192a-3p	0.000892	100
lro_21424769_x2	oni-miR-10573b	0.000853	100
lro_21435755_x2	ssa-miR-93a-5p	0.000892	100
lro_21437311_x2	oni-miR-10595	0.000892	100
lro_21438651_x2	ssa-miR-15a-3p	0.000237	100
lro_21489909_x2	tni-miR-196a	0.000892	100
lro_21497425_x2	oni-miR-33b-3p	0.000892	100
lro_21500483_x2	ipu-miR-7558a	1.92e-05	100
lro_21501061_x2	ccr-miR-2192	0.000892	100
lro_21506045_x2	oni-miR-132c	1.15e-07	100
lro_21521149_x2	ipu-miR-196a	0.000248	100
lro_21524701_x2	ssa-miR-15b-5p	6.74e-05	100
lro_21538309_x2	gmo-miR-92-5p	0.000248	95.238
lro_21557379_x2	ssa-miR-8156-5p	0.000892	100
lro_21557603_x2	eel-miR-11064-3p	0.000892	100
lro_21587921_x2	ssa-miR-93a-5p	0.000892	100
lro_21592889_x2	gmo-miR-11209-3p	0.000248	100
lro_21615013_x2	oni-miR-10917	0.000892	95
lro_21616265_x2	dre-miR-15a-3p	4.12e-07	100
lro_21618671_x2	gmo-miR-11199-5p	0.000892	100
lro_21621655_x2	gmo-miR-219-3-3p	0.000872	100
lro_21635993_x2	eel-miR-11054-3p	0.000892	100
lro_21647087_x2	oni-miR-10891	0.000892	100
lro_21652445_x2	ssa-miR-205b-4-3p	0.000892	100
lro_21658763_x2	ssa-miR-206-5p	0.000892	100
lro_21660727_x2	oni-miR-10914	0.000892	100
lro_21668589_x2	dre-miR-16c-5p	4.12e-07	100
lro_21668999_x2	ssa-miR-27a-5p	0.000892	100
lro_21670221_x2	gmo-miR-11274-5p	0.000892	100
lro_21674211_x2	oni-miR-10680	0.000892	100
lro_21683775_x2	dre-miR-723-3p	0.000892	100
lro_21685941_x2	gmo-miR-11274-5p	0.000248	100
lro_21686547_x2	ssa-let-7a-3-3p	4.12e-07	100
lro_21706185_x2	gmo-miR-11935-3p	0.000892	100
lro_21712775_x2	gmo-miR-11277-3p	0.000248	100
lro_21714615_x2	ipu-miR-7572	0.000892	100
lro_21716963_x2	dre-miR-29b3-5p	0.000892	100
lro_21720035_x2	gmo-miR-11228-3p	0.000872	100
lro_21729419_x2	oni-miR-10738	0.000892	100
lro_21741955_x2	oni-miR-10770	0.000248	100
lro_21756715_x2	oni-miR-10851	0.000872	100
lro_21760611_x2	gmo-miR-11221-3p	6.74e-05	100
lro_21765369_x2	tni-miR-19a	0.000892	100
lro_21766359_x2	tni-miR-196a	0.000872	100
lro_21770941_x2	gmo-miR-11222-5p	0.000892	100
lro_21779229_x2	oni-miR-10966	0.000892	100
lro_21779275_x2	oni-miR-10972	0.000892	100
lro_21801301_x2	dre-miR-152	0.000892	100
lro_21804679_x2	ssa-miR-93a-5p	0.000872	100
lro_21808369_x2	ssa-miR-8158-5p	0.000892	100
lro_21823259_x2	tni-miR-194	0.000892	95
lro_21825521_x2	ipu-miR-7577	0.000872	100
lro_21834215_x2	ssa-miR-430b-5p	0.000892	100
lro_21847685_x2	ipu-miR-30d	0.000814	100
lro_21866489_x2	oni-miR-10879	0.000892	100
lro_21870035_x2	dre-miR-723-5p	0.000892	100
lro_21872837_x2	ssa-miR-8163-5p	0.000892	100
lro_21874961_x2	oni-miR-10906	0.000892	100
lro_21875635_x2	ssa-miR-200a-1-5p	0.000892	100
lro_21886189_x2	nbr-miR-7133-3p	0.000892	100
lro_21901499_x2	oni-miR-10616b	0.000834	100
lro_21925291_x2	gmo-miR-11209-3p	0.000248	100
lro_21925487_x2	gmo-miR-210-5p	0.000892	100
lro_21931645_x2	ssa-miR-430c-3p	0.000892	100
lro_21931923_x2	ssa-miR-26b-3p	0.000872	100
lro_21938963_x2	oni-miR-10705	0.000892	100
lro_21946641_x2	ssa-miR-17-3-3p	0.000892	100
lro_21947181_x2	tni-miR-27b	0.000248	100
lro_21958241_x2	oni-miR-10936	0.000892	100
lro_21963795_x2	oni-miR-430b	0.000892	100
lro_21965791_x2	dre-miR-2196	0.000872	100
lro_21966545_x2	oni-miR-10699	0.000248	100
lro_21975071_x2	oni-miR-10647	0.000892	100
lro_21975291_x2	gmo-miR-11931-5p	0.000892	100
lro_21987673_x2	ssa-miR-722-3p	0.000872	100
lro_21991299_x2	ssa-miR-15c-3p	0.000872	100
lro_22004209_x2	pny-miR-7132b	0.000892	100
lro_22016435_x2	dre-miR-430b-5p	1.48e-06	100
lro_22041239_x2	ssa-miR-219c-5p	1.15e-07	100
lro_22041281_x2	ola-miR-430d	0.000892	100
lro_22044421_x2	ccr-miR-2192	0.000892	100
lro_22046189_x2	oni-miR-10734	0.000892	100
lro_22049603_x2	gmo-miR-11274-5p	0.000892	100
lro_22049607_x2	oni-miR-10881	0.000892	100
lro_22053843_x2	eel-miR-11054-3p	0.000892	100
lro_22057761_x2	gmo-miR-100b-5p	0.000892	100
lro_22066761_x2	tni-miR-7	0.000892	100
lro_22078087_x2	tni-miR-17	0.000853	100
lro_22085419_x2	oni-miR-10586	0.000872	100
lro_22092243_x2	oni-miR-10852	0.000892	100
lro_22095029_x2	tni-miR-365	0.000892	100
lro_22098253_x2	gmo-miR-11932-3p	0.000248	100
lro_22102845_x2	oni-miR-10631	0.000834	100
lro_22103703_x2	eel-miR-11065-3p	0.000248	100
lro_22135981_x2	oni-miR-10727	0.000892	100
lro_22137195_x2	ssa-miR-15c-3p	0.000248	95
lro_22138821_x2	oni-miR-10828	0.000248	100
lro_22147173_x2	oni-miR-202	0.000872	100
lro_22153023_x2	gmo-miR-11934-3p	0.000892	100
lro_22157627_x2	gmo-miR-11238-5p	0.000243	95
lro_22158189_x2	dre-miR-222a-5p	0.000248	100
lro_22159395_x2	tni-miR-216b	0.000892	100
lro_22168585_x2	oni-miR-10545	0.000872	100
lro_22173161_x2	oni-miR-10738	0.000892	100
lro_22175293_x2	oni-miR-10732	0.000892	100
lro_22179795_x2	pny-miR-19c	0.000872	100
lro_22180111_x2	oni-miR-10655	0.000853	100
lro_22181967_x2	oni-miR-10711	0.000892	100
lro_22183217_x2	oni-miR-10835	0.000248	100
lro_22189701_x2	oni-miR-10579	0.000892	100
lro_22189789_x2	ssa-miR-133b-5p	0.000892	100
lro_22191481_x2	gmo-miR-11232-3p	0.000892	100
lro_22195171_x2	dre-miR-2196	0.000248	95.238
lro_22198295_x2	ssa-miR-153a-5p	0.000892	100
lro_22207843_x2	ssa-miR-92b-5p	0.000892	100
lro_22217183_x2	pny-miR-31	0.000892	100
lro_22222387_x2	ssa-miR-15b-5p	0.000892	100
lro_22227195_x2	oni-miR-10947	0.000248	100
lro_22233345_x2	ssa-miR-430b-5p	0.000892	100
lro_22237661_x2	ipu-miR-7572	0.000892	100
lro_22239863_x2	ssa-miR-145-5p	0.000892	100
lro_22241529_x2	ipu-miR-27d	1.15e-07	100
lro_22253541_x2	dre-miR-1306	4.12e-07	100
lro_22253929_x2	oni-miR-10653	0.000892	100
lro_22262821_x2	ssa-miR-219b-3p	0.000248	100
lro_22263681_x2	gmo-miR-11251-3p	0.000892	100
lro_22265629_x2	ipu-miR-7569	0.000892	100
lro_22268333_x2	gmo-miR-7b-5p	0.000872	100
lro_22271771_x2	hhi-miR-7790	0.000892	100
lro_22274225_x2	ssa-miR-499a-3p	0.000248	100
lro_22277611_x2	abu-miR-10561	0.000892	100
lro_22278747_x2	oni-miR-10877	0.000892	100
lro_22288333_x2	gmo-miR-11274-5p	0.000248	100
lro_22292045_x2	ssa-miR-29b-3-5p	0.000892	100
lro_22300487_x2	tni-miR-365	0.000892	100
lro_22312831_x2	oni-miR-10966	0.000892	100
lro_22325193_x2	oni-miR-10938	0.000892	100
lro_22330859_x2	oni-miR-10938	0.000892	100
lro_22335219_x2	oni-miR-10902	0.000892	100
lro_22342693_x2	oni-miR-10719	0.000892	100
lro_22346367_x2	dre-miR-29b3-5p	0.000872	100
lro_22353423_x2	tni-let-7i	0.000892	100
lro_22362529_x2	oni-miR-10844	1.92e-05	100
lro_22376337_x2	gmo-miR-11228-3p	0.000892	100
lro_22377847_x2	ssa-miR-93a-5p	0.000872	100
lro_22379349_x2	ipu-miR-7572	0.000892	100
lro_22396429_x2	ssa-miR-7132a-3p	6.89e-05	100
lro_22396505_x2	oni-miR-10580	0.000892	100
lro_22402993_x2	pol-miR-144-5p	0.000892	100
lro_22409177_x2	ssa-miR-153a-5p	0.000892	100
lro_22411493_x2	ssa-let-7c-5p	4.12e-07	100
lro_22413011_x2	gmo-miR-11932-3p	0.000248	100
lro_22415573_x2	oni-miR-10771	6.89e-05	95.238
lro_22417713_x2	gmo-miR-24b-5p	0.000248	100
lro_22431483_x2	pol-let-7b-3p	1.48e-06	100
lro_22432157_x2	oni-miR-10654	0.000892	100
lro_22435021_x2	gmo-miR-11274-5p	0.000248	100
lro_22451761_x2	oni-miR-10732	0.000892	100
lro_22455917_x2	ssa-miR-216b-3p	0.000872	100
lro_22457021_x2	tni-miR-365	0.000892	100
lro_22463081_x2	dre-miR-124-4-5p	4.12e-07	100
lro_22469919_x2	tni-miR-216a	0.000872	100
lro_22470803_x2	pny-miR-135c-3p	0.000872	100
lro_22472029_x2	oni-miR-10830	0.000892	100
lro_22474815_x2	abu-miR-10550-5p	6.89e-05	95.455
lro_22483993_x2	oni-miR-10935	0.000872	100
lro_22489301_x2	oni-miR-10938	0.000892	95
lro_22491181_x2	gmo-miR-11934-3p	0.000872	100
lro_22492829_x2	dre-miR-181d-5p	0.000872	100
lro_22502083_x2	dre-miR-430c-3p	4.12e-07	100
lro_22534499_x2	ssa-miR-196a-2-3p	0.000834	100
lro_22539117_x2	ssa-miR-190b-3p	0.000892	100
lro_22543643_x2	oni-miR-10718	0.000892	100
lro_22546237_x2	tni-miR-210	0.000892	100
lro_22548273_x2	ssa-let-7a-3-3p	4.12e-07	100
lro_22548929_x2	tni-miR-216b	0.000872	100
lro_22549117_x2	dre-miR-204-2-3p	0.000248	100
lro_22565867_x2	ipu-miR-7577	0.000892	100
lro_22571203_x2	dre-miR-16c-5p	0.000872	100
lro_22575169_x2	ssa-miR-9a-8-3p	1.45e-06	100
lro_22577497_x2	ssa-miR-723-5p	0.000892	100
lro_22580631_x2	hhi-miR-7793	0.000248	100
lro_22587457_x2	gmo-miR-24b-5p	0.000248	100
lro_22591495_x2	oni-miR-10948	0.000892	100
lro_22597561_x2	oni-miR-10914	0.000892	100
lro_22597899_x2	oni-miR-10835	0.000248	100
lro_22599181_x2	tni-miR-19a	1.15e-07	100
lro_22603301_x2	ssa-miR-19d-5p	0.000892	100
lro_22607245_x2	oni-miR-10942	0.000892	100
lro_22616815_x2	tni-let-7g	0.000892	100
lro_22623129_x2	ssa-miR-26b-3p	0.000892	100
lro_22684211_x2	mze-miR-7a	6.74e-05	100
lro_22686289_x2	ssa-miR-25-3-5p	0.000892	100
lro_22686635_x2	tni-miR-133	0.000892	100
lro_22688135_x2	ssa-let-7a-5-3p	1.48e-06	100
lro_22688175_x2	gmo-miR-489-5p	0.000872	100
lro_22697931_x2	oni-miR-10734	0.000892	100
lro_22715437_x2	oni-miR-10885	0.000248	100
lro_22721501_x2	tni-let-7b	5.33e-06	100
lro_22722531_x2	gmo-miR-100a-3p	0.000892	100
lro_22728877_x2	oni-miR-10732	0.000892	95
lro_22731691_x2	eel-miR-11052-3p	0.000892	100
lro_22732077_x2	ssa-miR-219b-3p	0.000248	100
lro_22732667_x2	oni-miR-10677	1.92e-05	95.455
lro_22754791_x2	oni-miR-10821	0.000892	100
lro_22758507_x2	oni-miR-10862	0.000892	100
lro_22761181_x2	tni-miR-27b	0.000243	100
lro_22773841_x2	tni-let-7h	0.000248	100
lro_22775903_x2	ssa-miR-203b-5p	0.000892	100
lro_22778501_x2	oni-miR-10891	0.000248	95.238
lro_22783235_x2	gmo-miR-216a-3p	0.000892	100
lro_22791951_x2	oni-miR-10927	0.000892	100
lro_22791991_x2	hhi-miR-430a	1.92e-05	100
lro_22799313_x2	oni-miR-10738	0.000892	100
lro_22808425_x2	tni-miR-338	0.000892	100
lro_22808929_x2	oni-miR-10862	0.000892	100
lro_22810133_x2	oni-miR-10631	0.000892	100
lro_22832537_x2	pny-miR-19c	0.000892	100
lro_22834509_x2	oni-miR-10879	0.000892	100
lro_22844483_x2	dre-miR-3906	0.000892	100
lro_22847087_x2	oni-miR-10727	0.000892	100
lro_22848231_x2	abu-miR-16c	0.000892	100
lro_22854233_x2	oni-miR-10790	0.000872	100
lro_22858665_x2	dre-miR-2189	0.000892	95
lro_22874567_x2	oni-miR-10764	0.000892	100
lro_22875263_x2	oni-miR-10670	0.000892	100
lro_22877581_x2	oni-miR-10738	0.000892	100
lro_22888147_x2	ssa-miR-153a-5p	0.000892	100
lro_22901757_x2	oni-miR-10654	0.000892	100
lro_22904241_x2	oni-miR-10916	0.000892	100
lro_22914727_x2	oni-miR-10972	0.000892	100
lro_22918291_x2	ipu-miR-7558a	4.12e-07	100
lro_22937355_x2	ipu-miR-196a	0.000248	100
lro_22945655_x2	oni-miR-10717	0.000248	100
lro_22945665_x2	gmo-miR-11217-5p	0.000892	100
lro_22949033_x2	gmo-miR-206-5p	0.000892	100
lro_22949081_x2	tni-miR-199	0.000892	100
lro_22950437_x2	gmo-miR-11222-5p	0.000892	100
lro_22950845_x2	gmo-miR-11934-3p	0.000892	100
lro_22951905_x2	oni-miR-10842	0.000892	100
lro_22956339_x2	pny-miR-19c	0.000892	100
lro_22967907_x2	ccr-miR-2192	0.000248	95
lro_22982877_x2	gmo-miR-11235-5p	0.000892	100
lro_22988155_x2	dre-miR-363-5p	0.000892	100
lro_22991249_x2	oni-miR-10923	0.000892	100
lro_22995279_x2	ssa-miR-219c-5p	1.92e-05	100
lro_22999477_x2	oni-miR-10647	0.000892	100
lro_23000809_x2	oni-miR-10835	0.000248	100
lro_23004457_x2	gmo-miR-11263-3p	0.000872	100
lro_23005463_x2	oni-miR-10835	0.000248	100
lro_23009041_x2	oni-miR-10949	0.000892	100
lro_23016605_x2	ola-miR-194-3p	0.000892	100
lro_23020023_x2	oni-miR-10738	0.000892	100
lro_23027595_x2	oni-miR-10577	0.000248	100
lro_23039339_x2	ipu-miR-7549	0.000892	100
lro_23040375_x2	oni-miR-10970	0.000248	100
lro_23058899_x2	ccr-miR-2192	0.000892	100
lro_23075211_x2	oni-miR-10886	0.000872	100
lro_23078717_x2	dre-miR-1306	4.12e-07	100
lro_23078917_x2	dre-miR-430b-3p	3.94e-07	100
lro_23079173_x2	oni-miR-10880	0.000872	100
lro_23096529_x2	dre-miR-737-3p	1.48e-06	100
lro_23101345_x2	ssa-miR-23a-3-5p	0.000892	100
lro_23107467_x2	tni-miR-223	0.000892	100
lro_23108595_x2	ssa-miR-146d-2-3p	0.000892	100
lro_23115493_x2	ssa-miR-19a-5p	0.000892	100
lro_23119113_x2	pol-miR-144-5p	0.000248	100
lro_23119933_x2	dre-miR-430c-3p	4.12e-07	100
lro_23120717_x2	ola-miR-194-3p	0.000892	100
lro_23128247_x2	oni-miR-10677	1.83e-05	95.455
lro_23133211_x2	gmo-miR-11235-5p	0.000892	100
lro_23134751_x2	ssa-miR-30c-5p	0.000892	100
lro_23143583_x2	ola-miR-30d-3p	0.000243	100
lro_23149091_x2	oni-miR-10947	0.000892	100
lro_23170953_x2	ssa-miR-153a-3p	0.000892	100
lro_23181063_x2	ccr-miR-2192	0.000892	100
lro_23187353_x2	oni-miR-10737	0.000892	100
lro_23197389_x2	dre-miR-18b-3p	4.03e-07	100
lro_23204869_x2	oni-miR-10794	0.000892	100
lro_23206285_x2	ipu-miR-737	0.000892	100
lro_23212821_x2	tni-miR-194	0.000892	95
lro_23214229_x2	ssa-miR-130d-2-5p	0.000872	100
lro_23214817_x2	oni-miR-10597a	0.000892	100
lro_23219213_x2	oni-miR-10575	0.000834	100
lro_23229473_x2	tni-let-7d	0.000892	95
lro_23231947_x2	gmo-miR-11934-3p	0.000892	100
lro_23239551_x2	ssa-miR-29b-1-5p	6.89e-05	100
lro_23239627_x2	gmo-miR-11228-3p	0.000892	100
lro_23240321_x2	ssa-miR-301c-5p	0.000892	100
lro_23261285_x2	ssa-miR-430b-5p	0.000892	100
lro_23263866_x1	ssa-miR-142b-3p	3.18e-08	100
lro_23265163_x1	ola-miR-92b	0.000892	100
lro_23266138_x1	abu-miR-10558	0.000892	100
lro_23272258_x1	oni-miR-10897	0.000892	100
lro_23274621_x1	oni-miR-10756	0.000872	100
lro_23278657_x1	oni-miR-219a-3p	4.12e-07	100
lro_23288115_x1	dre-miR-7133-5p	0.000892	100
lro_23294875_x1	tni-miR-184	0.000248	95
lro_23298700_x1	gmo-miR-11274-5p	0.000892	100
lro_23301423_x1	oni-miR-10722	0.000892	100
lro_23302683_x1	ipu-miR-196d	0.000892	100
lro_23303022_x1	oni-miR-10548d	0.000892	100
lro_23304363_x1	oni-miR-10589	0.000248	100
lro_23305162_x1	oni-miR-10972	0.000892	100
lro_23306228_x1	tni-let-7b	0.000248	100
lro_23310272_x1	oni-miR-202	0.000892	100
lro_23317053_x1	oni-miR-10835	0.000248	100
lro_23321989_x1	tni-miR-190	6.89e-05	100
lro_23323158_x1	gmo-miR-11274-5p	0.000892	100
lro_23323920_x1	ssa-miR-142b-3p	1.15e-07	100
lro_23325563_x1	ssa-miR-7552a-3p	0.000892	100
lro_23329648_x1	pny-miR-19c	0.000834	100
lro_23341704_x1	oni-miR-10890	0.000248	100
lro_23342129_x1	ssa-miR-130b-5p	0.000248	100
lro_23342504_x1	tni-miR-19a	1.15e-07	100
lro_23346917_x1	tni-miR-196a	0.000892	100
lro_23348061_x1	gmo-let-7f-3p	6.89e-05	100
lro_23350498_x1	ssa-miR-301c-5p	0.000872	100
lro_23352248_x1	eel-miR-11054-3p	6.89e-05	100
lro_23361848_x1	dre-miR-29b3-5p	0.000872	100
lro_23372446_x1	ipu-miR-196a	0.000248	100
lro_23375044_x1	dre-miR-738	1.92e-05	100
lro_23376580_x1	ola-miR-192-5p	0.000892	95
lro_23383144_x1	nbr-miR-187	1.15e-07	100
lro_23387759_x1	oni-miR-10585	0.000872	100
lro_23393067_x1	oni-miR-132c	1.15e-07	100
lro_23393804_x1	gmo-miR-11934-3p	0.000892	100
lro_23399829_x1	oni-miR-10917	0.000892	100
lro_23411406_x1	oni-miR-10835	0.000243	100
lro_23417749_x1	eel-miR-11057-5p	0.000892	100
lro_23420510_x1	oni-miR-10734	0.000892	100
lro_23421161_x1	oni-miR-10662	0.000892	100
lro_23424855_x1	oni-miR-10628	0.000892	100
lro_23426680_x1	oni-miR-10578	0.000892	100
lro_23430911_x1	gmo-miR-11203-5p	0.000892	95
lro_23433556_x1	eel-miR-11052-3p	0.000892	100
lro_23433957_x1	gmo-miR-11273-5p	0.000892	100
lro_23433974_x1	oni-miR-10892	0.000892	100
lro_23439096_x1	ssa-miR-203b-5p	0.000892	100
lro_23439560_x1	ssa-miR-15c-3p	0.000892	100
lro_23441758_x1	abu-miR-10543	0.000892	100
lro_23449945_x1	dre-miR-430b-3p	0.000892	100
lro_23450118_x1	ssa-miR-16a-2-3p	0.000892	100
lro_23452241_x1	dre-miR-723-5p	0.000892	100
lro_23452719_x1	pol-miR-124-5p	0.000872	100
lro_23457886_x1	oni-miR-10585	0.000892	100
lro_23458904_x1	ssa-miR-29b-2-5p	1.92e-05	100
lro_23467550_x1	dre-miR-430c-3p	4.12e-07	100
lro_23473157_x1	eel-miR-11053-5p	0.000872	100
lro_23474501_x1	oni-miR-10914	0.000892	100
lro_23484273_x1	oni-miR-10753	0.000892	100
lro_23484365_x1	oni-miR-10798	0.000892	100
lro_23490832_x1	dre-miR-3906	0.000892	100
lro_23501351_x1	oni-miR-10621b	0.000892	100
lro_23502022_x1	ssa-miR-130d-1-5p	6.59e-05	100
lro_23504392_x1	oni-miR-10558	0.000892	100
lro_23505162_x1	ssa-miR-7132b-3p	0.000892	100
lro_23507212_x1	dre-miR-29b3-5p	0.000892	100
lro_23508167_x1	ssa-miR-8158-5p	0.000892	100
lro_23508576_x1	oni-miR-10764	0.000243	100
lro_23516708_x1	gmo-miR-737-3p	0.000892	100
lro_23517441_x1	dre-miR-181b-3-3p	0.000892	100
lro_23522458_x1	oni-miR-132c	5.33e-06	100
lro_23524955_x1	oni-miR-10597a	0.000892	100
lro_23530354_x1	ssa-miR-148b-3p	0.000892	100
lro_23536284_x1	gmo-miR-11274-5p	0.000248	100
lro_23536756_x1	ssa-miR-17-3-3p	0.000892	100
lro_23537544_x1	dre-miR-153a-5p	0.000872	100
lro_23538237_x1	oni-miR-10821	0.000892	100
lro_23544650_x1	oni-miR-10699	0.000248	100
lro_23545311_x1	oni-miR-10846	0.000892	100
lro_23546593_x1	oni-miR-10585	0.000892	100
lro_23549981_x1	oni-miR-10954	0.000892	100
lro_23550513_x1	ccr-miR-2192	0.000892	100
lro_23550772_x1	oni-miR-10662	0.000892	100
lro_23551240_x1	ssa-let-7e-3p	0.000892	100
lro_23551937_x1	dre-miR-7145	1.92e-05	95.455
lro_23558300_x1	hhi-miR-7790	0.000892	100
lro_23559909_x1	ssa-miR-21a-5p	0.000892	100
lro_23565664_x1	oni-miR-10573b	0.000892	100
lro_23578676_x1	ssa-miR-205b-4-3p	0.000892	100
lro_23583059_x1	oni-miR-10892	0.000872	100
lro_23583927_x1	ola-miR-92b	0.000872	100
lro_23586948_x1	oni-miR-10889	0.000248	100
lro_23590031_x1	oni-miR-10578	0.000892	100
lro_23592049_x1	dre-miR-107a-5p	0.000872	100
lro_23600153_x1	gmo-miR-24b-5p	0.000248	100
lro_23604355_x1	oni-miR-7565	0.000872	100
lro_23605809_x1	ipu-miR-7572	0.000892	100
lro_23606996_x1	tni-let-7b	6.74e-05	100
lro_23610446_x1	oni-miR-10910	0.000892	100
lro_23613650_x1	ssa-miR-93a-3p	0.000892	100
lro_23616033_x1	abu-miR-10561	0.000248	100
lro_23616149_x1	oni-miR-23c	0.000892	100
lro_23616841_x1	gmo-let-7f-3p	6.89e-05	100
lro_23623656_x1	oni-miR-10677	1.92e-05	95.455
lro_23624738_x1	oni-miR-10699	0.000248	100
lro_23637226_x1	gmo-miR-11251-3p	0.000872	100
lro_23642187_x1	ipu-miR-7563c	0.000892	95
lro_23642980_x1	oni-miR-10816	0.000892	100
lro_23643634_x1	ssa-miR-29b-4-5p	0.000892	100
lro_23647757_x1	ccr-miR-18b	0.000248	100
lro_23651815_x1	gmo-miR-11214-5p	0.000892	100
lro_23651870_x1	ssa-miR-153a-5p	0.000892	100
lro_23651900_x1	oni-miR-10908	0.000892	100
lro_23657262_x1	dre-miR-740	0.000892	100
lro_23657859_x1	oni-miR-10589	0.000248	100
lro_23659478_x1	dre-miR-29b3-5p	0.000892	100
lro_23668100_x1	ssa-miR-430c-3p	0.000248	100
lro_23672003_x1	ssa-miR-27a-5p	0.000892	100
lro_23676859_x1	hhi-miR-7793	0.000892	100
lro_23681685_x1	nbr-miR-7133-3p	0.000892	100
lro_23684996_x1	gmo-miR-153b-5p	0.000248	100
lro_23685264_x1	oni-miR-10647	0.000872	100
lro_23688972_x1	oni-miR-10720	0.000892	100
lro_23690113_x1	ssa-miR-15c-3p	0.000248	95
lro_23690857_x1	gmo-miR-33b-2-3p	0.000892	100
lro_23695620_x1	dre-miR-430b-5p	1.42e-06	100
lro_23698588_x1	oni-miR-10835	0.000248	100
lro_23698915_x1	dre-miR-7145	1.92e-05	95.455
lro_23698930_x1	oni-miR-10734	0.000892	100
lro_23699580_x1	gmo-miR-11274-5p	0.000892	100
lro_23708397_x1	ssa-miR-29b-4-5p	0.000892	100
lro_23708749_x1	ssa-miR-203b-5p	0.000872	100
lro_23711723_x1	tni-miR-30d	0.000892	100
lro_23713462_x1	gmo-miR-11217-5p	0.000892	100
lro_23721474_x1	oni-miR-10772	0.000248	95.238
lro_23722637_x1	gmo-miR-11274-5p	0.000248	100
lro_23727615_x1	ssa-miR-301c-5p	0.000892	100
lro_23739760_x1	dre-miR-430c-3p	4.12e-07	100
lro_23756983_x1	tni-let-7e	4.12e-07	100
lro_23762263_x1	oni-miR-10917	0.000892	95
lro_23763833_x1	dre-miR-2189	0.000892	95
lro_23764837_x1	oni-miR-10923	0.000872	100
lro_23765622_x1	ssa-miR-145-5p	0.000872	100
lro_23767475_x1	ssa-miR-499b-5p	0.000892	100
lro_23769964_x1	gmo-miR-430e-3p	0.000248	100
lro_23772464_x1	ipu-miR-7557	0.000892	100
lro_23774270_x1	hhi-miR-7790	0.000872	100
lro_23779077_x1	oni-miR-10885	0.000872	100
lro_23797832_x1	abu-miR-10555	0.000248	95
lro_23801359_x1	oni-miR-10790	0.000892	100
lro_23802573_x1	oni-miR-10594c	0.000892	100
lro_23803720_x1	ipu-miR-7554	0.000892	100
lro_23804486_x1	ccr-miR-2192	0.000892	100
lro_23807889_x1	ssa-miR-194a-5p	0.000892	100
lro_23808153_x1	dre-miR-7145	0.000892	100
lro_23817447_x1	oni-miR-10771	0.000248	100
lro_23826558_x1	oni-miR-10753	0.000892	100
lro_23828650_x1	ssa-miR-192b-5p	0.000892	100
lro_23834064_x1	oni-miR-10852	0.000892	100
lro_23835562_x1	oni-miR-10610a	0.000892	100
lro_23836418_x1	ccr-miR-2192	0.000892	100
lro_23840929_x1	abu-miR-10555	0.000892	100
lro_23842962_x1	tni-let-7a	6.89e-05	100
lro_23849074_x1	ssa-miR-128-3-5p	0.000872	100
lro_23851296_x1	oni-miR-10749	0.000892	100
lro_23852490_x1	oni-miR-10573b	0.000892	100
lro_23852746_x1	dre-miR-430b-5p	0.000248	100
lro_23853401_x1	ipu-miR-737	0.000892	100
lro_23854518_x1	gmo-miR-130b-5p	0.000248	100
lro_23858680_x1	ipu-miR-196a	0.000248	100
lro_23862880_x1	pol-miR-206-5p	1.92e-05	95.455
lro_23865023_x1	oni-miR-10818	0.000248	100
lro_23865112_x1	tni-let-7g	0.000243	95.238
lro_23865931_x1	oni-miR-10670	0.000892	100
lro_23865968_x1	oni-miR-10906	0.000892	100
lro_23869827_x1	oni-miR-2184	0.000892	100
lro_23871580_x1	pny-miR-31	0.000892	100
lro_23874115_x1	oni-miR-10794	0.000892	100
lro_23880484_x1	ssa-let-7c-5p	4.12e-07	100
lro_23880509_x1	tni-miR-30c	0.000872	100
lro_23881021_x1	tni-miR-223	0.000892	100
lro_23882268_x1	ssa-miR-7132b-3p	0.000248	100
lro_23902334_x1	oni-miR-10791	0.000892	100
lro_23903457_x1	oni-miR-202	0.000892	100
lro_23910355_x1	gmo-miR-206-5p	0.000892	100
lro_23910601_x1	gmo-miR-736-5p	6.89e-05	100
lro_23914526_x1	tni-miR-27c	1.48e-06	100
lro_23916676_x1	oni-miR-10806	0.000892	100
lro_23917798_x1	oni-miR-10907	0.000892	100
lro_23918619_x1	dre-miR-723-5p	0.000892	100
lro_23922067_x1	dre-miR-7145	1.92e-05	95.455
lro_23927082_x1	ssa-miR-26b-3p	0.000892	100
lro_23929660_x1	oni-miR-10897	0.000248	95.238
lro_23933569_x1	ssa-miR-93a-5p	0.000892	100
lro_23938789_x1	ipu-miR-24	0.000243	100
lro_23941684_x1	oni-miR-10972	0.000892	100
lro_23951811_x1	tni-miR-140	0.000892	95
lro_23961529_x1	ssa-miR-26b-3p	0.000892	100
lro_23963361_x1	dre-miR-7146-5p	0.000248	100
lro_23964281_x1	ssa-miR-17-3-3p	0.000892	100
lro_23967082_x1	oni-miR-10764	0.000892	100
lro_23975398_x1	ssa-miR-8158-5p	0.000872	100
lro_23976290_x1	oni-miR-10765	0.000872	100
lro_23984785_x1	tni-miR-27b	0.000248	100
lro_23990934_x1	pol-miR-124-5p	4.12e-07	100
lro_23995547_x1	oni-miR-10684	6.89e-05	100
lro_23996048_x1	ssa-miR-106b-3p	0.000248	100
lro_23999457_x1	gmo-miR-11214-5p	0.000872	100
lro_24000864_x1	oni-miR-10871	0.000248	100
lro_24001161_x1	ipu-miR-24	0.000248	100
lro_24001702_x1	ssa-miR-29c-5p	0.000892	100
lro_24007863_x1	gmo-miR-11233-3p	1.92e-05	100
lro_24008462_x1	oni-miR-10708	0.000892	100
lro_24009283_x1	oni-miR-10551	0.000248	100
lro_24019872_x1	gmo-miR-11229-5p	0.000853	100
lro_24025277_x1	oni-miR-10959	0.000248	100
lro_24028004_x1	oni-miR-10641	0.000892	100
lro_24033393_x1	oni-miR-10906	0.000892	100
lro_24034045_x1	oni-miR-10954	0.000892	100
lro_24035965_x1	oni-miR-10605	0.000892	100
lro_24037889_x1	dre-miR-430c-3p	3.94e-07	100
lro_24041783_x1	abu-miR-10561	0.000892	100
lro_24043466_x1	ssa-miR-153a-5p	0.000872	95
lro_24044907_x1	hhi-miR-7790	0.000892	100
lro_24047117_x1	ssa-miR-205a-5p	0.000892	100
lro_24050163_x1	oni-miR-10851	0.000248	100
lro_24063209_x1	ssa-miR-499b-5p	0.000892	100
lro_24068088_x1	oni-miR-23c	0.000248	100
lro_24075811_x1	gmo-miR-206-5p	0.000892	100
lro_24076194_x1	gmo-miR-92-5p	0.000248	100
lro_24085973_x1	gmo-miR-11186-5p	0.000248	100
lro_24095828_x1	ssa-miR-731-3p	0.000248	100
lro_24097345_x1	ssa-miR-25-3-5p	0.000892	100
lro_24098674_x1	ssa-miR-138-4-3p	0.000834	100
lro_24101430_x1	ssa-miR-205b-1-3p	0.000892	100
lro_24107066_x1	dre-miR-430b-3p	1.92e-05	100
lro_24108114_x1	dre-miR-723-5p	0.000892	100
lro_24108122_x1	ipu-let-7j	4.12e-07	100
lro_24112879_x1	ipu-miR-737	0.000892	100
lro_24115869_x1	ssa-miR-430b-5p	0.000892	100
lro_24116870_x1	tni-miR-29b	0.000892	100
lro_24120122_x1	oni-miR-10968	0.000892	100
lro_24128199_x1	oni-miR-430b	0.000892	100
lro_24130333_x1	ssa-miR-449a-5p	0.000872	100
lro_24132841_x1	gmo-miR-210-5p	4.12e-07	100
lro_24138424_x1	ipu-miR-130c	0.000892	100
lro_24139078_x1	dre-miR-153c-5p	0.000872	100
lro_24141963_x1	ssa-miR-93a-5p	0.000892	100
lro_24143298_x1	oni-miR-10736	6.89e-05	100
lro_24144530_x1	ipu-miR-196a	0.000243	100
lro_24144810_x1	oni-miR-10818	0.000872	100
lro_24147460_x1	tni-miR-124	0.000892	100
lro_24148038_x1	oni-miR-10578	0.000872	100
lro_24156751_x1	nbr-miR-10571	6.89e-05	100
lro_24158621_x1	oni-miR-10721	0.000892	100
lro_24159016_x1	dre-miR-204-2-3p	0.000248	100
lro_24160771_x1	oni-miR-301c	0.000892	100
lro_24162579_x1	oni-miR-10917	0.000248	100
lro_24167292_x1	ssa-miR-1-5p	6.74e-05	100
lro_24170435_x1	ssa-miR-430b-5p	0.000892	100
lro_24188348_x1	ssa-miR-15e-3p	0.000248	100
lro_24191475_x1	oni-miR-10794	0.000892	100
lro_24199906_x1	oni-miR-10935	0.000892	100
lro_24200870_x1	tni-miR-17	0.000872	100
lro_24204081_x1	abu-miR-16c	0.000892	100
lro_24204863_x1	oni-miR-10556a	0.000892	100
lro_24205531_x1	oni-miR-10577	0.000248	100
lro_24206936_x1	oni-miR-10862	0.000892	100
lro_24209313_x1	oni-miR-10749	0.000892	100
lro_24212665_x1	oni-miR-10835	0.000892	100
lro_24218430_x1	hhi-miR-7790	0.000892	100
lro_24222569_x1	dre-miR-1306	4.12e-07	100
lro_24241051_x1	oni-miR-10816	0.000892	100
lro_24246191_x1	oni-miR-10790	0.000248	100
lro_24247374_x1	gmo-miR-451-5p	0.000892	100
lro_24252086_x1	oni-miR-10806	0.000892	100
lro_24257661_x1	dre-miR-181b-3-3p	0.000892	95
lro_24264218_x1	oni-miR-10942	0.000872	100
lro_24266056_x1	oni-miR-10736	6.74e-05	100
lro_24266534_x1	ssa-miR-301d-3p	0.000872	100
lro_24269013_x1	ipu-miR-24	0.000248	100
lro_24273163_x1	ssa-miR-196a-1-3p	0.000892	100
lro_24276672_x1	oni-miR-10727	0.000892	100
lro_24285318_x1	dre-miR-7148-3p	0.000248	100
lro_24287990_x1	oni-miR-10662	0.000892	100
lro_24288007_x1	gmo-miR-100b-5p	0.000892	100
lro_24289677_x1	oni-miR-10655	0.000248	100
lro_24289739_x1	oni-miR-10858	0.000892	100
lro_24290708_x1	ssa-miR-449a-5p	0.000892	100
lro_24290778_x1	tni-miR-101a	0.000892	100
lro_24293402_x1	oni-miR-10889	0.000248	100
lro_24293874_x1	gmo-miR-11235-5p	0.000892	100
lro_24298582_x1	oni-miR-10771	0.000248	100
lro_24301435_x1	oni-miR-10770	0.000892	100
lro_24307507_x1	oni-miR-10771	0.000892	100
lro_24308056_x1	gmo-miR-7b-5p	0.000892	100
lro_24313486_x1	oni-miR-10892	0.000872	100
lro_24318376_x1	ssa-miR-430c-3p	0.000892	100
lro_24320259_x1	dre-miR-29b3-5p	0.000892	100
lro_24323288_x1	oni-miR-10697b	0.000248	100
lro_24326249_x1	ssa-miR-33a-3p	0.000892	100
lro_24337518_x1	oni-miR-10966	0.000892	100
lro_24338571_x1	oni-miR-301c	0.000892	100
lro_24341172_x1	ssa-miR-8157-5p	0.000892	100
lro_24341782_x1	oni-miR-10967	0.000243	100
lro_24344501_x1	tni-miR-196a	0.000892	100
lro_24345079_x1	ssa-miR-93a-5p	0.000892	100
lro_24346356_x1	oni-miR-10675	6.89e-05	95.238
lro_24347593_x1	ssa-miR-499b-5p	0.000892	100
lro_24352135_x1	ola-miR-430d	1.92e-05	100
lro_24363940_x1	ssa-miR-1788-5p	0.000892	100
lro_24367862_x1	oni-miR-10928	0.000892	100
lro_24369431_x1	oni-miR-10908	0.000892	100
lro_24379973_x1	ssa-miR-125a-3p	4.12e-07	100
lro_24379988_x1	oni-miR-10710	0.000872	100
lro_24385740_x1	oni-miR-10573b	0.000892	100
lro_24392150_x1	gmo-miR-11217-5p	0.000892	100
lro_24394355_x1	oni-miR-10622	0.000892	100
lro_24395082_x1	gmo-miR-153b-5p	0.000892	100
lro_24402104_x1	dre-miR-30a-5p	0.000237	100
lro_24409244_x1	oni-miR-10972	0.000892	100
lro_24411554_x1	oni-miR-10790	0.000872	100
lro_24413395_x1	tni-miR-217	0.000892	100
lro_24413491_x1	ipu-miR-737	0.000872	100
lro_24413667_x1	ipu-miR-7572	0.000892	100
lro_24420098_x1	oni-miR-10709	0.000892	100
lro_24420382_x1	dre-miR-1306	1.92e-05	95.455
lro_24421815_x1	ssa-miR-190b-5p	0.000872	100
lro_24427978_x1	oni-miR-10770	0.000892	100
lro_24434138_x1	abu-miR-10561	0.000243	100
lro_24435686_x1	ssa-miR-135b-3-3p	0.000892	100
lro_24441531_x1	oni-miR-10767	0.000892	100
lro_24443108_x1	oni-miR-10697a	0.000892	100
lro_24444456_x1	ssa-miR-8157-5p	0.000892	100
lro_24448879_x1	dre-miR-2196	0.000853	100
lro_24449902_x1	ssa-miR-7552a-3p	0.000892	100
lro_24452777_x1	ssa-miR-138-3p	0.000872	100
lro_24453875_x1	ssa-miR-7132b-3p	0.000892	100
lro_24455184_x1	oni-miR-10717	0.000892	100
lro_24461741_x1	ssa-miR-100a-2-3p	0.000872	100
lro_24462587_x1	dre-miR-7145	1.92e-05	95.455
lro_24465859_x1	oni-miR-10573b	0.000892	100
lro_24468994_x1	oni-miR-10677	1.92e-05	95.455
lro_24475865_x1	gmo-miR-7b-5p	0.000892	100
lro_24478543_x1	oni-miR-10892	0.000248	100
lro_24479986_x1	oni-miR-10972	0.000892	100
lro_24482020_x1	gmo-miR-449b-5p	0.000892	100
lro_24484001_x1	oni-miR-10862	0.000892	100
lro_24487900_x1	gmo-miR-449b-5p	0.000892	100
lro_24495018_x1	dre-miR-738	1.92e-05	100
lro_24500063_x1	oni-miR-10670	0.000892	100
lro_24504596_x1	ssa-miR-7132a-3p	0.000892	100
lro_24507109_x1	gmo-miR-11249-3p	0.000892	100
lro_24508392_x1	oni-miR-10959	0.000892	100
lro_24509558_x1	gmo-miR-11264-5p	0.000892	100
lro_24516667_x1	oni-miR-10622	0.000892	100
lro_24522550_x1	oni-miR-10794	0.000892	100
lro_24524562_x1	ssa-miR-93a-5p	0.000892	100
lro_24528372_x1	oni-miR-10821	0.000892	100
lro_24533698_x1	ssa-miR-139-5p	0.000892	100
lro_24537888_x1	oni-miR-7550	6.89e-05	100
lro_24540877_x1	dre-miR-2189	0.000892	95
lro_24541760_x1	ssa-miR-15c-3p	0.000248	95
lro_24547369_x1	oni-miR-10735	0.000834	100
lro_24550740_x1	oni-miR-10820	0.000834	100
lro_24558483_x1	gmo-miR-11935-3p	0.000892	100
lro_24560203_x1	ssa-miR-19c-5p	0.000814	100
lro_24569717_x1	ssa-miR-216b-3p	0.000892	100
lro_24570487_x1	ola-miR-194-3p	0.000892	100
lro_24574323_x1	gmo-miR-11274-5p	0.000892	100
lro_24577904_x1	oni-miR-10938	6.89e-05	100
lro_24585371_x1	gmo-miR-725-5p	0.000248	100
lro_24587598_x1	tni-miR-365	0.000853	100
lro_24590654_x1	oni-miR-10731	0.000872	100
lro_24591397_x1	ssa-miR-153a-3p	0.000892	100
lro_24592843_x1	oni-miR-10835	0.000243	100
lro_24592959_x1	ssa-miR-153a-2-5p	6.59e-05	100
lro_24593540_x1	tni-let-7d	0.000248	100
lro_24594150_x1	dre-miR-430b-3p	0.000248	100
lro_24596896_x1	oni-miR-10940	0.000892	100
lro_24600746_x1	tni-miR-16	1.92e-05	100
lro_24602663_x1	dre-miR-7145	1.92e-05	95.455
lro_24607316_x1	oni-miR-10587	0.000892	100
lro_24607824_x1	eel-miR-11052-3p	0.000892	100
lro_24608562_x1	oni-miR-10559	0.000892	100
lro_24609235_x1	oni-miR-10835	0.000248	100
lro_24614826_x1	oni-miR-10654	0.000248	100
lro_24625972_x1	tni-let-7b	0.000248	100
lro_24637010_x1	ssa-let-7j-5p	0.000248	100
lro_24637912_x1	oni-miR-10881	0.000892	100
lro_24648958_x1	pny-miR-728	0.000872	100
lro_24655184_x1	gmo-miR-11251-3p	0.000892	100
lro_24655543_x1	tni-miR-124	4.12e-07	100
lro_24656925_x1	gmo-miR-29c-5p	0.000892	100
lro_24658861_x1	gmo-miR-11205-5p	0.000248	100
lro_24666239_x1	gmo-miR-153b-5p	0.000892	100
lro_24670723_x1	eel-miR-11065-3p	0.000892	100
lro_24674578_x1	oni-miR-10892	0.000872	100
lro_24674898_x1	gmo-miR-11274-5p	0.000892	100
lro_24682123_x1	tni-miR-196a	0.000834	100
lro_24683814_x1	oni-miR-10670	0.000892	100
lro_24684505_x1	tni-miR-130	0.000892	100
lro_24689218_x1	dre-miR-723-3p	0.000872	100
lro_24701752_x1	oni-miR-10835	0.000248	100
lro_24702234_x1	dre-miR-16c-3p	4.03e-07	100
lro_24706332_x1	hhi-miR-430a	4.03e-07	100
lro_24714364_x1	dre-miR-457b-5p	0.000248	100
lro_24716932_x1	oni-miR-10784	0.000853	100
lro_24720146_x1	oni-miR-202	0.000872	100
lro_24722259_x1	gmo-miR-24b-5p	0.000248	100
lro_24731958_x1	oni-miR-10677	1.87e-05	95.455
lro_24733787_x1	oni-miR-10747	0.000892	100
lro_24734640_x1	tni-let-7a	0.000892	100
lro_24744273_x1	ssa-miR-190b-3p	0.000243	100
lro_24745484_x1	gmo-miR-459-3p	0.000892	100
lro_24747638_x1	gmo-miR-11270-3p	0.000892	100
lro_24749451_x1	abu-miR-10561	0.000892	100
lro_24751029_x1	oni-miR-10647	0.000248	100
lro_24753455_x1	gmo-miR-11201-3p	0.000872	100
lro_24760920_x1	oni-miR-199c	0.000248	100
lro_24761596_x1	eel-miR-11053-5p	0.000892	100
lro_24762692_x1	dre-miR-727-3p	4.12e-07	100
lro_24763196_x1	ssa-miR-499b-5p	0.000872	100
lro_24763649_x1	oni-miR-10877	0.000892	100
lro_24767666_x1	gmo-miR-11210-5p	0.000892	100
lro_24768441_x1	ssa-miR-101a-5p	0.000892	100
lro_24771620_x1	ssa-miR-138-4-3p	0.000892	95
lro_24783918_x1	ipu-miR-196d	0.000892	100
lro_24786471_x1	ipu-miR-29b	0.000892	100
lro_24786596_x1	ipu-miR-737	0.000892	100
lro_24787557_x1	oni-miR-10835	1.92e-05	100
lro_24792004_x1	ssa-miR-181b-5p	0.000892	100
lro_24794865_x1	tni-miR-144	0.000892	100
lro_24796061_x1	oni-miR-10908	0.000892	100
lro_24796370_x1	oni-miR-10835	0.000892	100
lro_24804562_x1	oni-miR-10670	0.000892	100
lro_24808510_x1	ssa-miR-734-3p	0.000892	100
lro_24812366_x1	oni-miR-10866	0.000892	100
lro_24816545_x1	ssa-miR-7a-2-3p	0.000892	100
lro_24827337_x1	oni-miR-10665	0.000872	100
lro_24827464_x1	dre-miR-222b	0.000892	100
lro_24831240_x1	oni-miR-10771	0.000248	100
lro_24832103_x1	dre-miR-7132-5p	0.000872	100
lro_24833355_x1	dre-miR-29b3-5p	0.000872	100
lro_24834113_x1	ssa-miR-15e-5p	0.000892	100
lro_24843374_x1	ccr-miR-2192	0.000853	100
lro_24848088_x1	oni-miR-10790	0.000248	100
lro_24849966_x1	oni-miR-2184	4.12e-07	100
lro_24851976_x1	oni-miR-10677	6.89e-05	100
lro_24854920_x1	oni-miR-10939	0.000872	100
lro_24855649_x1	dre-miR-430b-5p	1.48e-06	100
lro_24859772_x1	ola-miR-430d	1.71e-05	100
lro_24859902_x1	ccr-miR-2192	0.000892	100
lro_24867438_x1	ssa-miR-128-3-5p	0.000892	100
lro_24869210_x1	oni-miR-10972	0.000892	100
lro_24873463_x1	eel-miR-11064-3p	0.000892	100
lro_24888974_x1	ssa-miR-142b-3p	3.18e-08	100
lro_24893089_x1	oni-miR-10732	0.000892	95
lro_24894080_x1	tni-let-7g	0.000248	95.238
lro_24903335_x1	oni-miR-10580	0.000243	100
lro_24904835_x1	ssa-miR-2187-3p	0.000892	100
lro_24905453_x1	oni-miR-10943	0.000248	100
lro_24906982_x1	pny-miR-31	0.000892	100
lro_24907192_x1	ccr-miR-2192	0.000248	100
lro_24907487_x1	oni-miR-10770	0.000892	100
lro_24917507_x1	oni-miR-10935	0.000872	100
lro_24919866_x1	gmo-miR-11251-3p	0.000892	100
lro_24920856_x1	oni-miR-10599	0.000248	100
lro_24927270_x1	oni-miR-10902	0.000892	100
lro_24927443_x1	oni-miR-10579	0.000892	100
lro_24927900_x1	oni-miR-10892	0.000892	100
lro_24929243_x1	oni-miR-10597d	0.000872	100
lro_24932264_x1	dre-miR-7132-5p	0.000892	100
lro_24936878_x1	oni-miR-10835	0.000248	100
lro_24939936_x1	ccr-miR-2192	0.000248	100
lro_24947097_x1	tni-let-7h	0.000892	100
lro_24950150_x1	tni-let-7a	4.12e-07	100
lro_24961875_x1	ola-miR-430d	1.92e-05	100
lro_24963377_x1	gmo-miR-11274-5p	0.000892	100
lro_24967437_x1	ipu-miR-737	0.000892	100
lro_24972106_x1	ssa-miR-135a-5p	0.000892	100
lro_24973635_x1	oni-miR-10855	0.000872	100
lro_24974902_x1	oni-miR-10708	0.000892	95
lro_24976620_x1	oni-miR-10892	0.000892	100
lro_24978416_x1	ipu-miR-196a	0.000248	100
lro_24985635_x1	gmo-miR-153b-5p	0.000892	100
lro_24989790_x1	oni-miR-10607	0.000248	100
lro_24995327_x1	oni-miR-10767	0.000892	100
lro_24997030_x1	dre-miR-107a-5p	0.000892	100
lro_25004293_x1	oni-miR-10709	0.000892	100
lro_25016991_x1	oni-miR-10790	0.000248	100
lro_25017577_x1	gmo-miR-11277-3p	0.000248	100
lro_25021238_x1	dre-miR-128-3-5p	0.000892	100
lro_25029675_x1	oni-miR-10756	0.000834	100
lro_25033280_x1	dre-miR-723-3p	0.000892	100
lro_25051783_x1	oni-miR-10699	0.000243	100
lro_25053203_x1	ssa-miR-216b-3p	0.000892	100
lro_25054808_x1	oni-miR-10835	0.000248	100
lro_25065517_x1	oni-miR-10892	0.000892	100
lro_25066866_x1	oni-miR-10594a	0.000892	100
lro_25069117_x1	oni-miR-10972	0.000853	100
lro_25069167_x1	gmo-miR-29c-3p	0.000892	100
lro_25072013_x1	oni-miR-153d	0.000892	100
lro_25074942_x1	tni-miR-137	0.000892	100
lro_25080439_x1	tni-miR-196a	0.000892	100
lro_25080659_x1	ssa-miR-106b-3p	0.000892	100
lro_25091327_x1	gmo-miR-11210-5p	0.000892	100
lro_25093006_x1	oni-miR-10683	0.000248	100
lro_25105688_x1	ssa-miR-200a-3p	0.000892	100
lro_25112623_x1	ssa-miR-130d-1-5p	6.59e-05	100
lro_25113726_x1	oni-miR-10948	0.000872	100
lro_25115068_x1	ssa-miR-23a-5p	6.89e-05	100
lro_25117870_x1	oni-miR-10708	0.000892	100
lro_25119779_x1	dre-miR-430c-3p	4.03e-07	100
lro_25119897_x1	gmo-miR-11251-3p	0.000892	100
lro_25120197_x1	tni-let-7a	1.48e-06	100
lro_25120216_x1	oni-miR-202	0.000892	100
lro_25122055_x1	oni-miR-10906	6.89e-05	100
lro_25133894_x1	oni-miR-10654	0.000248	100
lro_25142115_x1	gmo-miR-11931-3p	0.000892	100
lro_25142809_x1	oni-miR-10771	0.000892	100
lro_25146716_x1	ssa-miR-196b-3p	0.000892	100
lro_25147986_x1	ssa-miR-10d-5p	0.000892	100
lro_25152072_x1	ssa-miR-430b-5p	0.000872	100
lro_25166755_x1	oni-miR-10966	0.000892	100
lro_25167151_x1	oni-miR-10794	0.000892	100
lro_25169126_x1	tni-miR-135a	5.33e-06	100
lro_25173942_x1	ccr-miR-2192	0.000248	100
lro_25177381_x1	gmo-miR-206-5p	0.000892	100
lro_25178023_x1	ssa-miR-190a-3p	0.000892	100
lro_25179710_x1	oni-miR-10851	0.000872	100
lro_25183680_x1	ssa-miR-130b-2-5p	0.000892	100
lro_25188301_x1	gmo-miR-430g-3p	0.000248	100
lro_25189876_x1	tni-let-7a	0.000892	100
lro_25191498_x1	abu-miR-10558	0.000892	100
lro_25201410_x1	oni-miR-10950	0.000248	100
lro_25208872_x1	ssa-miR-130b-5p	0.000248	100
lro_25215930_x1	gmo-miR-30d-5p	1.83e-05	100
lro_25225371_x1	oni-miR-10699	0.000248	100
lro_25238409_x1	oni-miR-10573c	0.000892	100
lro_25239332_x1	ssa-miR-143-3p	0.000892	100
lro_25240735_x1	oni-miR-10662	0.000248	100
lro_25246629_x1	ipu-miR-7572	0.000872	100
lro_25249048_x1	ssa-miR-15a-3p	0.000892	100
lro_25249456_x1	ccr-miR-2192	0.000892	100
lro_25249668_x1	oni-miR-10806	0.000892	100
lro_25252113_x1	hhi-miR-182	0.000892	100
lro_25252916_x1	oni-miR-10573b	0.000232	100
lro_25252946_x1	ssa-miR-736-5p	0.000892	100
lro_25254406_x1	oni-miR-10604	0.000248	95
lro_25254884_x1	dre-miR-29b3-5p	0.000892	100
lro_25257149_x1	gmo-miR-11931-5p	0.000892	100
lro_25268329_x1	gmo-miR-11216-5p	0.000248	100
lro_25272551_x1	dre-miR-138-2-3p	0.000892	100
lro_25274287_x1	ola-miR-205	0.000243	100
lro_25275234_x1	ccr-miR-2192	0.000248	100
lro_25275525_x1	oni-miR-10578	0.000872	100
lro_25284545_x1	oni-miR-10974	0.000892	100
lro_25293685_x1	tni-let-7a	0.000892	100
lro_25294934_x1	dre-miR-181d-3p	4.03e-07	100
lro_25297014_x1	oni-miR-10828	0.000892	100
lro_25304261_x1	ssa-miR-730a-5p	0.000892	100
lro_25307185_x1	oni-miR-10677	1.92e-05	95.455
lro_25330057_x1	eel-miR-11054-3p	1.92e-05	100
lro_25331117_x1	ssa-miR-15b-5p	0.000892	100
lro_25333369_x1	tni-miR-19b	0.000248	95.238
lro_25335562_x1	ipu-miR-7556	0.000892	100
lro_25337618_x1	oni-miR-2184	1.92e-05	100
lro_25338510_x1	dre-miR-181b-3-3p	0.000892	100
lro_25344485_x1	dre-miR-19c-3p	1.1e-07	100
lro_25347818_x1	gmo-miR-11274-5p	0.000872	100
lro_25348402_x1	dre-miR-142b-5p	4.12e-07	100
lro_25350159_x1	dre-miR-430c-3p	4.03e-07	100
lro_25354317_x1	oni-miR-10867	0.000853	100
lro_25354488_x1	gmo-miR-210-5p	5.33e-06	100
lro_25365558_x1	ccr-miR-2192	0.000892	100
lro_25367777_x1	oni-miR-10708	0.000248	100
lro_25370818_x1	gmo-miR-222-5p	0.000892	100
lro_25378572_x1	ipu-miR-7562	0.000248	100
lro_25378692_x1	ccr-miR-2192	0.000872	100
lro_25381225_x1	dre-miR-7133-5p	0.000892	100
lro_25382317_x1	tni-miR-365	0.000892	100
lro_25391595_x1	tni-miR-221	0.000872	100
lro_25394921_x1	tni-miR-124	4.12e-07	100
lro_25395432_x1	ssa-miR-9a-5-3p	4.03e-07	100
lro_25410420_x1	dre-miR-2189	0.000892	100
lro_25410548_x1	oni-miR-10654	0.000892	100
lro_25414324_x1	dre-miR-740	0.000248	100
lro_25416757_x1	oni-miR-10684	6.89e-05	100
lro_25419474_x1	oni-miR-10837	0.000248	100
lro_25420599_x1	oni-miR-10647	0.000892	100
lro_25421081_x1	gmo-miR-11245-5p	0.000853	100
lro_25424716_x1	oni-miR-10800	0.000892	100
lro_25428439_x1	oni-miR-10965	0.000814	100
lro_25428589_x1	ssa-miR-15a-3p	0.000892	100
lro_25430569_x1	pny-miR-19c	0.000892	100
lro_25430659_x1	gmo-miR-11934-3p	0.000892	100
lro_25430799_x1	ssa-miR-8159-5p	0.000892	100
lro_25431095_x1	ssa-miR-27a-5p	0.000892	100
lro_25434370_x1	ssa-miR-194a-3p	0.000892	100
lro_25435807_x1	gmo-miR-33b-2-3p	0.000872	100
lro_25437871_x1	oni-miR-10607	0.000892	100
lro_25438445_x1	dre-miR-430b-5p	1.42e-06	100
lro_25438486_x1	eel-miR-11052-3p	6.89e-05	95.238
lro_25447756_x1	oni-miR-10621b	0.000872	100
lro_25449264_x1	oni-miR-10948	0.000892	100
lro_25450050_x1	eel-miR-11064-3p	0.000892	100
lro_25456682_x1	dre-miR-142b-5p	4.12e-07	100
lro_25457410_x1	ssa-miR-430b-5p	0.000892	100
lro_25467403_x1	mze-miR-10552	0.000892	100
lro_25468210_x1	oni-miR-10599	0.000248	100
lro_25468368_x1	ssa-miR-190b-5p	0.000872	100
lro_25478282_x1	dre-miR-204-2-3p	0.000248	100
lro_25485584_x1	oni-miR-10892	0.000892	100
lro_25486169_x1	dre-miR-222a-5p	0.000243	100
lro_25489576_x1	eel-miR-11060-5p	0.000248	100
lro_25493488_x1	oni-miR-10722	0.000892	100
lro_25496209_x1	oni-miR-10977	0.000853	100
lro_25500830_x1	ipu-let-7j	1.92e-05	100
lro_25504841_x1	oni-miR-10902	0.000892	100
lro_25506869_x1	dre-miR-430b-5p	1.48e-06	100
lro_25507470_x1	ccr-miR-2192	0.000892	100
lro_25507966_x1	ssa-miR-731-3p	0.000248	100
lro_25507992_x1	oni-miR-10893	0.000892	100
lro_25518534_x1	gmo-miR-11217-5p	0.000892	100
lro_25521477_x1	ola-miR-430d	1.87e-05	100
lro_25538606_x1	dre-miR-29b3-5p	0.000892	100
lro_25542140_x1	oni-miR-10730	0.000892	100
lro_25543095_x1	oni-miR-10736	6.89e-05	100
lro_25544474_x1	ssa-miR-205b-4-3p	0.000248	95.238
lro_25546138_x1	oni-miR-10732	0.000892	100
lro_25555291_x1	ssa-miR-15a-3p	0.000892	100
lro_25556404_x1	oni-miR-10908	0.000892	100
lro_25559896_x1	gmo-miR-11934-3p	0.000892	100
lro_25560218_x1	oni-miR-101b	0.000892	100
lro_25566790_x1	abu-miR-10558	0.000892	100
lro_25568998_x1	ipu-miR-196a	0.000248	100
lro_25569377_x1	hhi-miR-7788	0.000892	100
lro_25574106_x1	ccr-miR-2192	6.89e-05	95.238
lro_25577503_x1	ssa-let-7a-5-3p	4.03e-07	100
lro_25578353_x1	dre-miR-2189	0.000248	100
lro_25585467_x1	oni-miR-10835	0.000243	100
lro_25586780_x1	gmo-miR-11255-5p	0.000248	100
lro_25595088_x1	oni-miR-10892	0.000872	100
lro_25595242_x1	ssa-miR-29b-3-5p	0.000892	100
lro_25597274_x1	oni-miR-10790	0.000872	100
lro_25599024_x1	gmo-miR-11228-3p	0.000237	100
lro_25599420_x1	ssa-miR-15a-3p	0.000872	100
lro_25600944_x1	oni-miR-10974	0.000892	100
lro_25611219_x1	eel-miR-11054-3p	1.87e-05	100
lro_25614665_x1	oni-miR-10709	0.000248	95
lro_25616314_x1	oni-miR-10699	0.000237	100
lro_25623119_x1	ssa-miR-27d-5p	6.89e-05	100
lro_25626076_x1	oni-miR-10732	0.000892	95
lro_25629773_x1	oni-miR-10670	0.000892	100
lro_25631084_x1	oni-miR-10974	0.000892	100
lro_25645587_x1	pny-miR-153c	0.000892	100
lro_25645632_x1	oni-miR-10881	0.000892	100
lro_25647508_x1	ssa-miR-9a-5-3p	4.12e-07	100
lro_25652768_x1	ipu-miR-29b	0.000892	100
lro_25657998_x1	eel-miR-11050-3p	6.89e-05	95.238
lro_25659548_x1	eel-miR-11053-5p	0.000892	100
lro_25664415_x1	oni-miR-10835	0.000248	100
lro_25669573_x1	gmo-miR-16a-3p	0.000892	100
lro_25674741_x1	ipu-miR-19b	0.000892	100
lro_25684628_x1	oni-miR-10708	0.000248	100
lro_25686387_x1	gmo-miR-10585-5p	0.000892	100
lro_25703651_x1	oni-miR-10594b	0.000834	100
lro_25704672_x1	ssa-miR-15c-3p	0.000892	100
lro_25706219_x1	abu-miR-10543	0.000892	100
lro_25714312_x1	oni-miR-199c	0.000248	100
lro_25714781_x1	ssa-miR-29b-3-5p	0.000248	100
lro_25717060_x1	ssa-miR-365-5p	0.000872	100
lro_25721494_x1	dre-miR-204-2-3p	0.000248	100
lro_25721716_x1	dre-miR-430b-3p	4.12e-07	100
lro_25722117_x1	tni-let-7a	4.12e-07	100
lro_25724539_x1	eel-miR-11053-5p	0.000892	100
lro_25726802_x1	oni-miR-10732	0.000892	100
lro_25728020_x1	ssa-miR-24b-3p	0.000892	100
lro_25730729_x1	tni-miR-138	5.33e-06	100
lro_25739637_x1	oni-miR-10897	0.000892	100
lro_25750896_x1	oni-miR-10717	0.000248	100
lro_25753017_x1	oni-miR-10938	0.000892	100
lro_25755449_x1	ssa-miR-7132b-3p	0.000872	100
lro_25760787_x1	oni-miR-10655	0.000872	100
lro_25764703_x1	ssa-miR-731-3p	0.000248	100
lro_25764924_x1	gmo-miR-11209-3p	0.000248	100
lro_25768182_x1	gmo-miR-11242-5p	0.000892	100
lro_25769658_x1	gmo-miR-11272-5p	0.000248	100
lro_25782965_x1	ssa-miR-736-5p	0.000892	100
lro_25784644_x1	gmo-miR-11934-3p	0.000892	100
lro_25791590_x1	dre-miR-430c-3p	4.12e-07	100
lro_25795727_x1	dre-miR-723-5p	0.000892	100
lro_25799814_x1	oni-miR-10835	0.000248	100
lro_25801262_x1	hhi-miR-430a	4.12e-07	100
lro_25804690_x1	oni-miR-10818	0.000892	100
lro_25805389_x1	gmo-miR-153b-5p	0.000892	100
lro_25806775_x1	gmo-miR-29c-3p	0.000853	100
lro_25808114_x1	ipu-miR-24	0.000248	100
lro_25811324_x1	pny-miR-19c	0.000892	100
lro_25815276_x1	ssa-miR-33a-3p	0.000892	100
lro_25815388_x1	hhi-miR-7793	0.000248	100
lro_25826680_x1	hhi-miR-430a	4.12e-07	100
lro_25828347_x1	oni-miR-10764	0.000872	100
lro_25831910_x1	oni-miR-10759	0.000892	100
lro_25833166_x1	oni-miR-10771	0.000248	100
lro_25833778_x1	tni-miR-196a	0.000853	100
lro_25834402_x1	dre-miR-7148-3p	0.000892	100
lro_25838428_x1	tni-miR-19a	0.000892	100
lro_25842568_x1	oni-miR-10842	0.000892	100
lro_25845005_x1	tni-miR-196a	0.000892	100
lro_25848981_x1	gmo-miR-11209-3p	0.000248	100
lro_25849041_x1	oni-miR-10755	0.000872	100
lro_25850933_x1	oni-miR-10771	0.000248	100
lro_25859839_x1	oni-miR-10745	0.000248	100
lro_25862437_x1	ssa-miR-153a-3p	0.000892	100
lro_25866562_x1	dre-miR-204-2-3p	0.000248	100
lro_25866993_x1	tni-miR-148	0.000248	100
lro_25874948_x1	oni-miR-10732	0.000892	100
lro_25875470_x1	dre-miR-738	1.92e-05	100
lro_25875928_x1	ssa-miR-1788-3p	0.000892	100
lro_25879856_x1	gmo-miR-100b-5p	0.000892	100
lro_25882623_x1	oni-miR-10692	0.000892	100
lro_25885849_x1	gmo-miR-11211-3p	0.000892	100
lro_25886849_x1	oni-miR-10595	0.000892	100
lro_25890781_x1	oni-miR-10743	0.000872	100
lro_25890973_x1	ssa-miR-93a-5p	0.000892	100
lro_25892369_x1	ipu-miR-7562	0.000248	100
lro_25893709_x1	ssa-miR-723-3p	0.000892	100
lro_25895422_x1	gmo-miR-218b-5p	0.000892	100
lro_25897678_x1	gmo-miR-153b-5p	0.000892	100
lro_25901487_x1	oni-miR-10717	0.000892	100
lro_25902577_x1	tni-miR-152	0.000853	100
lro_25906720_x1	oni-miR-10771	6.89e-05	100
lro_25912652_x1	hhi-miR-7793	0.000892	100
lro_25913692_x1	ssa-let-7a-3-3p	3.94e-07	100
lro_25914369_x1	ipu-miR-7562	0.000892	100
lro_25915515_x1	ssa-miR-205b-1-3p	0.000892	100
lro_25918239_x1	gmo-miR-11932-3p	0.000248	100
lro_25922447_x1	dre-miR-153c-5p	0.000892	100
lro_25926851_x1	dre-miR-2196	0.000892	100
lro_25928336_x1	dre-miR-430c-3p	4.03e-07	100
lro_25929354_x1	oni-miR-10709	0.000892	100
lro_25930742_x1	gmo-miR-153b-5p	0.000853	100
lro_25930750_x1	oni-miR-10916	0.000892	100
lro_25931103_x1	gmo-miR-11251-3p	0.000892	100
lro_25936290_x1	ssa-miR-2184-5p	0.000248	100
lro_25936512_x1	abu-miR-10558	0.000892	100
lro_25941999_x1	ola-miR-194-3p	0.000892	100
lro_25942303_x1	tni-miR-130	0.000892	100
lro_25944044_x1	gmo-miR-11274-5p	0.000892	100
lro_25945239_x1	gmo-miR-206-5p	0.000892	100
lro_25946888_x1	dre-miR-430c-3p	0.000248	100
lro_25947999_x1	oni-miR-10771	0.000892	100
lro_25948752_x1	eel-miR-11054-3p	0.000892	100
lro_25949935_x1	dre-miR-363-5p	0.000872	100
lro_25955563_x1	tni-miR-129	4.12e-07	100
lro_25955930_x1	oni-miR-10677	0.000892	100
lro_25956725_x1	ssa-miR-133b-5p	0.000892	100
lro_25961742_x1	ssa-miR-734-5p	6.89e-05	100
lro_25963140_x1	tni-miR-218a	0.000892	100
lro_25964827_x1	pny-miR-10555	0.000872	100
lro_25967517_x1	gmo-miR-11251-3p	0.000892	100
lro_25968692_x1	oni-miR-10855	0.000892	100
lro_25973459_x1	dre-miR-723-3p	0.000892	100
lro_25978672_x1	dre-miR-204-2-3p	0.000243	100
lro_25979599_x1	tni-miR-20	0.000892	100
lro_25986470_x1	oni-miR-10608a	0.000892	100
lro_25988418_x1	tni-miR-153b	0.000892	100
lro_26000697_x1	oni-miR-10755	0.000892	100
lro_26002599_x1	oni-miR-10736	6.89e-05	100
lro_26020495_x1	oni-miR-10949	0.000892	100
lro_26025234_x1	ssa-miR-449b-5p	0.000872	100
lro_26026286_x1	oni-miR-23c	0.000248	100
lro_26030615_x1	gmo-miR-11193-5p	0.000248	95.238
lro_26031158_x1	ssa-miR-8158-5p	0.000872	100
lro_26033378_x1	gmo-miR-11205-5p	0.000892	100
lro_26034319_x1	tni-miR-9	1.15e-07	100
lro_26034645_x1	oni-miR-10732	0.000892	95
lro_26036758_x1	tni-miR-20	0.000892	100
lro_26043976_x1	ssa-miR-338a-5p	0.000892	100
lro_26045136_x1	dre-miR-181b-3-3p	0.000872	95
lro_26045718_x1	dre-miR-3906	0.000892	100
lro_26046798_x1	oni-miR-10938	0.000892	100
lro_26052840_x1	mze-miR-10552	0.000872	100
lro_26056103_x1	tni-miR-203	0.000892	100
lro_26057451_x1	dre-miR-430b-3p	4.12e-07	100
lro_26062607_x1	oni-miR-10717	0.000248	100
lro_26063719_x1	abu-miR-10561	0.000892	100
lro_26064174_x1	ssa-miR-205b-4-3p	0.000892	100
lro_26064847_x1	tni-miR-365	0.000892	100
lro_26073930_x1	hhi-miR-7788	0.000237	100
lro_26077158_x1	ola-miR-430d	0.000892	100
lro_26079275_x1	gmo-miR-24a-3-5p	0.000892	100
lro_26084906_x1	gmo-miR-30b-3p	0.000892	100
lro_26091760_x1	oni-miR-10818	0.000892	100
lro_26094696_x1	oni-miR-10617	0.000892	100
lro_26106631_x1	gmo-miR-11934-3p	0.000872	100
lro_26108070_x1	tni-miR-219	0.000892	100
lro_26113146_x1	oni-miR-2184	1.48e-06	100
lro_26115879_x1	gmo-miR-736-5p	0.000892	100
lro_26124128_x1	gmo-miR-451-5p	0.000892	100
lro_26124696_x1	oni-miR-10732	0.000892	100
lro_26132840_x1	oni-miR-10790	0.000834	100
lro_26135977_x1	oni-miR-10798	0.000892	100
lro_26137478_x1	ipu-miR-7552	4.12e-07	100
lro_26138539_x1	oni-miR-10876	0.000872	100
lro_26141511_x1	gmo-miR-11235-5p	0.000892	100
lro_26141601_x1	abu-miR-10555	0.000892	100
lro_26141667_x1	oni-miR-10708	0.000892	100
lro_26141710_x1	dre-miR-124-4-5p	0.000892	95
lro_26144030_x1	tni-miR-223	0.000892	100
lro_26145767_x1	tni-let-7i	1.92e-05	100
lro_26151182_x1	dre-miR-723-5p	0.000248	100
lro_26152351_x1	ssa-miR-8162-3p	6.89e-05	100
lro_26154979_x1	tni-let-7g	0.000892	100
lro_26155216_x1	oni-miR-202	0.000892	100
lro_26156047_x1	ssa-miR-25-3-5p	0.000834	100
lro_26161617_x1	gmo-miR-11274-5p	0.000892	100
lro_26171239_x1	dre-miR-7133-5p	0.000892	100
lro_26175238_x1	oni-miR-10974	0.000892	100
lro_26179412_x1	tni-miR-144	0.000892	100
lro_26181713_x1	ola-miR-430d	0.000678	100
lro_26184091_x1	ssa-miR-106a-3p	0.000892	100
lro_26184536_x1	oni-miR-10734	0.000892	100
lro_26188859_x1	oni-miR-10589	0.000237	100
lro_26191490_x1	gmo-miR-11934-3p	0.000892	100
lro_26191520_x1	ssa-miR-7132a-3p	0.000892	100
lro_26192083_x1	eel-miR-11052-3p	0.000892	100
lro_26193172_x1	oni-miR-10892	0.000892	100
lro_26193835_x1	oni-miR-202	0.000892	100
lro_26195169_x1	dre-miR-430c-3p	4.12e-07	100
lro_26197643_x1	oni-miR-10938	0.000872	100
lro_26204495_x1	oni-miR-10866	0.000892	100
lro_26209753_x1	dre-miR-16c-3p	0.000892	100
lro_26211177_x1	oni-miR-10790	0.000892	100
lro_26214943_x1	pny-miR-27d-5p	0.000892	95
lro_26216368_x1	oni-miR-10705	0.000892	100
lro_26217531_x1	gmo-miR-187-5p	0.000248	100
lro_26217893_x1	oni-miR-10677	1.92e-05	95.455
lro_26218900_x1	oni-miR-10670	0.000892	100
lro_26219958_x1	ipu-miR-7572	0.000892	100
lro_26222152_x1	eel-miR-11053-5p	0.000853	100
lro_26224173_x1	gmo-miR-11209-3p	0.000248	100
lro_26229523_x1	ssa-miR-15a-3p	0.000892	100
lro_26234735_x1	ipu-miR-7573	5.33e-06	95.652
lro_26235852_x1	oni-miR-10736	6.89e-05	100
lro_26236124_x1	oni-miR-10862	0.000892	100
lro_26238152_x1	oni-miR-10780	0.000248	100
lro_26238676_x1	oni-miR-10972	0.000892	100
lro_26244437_x1	oni-miR-10641	0.000892	100
lro_26245806_x1	oni-miR-10938	0.000892	100
lro_26247125_x1	tni-let-7b	5.33e-06	100
lro_26249246_x1	oni-miR-6960	0.000892	100
lro_26254877_x1	dre-miR-181b-3-3p	0.000892	95
lro_26266682_x1	ssa-let-7b-3p	1.87e-05	100
lro_26274870_x1	ssa-miR-205b-4-3p	0.000248	95.238
lro_26280279_x1	gmo-miR-11274-5p	0.000892	100
lro_26280605_x1	oni-miR-10881	0.000892	100
lro_26284116_x1	eel-miR-11056-5p	0.000892	100
lro_26290500_x1	oni-miR-10835	0.000248	100
lro_26290851_x1	oni-miR-10611	0.000248	100
lro_26291886_x1	oni-miR-10811	0.000248	95
lro_26292034_x1	oni-miR-10842	0.000892	100
lro_26292162_x1	oni-miR-10949	0.000892	100
lro_26295047_x1	ssa-miR-142b-3p	3.18e-08	100
lro_26296204_x1	oni-miR-10607	0.000248	100
lro_26305171_x1	tni-miR-122	0.000892	100
lro_26307298_x1	tni-miR-365	0.000892	100
lro_26308215_x1	tni-let-7a	0.000248	100
lro_26315693_x1	ssa-miR-430b-3p	0.000892	100
lro_26320559_x1	dre-miR-2189	0.000892	95
lro_26329417_x1	oni-miR-10670	0.000892	100
lro_26336580_x1	dre-miR-738	1.92e-05	100
lro_26338257_x1	tni-miR-22b	0.000248	100
lro_26342016_x1	gmo-miR-11931-5p	0.000892	100
lro_26344351_x1	oni-miR-10625	0.000892	100
lro_26346400_x1	tni-miR-153b	0.000872	100
lro_26349990_x1	ssa-miR-29b-1-5p	0.000872	100
lro_26351352_x1	ssa-miR-430b-5p	0.000892	100
lro_26366332_x1	ssa-miR-130b-3p	0.000248	100
lro_26369470_x1	dre-miR-204-2-3p	0.000248	100
lro_26371345_x1	oni-miR-10628	0.000248	100
lro_26372058_x1	gmo-miR-11262-5p	0.000892	100
lro_26373892_x1	gmo-miR-129-4-5p	6.74e-05	100
lro_26376985_x1	ssa-miR-106a-3p	0.000892	100
lro_26382702_x1	gmo-miR-11932-3p	0.000892	100
lro_26384344_x1	oni-miR-10699	0.000248	100
lro_26385990_x1	ssa-miR-29b-3-5p	0.000892	100
lro_26390541_x1	oni-miR-10867	0.000853	100
lro_26394783_x1	oni-miR-202	0.000892	100
lro_26397651_x1	ipu-miR-737	0.000872	100
lro_26397882_x1	oni-miR-10966	0.000892	100
lro_26398355_x1	ssa-miR-33b-5p	0.000243	100
lro_26404263_x1	oni-miR-10948	0.000892	100
lro_26408947_x1	gmo-miR-11274-5p	0.000892	100
lro_26413634_x1	gmo-miR-29a-3-5p	0.000872	100
lro_26416529_x1	dre-miR-20b-3p	0.000248	100
lro_26417475_x1	oni-miR-10972	0.000892	100
lro_26419292_x1	gmo-miR-11935-5p	0.000248	100
lro_26422606_x1	oni-miR-10719	0.000892	100
lro_26423545_x1	dre-miR-2189	0.000892	100
lro_26423693_x1	dre-miR-1306	1.92e-05	100
lro_26425347_x1	ssa-miR-205b-4-3p	0.000872	100
lro_26426514_x1	eel-miR-11053-5p	0.000892	100
lro_26432286_x1	ssa-miR-130d-1-5p	6.74e-05	100
lro_26432336_x1	pny-miR-19c	0.000892	100
lro_26432978_x1	oni-miR-10873	0.000892	100
lro_26433852_x1	gmo-miR-11272-5p	0.000892	100
lro_26436546_x1	oni-miR-10842	0.000892	100
lro_26440537_x1	gmo-miR-223b-3p	0.000248	100
lro_26441847_x1	ssa-miR-338a-5p	0.000248	100
lro_26445176_x1	ssa-miR-219c-2-3p	0.000892	100
lro_26450354_x1	ssa-miR-93a-5p	0.000872	100
lro_26451956_x1	ssa-let-7f-5p	0.000892	100
lro_26455881_x1	gmo-miR-11217-5p	0.000892	100
lro_26459237_x1	ssa-miR-132-5p	0.000892	100
lro_26460669_x1	dre-miR-7146-5p	0.000892	100
lro_26463207_x1	oni-miR-10589	0.000248	100
lro_26465208_x1	tni-miR-92	4.12e-07	100
lro_26468635_x1	oni-miR-10601	0.000892	100
lro_26478878_x1	gmo-miR-11209-3p	0.000243	100
lro_26481943_x1	ssa-miR-130d-3-5p	0.000243	100
lro_26483494_x1	oni-miR-202	0.000892	100
lro_26484193_x1	dre-miR-29b3-5p	0.000892	100
lro_26486246_x1	ssa-miR-153a-5p	0.000892	100
lro_26491634_x1	eel-miR-11054-3p	1.92e-05	100
lro_26492092_x1	ssa-miR-142a-3p	0.000892	100
lro_26498746_x1	oni-miR-10914	0.000853	100
lro_26512818_x1	oni-miR-10924	0.000872	100
lro_26514072_x1	oni-miR-10774	0.000892	100
lro_26519919_x1	tni-miR-29b	0.000892	100
lro_26522615_x1	oni-miR-10938	6.74e-05	100
lro_26531451_x1	dre-miR-204-2-3p	0.000243	100
lro_26533423_x1	oni-miR-10603b	0.000892	100
lro_26534976_x1	oni-miR-10897	0.000872	100
lro_26539667_x1	oni-miR-10655	0.000892	100
lro_26543562_x1	tni-miR-223	0.000892	100
lro_26543718_x1	tni-miR-130	0.000892	100
lro_26544096_x1	ola-miR-301b-5p	0.000872	100
lro_26546637_x1	gmo-miR-11932-3p	0.000232	100
lro_26548313_x1	ssa-miR-203b-5p	0.000892	100
lro_26552638_x1	ipu-miR-7b	0.000872	100
lro_26555371_x1	gmo-miR-458-5p	0.000892	100
lro_26556771_x1	ssa-miR-200a-1-5p	0.000892	100
lro_26558592_x1	oni-miR-10595	0.000892	100
lro_26560315_x1	dre-miR-2189	0.000892	95
lro_26561348_x1	tni-miR-196a	6.74e-05	95.238
lro_26561633_x1	eel-miR-11062-3p	0.000892	100
lro_26564845_x1	oni-miR-10972	0.000892	100
lro_26570115_x1	gmo-miR-210-5p	0.000892	100
lro_26580007_x1	oni-miR-10678	0.000892	100
lro_26580161_x1	ssa-miR-449a-5p	0.000892	100
lro_26583299_x1	gmo-miR-11273-5p	0.000892	100
lro_26584436_x1	oni-miR-10631	0.000892	100
lro_26591515_x1	gmo-miR-11935-5p	0.000248	100
lro_26597789_x1	tni-let-7b	4.12e-07	100
lro_26624550_x1	ssa-miR-205b-3-3p	0.000892	100
lro_26624972_x1	ssa-miR-29b-4-5p	0.000892	100
lro_26626506_x1	tni-miR-181b	0.000892	100
lro_26627429_x1	oni-miR-10573b	0.000892	100
lro_26628699_x1	oni-miR-10938	0.000892	100
lro_26630857_x1	dre-miR-7132-3p	0.000892	95
lro_26635734_x1	ipu-miR-34c	0.000248	95
lro_26643135_x1	gmo-miR-11274-5p	0.000892	100
lro_26643464_x1	ssa-miR-29b-3-5p	0.000248	100
lro_26644927_x1	oni-miR-10611	0.000892	100
lro_26649477_x1	gmo-miR-11228-3p	0.000892	100
lro_26650397_x1	dre-miR-2191	0.000892	100
lro_26652200_x1	ccr-miR-2192	0.000892	100
lro_26653156_x1	oni-miR-10842	0.000892	100
lro_26662617_x1	ssa-miR-26b-3p	0.000892	100
lro_26665365_x1	gmo-miR-153b-5p	0.000892	100
lro_26671216_x1	gmo-miR-11251-3p	0.000892	100
lro_26673010_x1	eel-miR-11065-3p	0.000248	100
lro_26673622_x1	oni-miR-10587	0.000248	95
lro_26679986_x1	gmo-miR-18a-3p	1.92e-05	100
lro_26680222_x1	oni-miR-34b	0.000248	100
lro_26681102_x1	dre-miR-738	1.92e-05	100
lro_26681949_x1	dre-miR-430b-3p	4.12e-07	100
lro_26689170_x1	oni-miR-10839	0.000243	100
lro_26695466_x1	dre-miR-92b-5p	0.000892	100
lro_26697612_x1	ssa-miR-26b-3p	0.000892	100
lro_26702613_x1	pny-let-7f	0.000892	100
lro_26704437_x1	gmo-miR-11233-3p	1.92e-05	100
lro_26709538_x1	oni-miR-10897	0.000892	100
lro_26715397_x1	oni-miR-10818	0.000243	100
lro_26717451_x1	mze-miR-10552	0.000892	100
lro_26718854_x1	oni-miR-10840	0.000892	100
lro_26720410_x1	gmo-miR-24a-3-5p	0.000892	100
lro_26720802_x1	dre-miR-2189	0.000892	95
lro_26723155_x1	ssa-miR-143-5p	0.000892	100
lro_26724021_x1	dre-miR-20b-3p	0.000248	100
lro_26731476_x1	oni-miR-10736	6.89e-05	100
lro_26732663_x1	gmo-miR-11932-3p	0.000248	100
lro_26735286_x1	pny-miR-135c-5p	0.000892	100
lro_26739692_x1	ccr-miR-2192	6.74e-05	95.238
lro_26741588_x1	oni-miR-10708	0.000248	100
lro_26743502_x1	gmo-miR-11228-3p	0.000814	100
lro_26745847_x1	oni-miR-10949	0.000892	100
lro_26749508_x1	dre-miR-15a-3p	4.12e-07	100
lro_26750226_x1	oni-miR-10665	0.000892	100
lro_26751368_x1	dre-miR-181b-3-3p	0.000892	95
lro_26752700_x1	oni-miR-10685	0.000892	100
lro_26760953_x1	oni-miR-10578	0.000892	100
lro_26767004_x1	oni-miR-10947	0.000248	100
lro_26773015_x1	gmo-miR-11936-5p	0.000892	100
lro_26776079_x1	oni-miR-10885	0.000892	100
lro_26777845_x1	pol-let-7b-3p	1.48e-06	100
lro_26778362_x1	oni-miR-10940	0.000892	100
lro_26779509_x1	ccr-miR-2192	0.000892	100
lro_26781209_x1	oni-miR-10770	0.000892	100
lro_26782217_x1	gmo-miR-11193-5p	0.000892	100
lro_26785646_x1	oni-miR-10885	0.000892	100
lro_26786659_x1	oni-miR-10791	0.000892	100
lro_26786844_x1	dre-miR-7145	1.92e-05	95.455
lro_26798328_x1	oni-miR-10736	0.000248	100
lro_26803091_x1	dre-miR-107a-5p	0.000892	100
lro_26803620_x1	ssa-miR-181c-3p	0.000892	100
lro_26812394_x1	oni-miR-10954	0.000892	100
lro_26816526_x1	oni-miR-10862	0.000892	100
lro_26817363_x1	eel-miR-11065-3p	0.000892	100
lro_26821281_x1	oni-miR-10684	6.89e-05	100
lro_26823489_x1	hhi-miR-7790	0.000892	100
lro_26835919_x1	ssa-miR-9a-5-3p	3.76e-07	100
lro_26839293_x1	oni-miR-10734	0.000892	100
lro_26840944_x1	ipu-miR-7b	0.000892	100
lro_26844600_x1	tni-miR-19b	0.000892	100
lro_26845121_x1	ssa-miR-15b-5p	6.89e-05	100
lro_26852011_x1	tni-miR-9	0.000892	100
lro_26852358_x1	gmo-miR-7550-5p	6.89e-05	100
lro_26855047_x1	pol-let-7b-3p	1.48e-06	100
lro_26862491_x1	tni-miR-27b	0.000892	100
lro_26864281_x1	ssa-miR-146d-2-3p	0.000892	100
lro_26868551_x1	gmo-let-7i-5p	1.92e-05	100
lro_26868925_x1	oni-miR-10811	0.000248	95
lro_26875706_x1	gmo-miR-11255-5p	0.000248	100
lro_26879680_x1	oni-miR-10719	0.000892	100
lro_26887373_x1	ssa-miR-205b-2-3p	0.000892	100
lro_26888269_x1	ipu-miR-7577	0.000892	100
lro_26904529_x1	oni-miR-10626	0.000892	100
lro_26933541_x1	oni-miR-10820	0.000892	100
lro_26936328_x1	tni-let-7b	0.000248	100
lro_26937699_x1	ssa-miR-153a-5p	0.000892	100
lro_26944162_x1	gmo-miR-11251-3p	0.000892	100
lro_26951642_x1	oni-miR-10972	0.000892	100
lro_26964922_x1	dre-miR-430b-3p	4.12e-07	100
lro_26965027_x1	oni-miR-10818	0.000872	100
lro_26967419_x1	oni-miR-10755	0.000248	100
lro_26970030_x1	hhi-miR-7790	0.000892	100
lro_26972246_x1	oni-miR-10670	0.000892	100
lro_26987338_x1	oni-miR-10892	0.000892	100
lro_26987522_x1	pny-miR-726	0.000892	100
lro_26992378_x1	tni-miR-17	0.000892	100
lro_26995149_x1	oni-miR-10719	0.000892	100
lro_27000787_x1	oni-miR-10756	0.000872	100
lro_27001788_x1	oni-miR-10867	0.000248	100
lro_27001869_x1	oni-miR-10654	0.000892	100
lro_27002693_x1	dre-miR-7145	1.92e-05	95.455
lro_27004638_x1	gmo-miR-451-5p	0.000892	100
lro_27006236_x1	dre-miR-430i-5p	0.000892	100
lro_27007762_x1	ssa-miR-216b-3p	0.000892	100
[truncated: 74 more rows]

## Sheet: B2T8
Supplemenmtary table 2. BLASTn hits for B2T8 control sample against miRBase teleostei mature miRNA sequences
Query	miRNA	E-value	Per cent identity
lro_10615079_x146	oni-miR-10908	0.000892	100
lro_11997583_x70	tni-miR-196a	0.000892	100
lro_12676859_x48	oni-miR-10972	0.000892	100
lro_12864660_x43	oni-miR-10972	0.000853	100
lro_12919749_x41	oni-miR-10908	0.000892	100
lro_12990662_x40	oni-miR-10972	0.000892	100
lro_13164451_x36	oni-miR-10835	0.000248	100
lro_13287598_x33	oni-miR-10972	0.000892	100
lro_13450621_x30	oni-miR-10908	0.000892	100
lro_13493071_x30	oni-miR-10972	0.000892	100
lro_13499761_x30	oni-miR-10972	0.000892	100
lro_13559360_x29	eel-miR-11052-3p	0.000892	100
lro_13652712_x27	oni-miR-10736	6.59e-05	100
lro_13659327_x27	oni-miR-10935	0.000892	100
lro_13745580_x26	oni-miR-10972	0.000892	100
lro_13885567_x24	oni-miR-10736	6.44e-05	100
lro_13976466_x23	tni-miR-17	0.000872	100
lro_14000756_x22	oni-miR-10972	0.000892	100
lro_14014858_x22	oni-miR-10935	0.000892	100
lro_14057978_x22	gmo-miR-11251-3p	0.000872	100
lro_14062576_x22	oni-miR-10835	0.000248	100
lro_14108131_x21	tni-miR-196a	0.000872	100
lro_14168060_x20	gmo-miR-24b-5p	0.000248	100
lro_14275440_x19	oni-miR-10699	0.000248	100
lro_14287011_x19	ssa-miR-499b-5p	0.000892	100
lro_14325220_x19	oni-miR-10972	0.000892	100
lro_14387408_x18	oni-miR-10972	0.000853	100
lro_14405930_x18	gmo-miR-11934-3p	0.000892	100
lro_14414282_x18	pny-miR-19c	0.000892	100
lro_14452469_x17	gmo-miR-11934-3p	0.000892	100
lro_14486350_x17	ssa-miR-26b-3p	0.000892	100
lro_14509640_x17	oni-miR-10972	0.000892	100
lro_14534800_x17	oni-miR-10972	0.000853	100
lro_14540971_x17	gmo-miR-11934-3p	0.000892	100
lro_14562629_x17	ssa-miR-499b-5p	0.000892	100
lro_14640775_x16	oni-miR-10736	6.74e-05	100
lro_14719362_x15	oni-miR-10972	0.000892	100
lro_14725782_x15	ssa-miR-153a-5p	0.000892	100
lro_14800347_x15	oni-miR-10972	0.000892	100
lro_14803107_x15	tni-miR-196a	0.000892	100
lro_14854369_x14	gmo-miR-11934-3p	0.000892	100
lro_14859143_x14	oni-miR-10972	0.000872	100
lro_14997334_x13	dre-miR-2196	0.000248	95.238
lro_15013519_x13	ccr-miR-2192	0.000892	100
lro_15031121_x13	dre-miR-204-2-3p	0.000243	100
lro_15047891_x13	ssa-miR-26b-3p	0.000892	100
lro_15068756_x13	gmo-miR-11235-5p	0.000892	100
lro_15181192_x12	ssa-miR-15b-5p	6.89e-05	100
lro_15304630_x11	dre-miR-7145	1.92e-05	95.455
lro_15310889_x11	tni-miR-196a	0.000892	100
lro_15346430_x11	gmo-miR-11251-3p	0.000872	100
lro_15379023_x11	tni-miR-17	0.000853	100
lro_15465923_x11	pny-miR-19c	0.000872	100
lro_15480223_x11	gmo-miR-24b-5p	0.000243	100
lro_15526947_x10	gmo-miR-11274-5p	0.000248	100
lro_15529857_x10	ssa-miR-205b-4-3p	0.000892	100
lro_15533277_x10	oni-miR-10835	0.000243	100
lro_15571097_x10	gmo-miR-11934-3p	0.000892	100
lro_15594027_x10	ssa-miR-153a-5p	0.000892	100
lro_15667577_x10	pol-let-7b-3p	5.33e-06	100
lro_15714657_x10	ssa-miR-153a-5p	0.000892	100
lro_15742620_x9	ssa-miR-26b-3p	0.000892	100
lro_15755787_x9	dre-miR-7145	1.92e-05	95.455
lro_15782850_x9	ssa-miR-153a-5p	0.000892	100
lro_15793263_x9	oni-miR-10684	6.89e-05	100
lro_15823818_x9	ssa-miR-205b-4-3p	0.000892	100
lro_15934428_x9	gmo-miR-11934-3p	0.000892	100
lro_15967332_x9	ssa-miR-15c-3p	0.000248	95
lro_15977268_x9	gmo-miR-11934-3p	0.000892	100
lro_15984873_x9	tni-miR-17	0.000892	100
lro_15987384_x9	oni-miR-10684	6.89e-05	100
lro_16037038_x8	pny-miR-19c	0.000892	100
lro_16053062_x8	gmo-miR-11934-3p	0.000892	100
lro_16109622_x8	oni-miR-10908	0.000892	100
lro_16113422_x8	gmo-miR-11228-3p	0.000892	100
lro_16136638_x8	dre-miR-29b3-5p	0.000892	100
lro_16159750_x8	oni-miR-10821	0.000892	100
lro_16164862_x8	ssa-miR-205b-4-3p	0.000892	100
lro_16199318_x8	ssa-miR-153a-5p	0.000892	100
lro_16219638_x8	oni-miR-10908	0.000892	100
lro_16252414_x8	gmo-miR-11934-3p	0.000892	100
lro_16300174_x8	tni-miR-223	0.000892	100
lro_16307718_x7	oni-miR-10811	0.000248	95
lro_16389338_x7	oni-miR-10972	0.000892	100
lro_16430750_x7	tni-miR-223	0.000872	100
lro_16453465_x7	oni-miR-10972	0.000872	100
lro_16470489_x7	ssa-miR-499b-5p	0.000872	100
lro_16507883_x7	ssa-miR-146d-2-3p	0.000892	100
lro_16521575_x7	oni-miR-10972	0.000892	100
lro_16523661_x7	tni-miR-17	0.000892	100
lro_16535652_x7	ssa-miR-143-5p	0.000892	100
lro_16535694_x7	ssa-miR-153a-5p	0.000872	100
lro_16571604_x7	gmo-miR-11209-3p	0.000237	100
lro_16596944_x7	oni-miR-10972	0.000892	100
lro_16643396_x7	ipu-miR-7572	0.000872	100
lro_16655030_x7	oni-miR-10794	0.000892	100
lro_16669982_x7	gmo-miR-11935-5p	0.000248	100
lro_16686138_x7	ssa-miR-203b-5p	0.000892	100
lro_16745549_x6	ipu-miR-196a	0.000248	100
lro_16789109_x6	ssa-miR-133b-5p	0.000892	100
lro_16794581_x6	pol-let-7b-3p	1.48e-06	100
lro_16832927_x6	oni-miR-10736	6.74e-05	100
lro_16852847_x6	gmo-miR-11934-3p	0.000892	100
lro_16860089_x6	pny-miR-19c	0.000892	100
lro_16904273_x6	tni-let-7b	4.12e-07	100
lro_16907993_x6	oni-miR-10743	0.000892	100
lro_16910393_x6	gmo-miR-11935-5p	0.000237	100
lro_16922585_x6	tni-miR-17	0.000872	100
lro_16925963_x6	oni-miR-430b	0.000892	100
lro_16944737_x6	ipu-miR-196a	0.000248	100
lro_16990793_x6	ssa-miR-205b-4-3p	0.000892	100
lro_16990823_x6	ssa-miR-1788-3p	0.000892	100
lro_16996925_x6	dre-miR-29b3-5p	0.000892	100
lro_17042267_x6	ssa-miR-153a-5p	0.000892	100
lro_17044487_x6	tni-let-7a	0.000892	100
lro_17045111_x6	gmo-miR-11934-3p	0.000892	100
lro_17059061_x6	oni-miR-10966	0.000892	100
lro_17059661_x6	gmo-miR-11274-5p	0.000892	100
lro_17085017_x6	oni-miR-10794	0.000892	100
lro_17097539_x6	dre-miR-7145	0.000892	100
lro_17113217_x6	gmo-miR-24b-5p	0.000248	100
lro_17155433_x6	oni-miR-10578	0.000892	100
lro_17224278_x5	oni-miR-10806	0.000872	100
lro_17276038_x5	ssa-miR-153a-5p	0.000892	100
lro_17284543_x5	abu-miR-10558	0.000892	100
lro_17313133_x5	dre-miR-2196	0.000243	95.238
lro_17321903_x5	pol-let-7b-3p	1.48e-06	100
lro_17346408_x5	abu-miR-10546	0.000892	100
lro_17354318_x5	tni-miR-133	0.000892	100
lro_17384173_x5	tni-miR-17	0.000892	100
lro_17390938_x5	oni-miR-10851	0.000248	100
lro_17391298_x5	dre-miR-2196	0.000248	95.238
lro_17417063_x5	ssa-miR-26b-3p	0.000872	100
lro_17422378_x5	oni-miR-10855	0.000892	100
lro_17425688_x5	tni-let-7b	5.33e-06	100
lro_17459748_x5	oni-miR-10699	0.000248	100
lro_17472168_x5	gmo-miR-11240-5p	0.000814	100
lro_17480228_x5	pol-let-7b-3p	1.48e-06	100
lro_17481593_x5	ssa-miR-203b-5p	0.000892	100
lro_17485878_x5	oni-miR-10974	5.33e-06	100
lro_17530103_x5	ssa-miR-153a-5p	0.000892	100
lro_17560393_x5	gmo-miR-11934-3p	0.000892	100
lro_17572443_x5	ssa-miR-155-3p	0.000248	100
lro_17597838_x5	pny-miR-7132b	0.000892	100
lro_17598293_x5	gmo-miR-11934-3p	0.000872	100
lro_17624343_x5	oni-miR-10908	0.000872	100
lro_17637148_x5	gmo-miR-458-5p	0.000892	100
lro_17639468_x5	oni-miR-10654	0.000248	100
lro_17641718_x5	gmo-miR-11211-3p	0.000892	100
lro_17642638_x5	tni-let-7a	0.000892	100
lro_17647498_x5	gmo-miR-11274-5p	0.000892	100
lro_17651768_x5	oni-miR-10977	0.000853	100
lro_17655153_x5	tni-let-7b	4.12e-07	100
lro_17664593_x5	gmo-miR-11235-5p	0.000248	100
lro_17674078_x5	gmo-miR-11934-3p	0.000872	100
lro_17675463_x5	gmo-miR-11935-3p	0.000853	100
lro_17691448_x5	gmo-miR-11274-5p	0.000892	100
lro_17692943_x5	oni-miR-10837	0.000237	100
lro_17703468_x5	oni-miR-10573b	0.000892	100
lro_17708068_x5	oni-miR-10908	0.000892	100
lro_17743018_x5	oni-miR-10826	0.000892	100
lro_17756153_x5	tni-miR-196a	0.000892	100
lro_17775488_x5	tni-miR-27b	0.000243	100
lro_17807498_x5	oni-miR-10821	0.000892	100
lro_17813253_x5	ssa-miR-26b-3p	0.000892	100
lro_17819773_x5	ssa-miR-8162-3p	0.000853	100
lro_17838848_x5	oni-miR-10709	0.000248	95
lro_17896558_x5	gmo-miR-11934-3p	0.000853	100
lro_17904368_x5	ipu-miR-7577	0.000892	100
lro_17913946_x4	oni-miR-10717	0.000248	100
lro_17917082_x4	dre-miR-7145	1.92e-05	95.455
lro_17921602_x4	ssa-miR-459-3p	0.000892	100
lro_17927194_x4	eel-miR-11052-3p	0.000892	100
lro_17943358_x4	dre-miR-2196	0.000248	100
lro_17966550_x4	pny-miR-19c	0.000892	100
lro_17967850_x4	ccr-miR-2192	0.000248	100
lro_17992754_x4	gmo-miR-11274-5p	0.000892	100
lro_18001898_x4	abu-miR-10558	0.000892	100
lro_18021290_x4	dre-miR-363-5p	0.000892	100
lro_18023666_x4	ssa-miR-499b-5p	0.000892	100
lro_18069586_x4	gmo-miR-210-5p	0.000892	100
lro_18073718_x4	gmo-miR-11209-3p	0.000248	100
lro_18076414_x4	ssa-miR-101a-5p	0.000892	100
lro_18084410_x4	abu-miR-10561	0.000892	100
lro_18086326_x4	ssa-miR-26b-3p	0.000892	100
lro_18088318_x4	gmo-miR-100b-5p	0.000892	100
lro_18105902_x4	dre-miR-181d-5p	0.000872	100
lro_18106066_x4	ssa-miR-26b-3p	0.000892	100
lro_18108306_x4	oni-miR-10710	0.000892	100
lro_18115290_x4	dre-miR-222a-5p	0.000248	100
lro_18135630_x4	oni-miR-10806	0.000892	100
lro_18156330_x4	oni-miR-10654	0.000243	100
lro_18164850_x4	oni-miR-10818	0.000872	100
lro_18190182_x4	oni-miR-10897	0.000248	100
lro_18199362_x4	gmo-miR-11932-3p	0.000872	100
lro_18243454_x4	oni-miR-10699	0.000248	100
lro_18277550_x4	oni-miR-10942	0.000892	100
lro_18296206_x4	gmo-miR-11251-3p	0.000892	100
lro_18305882_x4	ssa-miR-92b-5p	0.000892	100
lro_18344522_x4	ssa-miR-27a-5p	0.000892	100
lro_18361982_x4	oni-miR-10972	0.000892	100
lro_18366786_x4	hhi-miR-7793	0.000248	100
lro_18380022_x4	ssa-miR-29b-3-5p	0.000243	100
lro_18408126_x4	oni-miR-301c	6.74e-05	100
lro_18421618_x4	oni-miR-10741	0.000243	100
lro_18425594_x4	ssa-miR-17-3-3p	0.000892	100
lro_18431466_x4	oni-miR-10626	0.000248	100
lro_18473726_x4	dre-miR-7145	1.92e-05	95.455
lro_18483462_x4	oni-miR-10697b	0.000248	100
lro_18504718_x4	gmo-miR-11932-3p	0.000872	100
lro_18543742_x4	oni-miR-430b	0.000892	100
lro_18546158_x4	dre-miR-2189	0.000892	95
lro_18557174_x4	gmo-miR-11277-3p	0.000248	100
lro_18566950_x4	gmo-miR-11274-5p	0.000248	100
lro_18574370_x4	oni-miR-10948	0.000892	100
lro_18579150_x4	oni-miR-10654	0.000814	100
lro_18581422_x4	ssa-miR-93a-5p	0.000892	100
lro_18583806_x4	oni-miR-10874	0.000248	100
lro_18595326_x4	ola-miR-430d	1.92e-05	100
lro_18609174_x4	oni-miR-10551	1.92e-05	100
lro_18645826_x4	gmo-miR-11220b-5p	0.000892	100
lro_18652970_x4	hhi-miR-7790	0.000872	100
lro_18653182_x4	oni-miR-10684	6.89e-05	100
lro_18679534_x4	ssa-miR-203b-5p	0.000892	100
lro_18680206_x4	tni-miR-17	0.000853	100
lro_18686406_x4	oni-miR-10589	0.000248	100
lro_18686794_x4	oni-miR-10910	0.000892	100
lro_18693750_x4	oni-miR-10599	0.000248	100
lro_18704978_x4	oni-miR-10972	0.000892	100
lro_18707006_x4	gmo-miR-219-3-3p	0.000872	100
lro_18708834_x4	oni-miR-10653	0.000892	100
lro_18709398_x4	oni-miR-10756	0.000872	100
lro_18710002_x4	ssa-miR-153a-5p	0.000892	100
lro_18711326_x4	ssa-miR-26b-3p	0.000892	100
lro_18734358_x4	ccr-miR-2192	0.000892	100
lro_18736634_x4	gmo-miR-11934-3p	0.000892	100
lro_18743046_x4	oni-miR-10577	0.000872	100
lro_18748154_x4	dre-miR-29b3-5p	0.000892	100
lro_18753346_x4	gmo-miR-11224b-5p	0.000872	100
lro_18761354_x4	oni-miR-10677	1.92e-05	95.455
lro_18783666_x4	oni-miR-10717	0.000248	100
lro_18795218_x4	eel-miR-11054-3p	1.92e-05	100
lro_18795610_x4	dre-miR-142b-5p	4.12e-07	100
lro_18822314_x4	oni-miR-10709	0.000892	100
lro_18840842_x4	ipu-miR-7568	0.000892	100
lro_18850978_x4	eel-miR-11064-3p	0.000892	100
lro_18851910_x4	dre-miR-29b3-5p	0.000892	100
lro_18857874_x4	oni-miR-449c	0.000892	100
lro_18858858_x4	tni-let-7b	0.000834	100
lro_18860202_x4	ssa-let-7b-3p	6.74e-05	100
lro_18876114_x4	ipu-miR-196a	0.000248	100
lro_18876846_x4	oni-miR-10862	0.000872	100
lro_18886246_x4	oni-miR-2184	1.48e-06	100
lro_18904630_x4	oni-miR-10717	0.000892	100
lro_18904634_x4	abu-miR-10563	0.000892	100
lro_18932698_x4	oni-miR-301c	0.000872	100
lro_18939254_x4	ssa-miR-499b-5p	0.000892	100
lro_18948502_x4	ssa-miR-15b-5p	6.59e-05	100
lro_18978374_x4	oni-miR-10771	0.000892	100
lro_18998922_x3	ssa-miR-93a-5p	0.000892	100
lro_19002972_x3	ssa-miR-93a-5p	0.000892	100
lro_19006416_x3	ssa-miR-8163-5p	1.83e-05	100
lro_19029243_x3	oni-miR-10840	0.000248	100
lro_19044675_x3	dre-miR-2196	0.000232	95.238
lro_19046211_x3	pny-miR-135c-3p	0.000853	100
lro_19047255_x3	ssa-miR-93a-5p	0.000892	100
lro_19058154_x3	tni-miR-17	0.000872	100
lro_19063593_x3	ssa-miR-25-3-5p	0.000892	100
lro_19068018_x3	oni-miR-10862	0.000892	100
lro_19068096_x3	oni-miR-10908	0.000892	100
lro_19069254_x3	pol-let-7b-3p	5.33e-06	100
lro_19075908_x3	ssa-miR-203b-5p	0.000892	100
lro_19104927_x3	pny-miR-7132b	0.000892	100
lro_19107462_x3	oni-miR-10835	0.000248	100
lro_19114650_x3	tni-miR-216b	0.000892	100
lro_19118430_x3	oni-miR-10842	0.000892	100
lro_19133187_x3	tni-miR-223	0.000892	100
lro_19134882_x3	oni-miR-10862	0.000872	100
lro_19160748_x3	ssa-miR-7132a-3p	0.000853	100
lro_19164696_x3	dre-miR-7133-5p	0.000892	100
lro_19168005_x3	gmo-miR-11274-5p	0.000248	100
lro_19176351_x3	gmo-miR-11274-5p	0.000892	100
lro_19176729_x3	pny-miR-31	0.000872	100
lro_19182891_x3	oni-miR-10710	0.000892	100
lro_19187808_x3	gmo-miR-137-2-5p	0.000892	100
lro_19219440_x3	tni-let-7b	4.12e-07	100
lro_19235385_x3	ssa-miR-15e-5p	0.000892	100
lro_19243644_x3	oni-miR-202	0.000892	100
lro_19246914_x3	oni-miR-10736	6.89e-05	100
lro_19261158_x3	oni-miR-10771	0.000248	100
lro_19263423_x3	tni-let-7b	1.92e-05	100
lro_19275495_x3	oni-miR-10908	0.000892	100
lro_19282266_x3	tni-miR-101b	4.12e-07	100
lro_19282515_x3	ssa-miR-26b-3p	0.000892	100
lro_19286100_x3	ssa-miR-29b-3-5p	0.000248	100
lro_19294944_x3	gmo-miR-11935-5p	0.000237	100
lro_19315959_x3	dre-miR-29b3-5p	0.000892	100
lro_19318884_x3	oni-miR-10893	0.000892	100
lro_19322703_x3	eel-miR-11053-5p	0.000892	100
lro_19337157_x3	ssa-miR-153a-5p	0.000892	100
lro_19341759_x3	ssa-miR-219b-3p	0.000248	100
lro_19348371_x3	gmo-miR-30b-3p	0.000892	100
lro_19364619_x3	tni-miR-17	0.000853	100
lro_19370841_x3	oni-miR-10675	6.89e-05	100
lro_19375533_x3	oni-miR-10972	0.000892	100
lro_19383243_x3	gmo-miR-11934-3p	0.000892	100
lro_19430202_x3	oni-miR-10954	0.000892	100
lro_19434273_x3	oni-miR-10811	0.000248	95
lro_19441827_x3	gmo-miR-11274-5p	0.000892	100
lro_19473288_x3	oni-miR-10954	0.000892	100
lro_19481940_x3	ssa-miR-216b-3p	0.000892	100
lro_19487793_x3	dre-miR-7132-5p	0.000872	100
lro_19496517_x3	ssa-miR-153a-5p	0.000892	100
lro_19497642_x3	oni-miR-10655	0.000892	100
lro_19503015_x3	oni-miR-10972	0.000892	100
lro_19508157_x3	ssa-miR-93a-5p	0.000834	100
lro_19513614_x3	eel-miR-11052-3p	0.000892	100
lro_19533420_x3	gmo-miR-100b-5p	0.000892	100
lro_19540548_x3	pol-let-7b-3p	5.33e-06	100
lro_19544346_x3	ccr-miR-2192	0.000248	100
lro_19549041_x3	oni-miR-10722	0.000872	100
lro_19554477_x3	oni-miR-10734	0.000892	100
lro_19557288_x3	gmo-miR-7132b-3p	0.000892	100
lro_19558860_x3	pny-miR-19c	0.000892	100
lro_19561428_x3	dre-miR-723-5p	0.000892	100
lro_19568085_x3	gmo-miR-430g-3p	0.000892	100
lro_19576104_x3	abu-miR-10558	0.000892	100
lro_19582791_x3	oni-miR-10806	0.000892	100
lro_19588449_x3	oni-miR-10826	0.000892	100
lro_19591599_x3	ssa-miR-29b-3-5p	0.000892	100
lro_19604781_x3	tni-miR-17	0.000872	100
lro_19617033_x3	gmo-miR-11228-3p	0.000892	100
lro_19621215_x3	oni-miR-10972	0.000892	100
lro_19636149_x3	oni-miR-10935	0.000872	100
lro_19636563_x3	gmo-miR-11209-3p	0.000248	100
lro_19643523_x3	ssa-miR-301c-5p	0.000872	100
lro_19646511_x3	oni-miR-449c	0.000872	100
lro_19650693_x3	gmo-miR-11210-5p	0.000892	100
lro_19650837_x3	oni-miR-10670	0.000892	100
lro_19651353_x3	oni-miR-10732	0.000892	100
lro_19655409_x3	gmo-miR-11934-3p	0.000892	100
lro_19655682_x3	gmo-miR-11934-3p	0.000892	100
lro_19659324_x3	hhi-miR-182	0.000892	100
lro_19663530_x3	oni-miR-10697b	0.000248	100
lro_19671972_x3	gmo-miR-100b-5p	0.000892	100
lro_19683360_x3	oni-miR-10647	0.000892	100
lro_19684995_x3	oni-miR-10917	0.000892	95
lro_19722450_x3	pol-let-7b-3p	1.45e-06	100
lro_19727706_x3	oni-miR-10589	0.000248	100
lro_19734309_x3	ssa-miR-203b-5p	6.89e-05	100
lro_19740921_x3	oni-miR-10738	0.000892	100
lro_19741803_x3	oni-miR-132c	1.15e-07	100
lro_19762593_x3	tni-miR-365	0.000892	100
lro_19774731_x3	oni-miR-430b	0.000892	100
lro_19797270_x3	ssa-miR-148b-5p	0.000248	100
lro_19803867_x3	gmo-miR-29c-3p	0.000892	100
lro_19805208_x3	gmo-miR-100b-5p	0.000892	100
lro_19816716_x3	eel-miR-11064-3p	0.000892	100
lro_19824426_x3	ola-miR-194-3p	0.000872	100
lro_19839030_x3	tni-miR-365	0.000892	100
lro_19849452_x3	oni-miR-10972	0.000892	100
lro_19864638_x3	oni-miR-10699	0.000248	100
lro_19873614_x3	oni-miR-10910	0.000892	100
lro_19881018_x3	ipu-miR-7569	0.000872	100
lro_19885908_x3	ssa-miR-93a-5p	0.000892	100
lro_19888752_x3	ssa-miR-29b-3-5p	0.000248	100
lro_19904979_x3	oni-miR-10862	0.000892	100
lro_19913883_x3	oni-miR-10927	0.000892	100
lro_19916166_x3	oni-miR-10684	6.89e-05	100
lro_19922916_x3	dre-miR-7132-5p	0.000872	100
lro_19930752_x3	oni-miR-10643	0.000243	100
lro_19940445_x3	tni-miR-214	0.000892	100
lro_19955457_x3	oni-miR-10821	0.000892	100
lro_19961031_x3	oni-miR-10924	0.000892	100
lro_19966341_x3	dre-miR-7145	0.000892	100
lro_19972911_x3	ssa-miR-8157-3p	0.000892	100
lro_19991535_x3	oni-miR-10677	1.92e-05	95.455
lro_19997019_x3	oni-miR-10577	0.000248	100
lro_20016123_x3	ssa-miR-93a-5p	0.000892	100
lro_20070192_x3	oni-miR-10914	0.000892	100
lro_20070969_x3	oni-miR-10749	0.000892	100
lro_20074173_x3	oni-miR-10897	0.000853	100
lro_20078037_x3	oni-miR-10897	0.000892	100
lro_20083770_x3	ipu-miR-7556	0.000892	100
lro_20089044_x3	ssa-miR-93a-5p	0.000892	100
lro_20090208_x3	oni-miR-10972	0.000892	100
lro_20105448_x3	oni-miR-10972	0.000892	100
lro_20110245_x3	gmo-miR-11277-3p	0.000248	100
lro_20114058_x3	oni-miR-10798	0.000892	100
lro_20114091_x3	dre-miR-29b3-5p	0.000892	100
lro_20126247_x3	oni-miR-10677	1.92e-05	95.455
lro_20131917_x3	ipu-miR-16c	0.000892	100
lro_20140929_x3	oni-miR-10821	0.000892	100
lro_20154606_x3	ssa-miR-93a-5p	0.000892	100
lro_20184408_x3	oni-miR-10954	0.000892	100
lro_20185650_x3	gmo-miR-11251-3p	0.000892	100
lro_20188281_x3	pny-miR-19c	0.000892	100
lro_20192841_x3	oni-miR-10587	0.000892	100
lro_20197278_x3	gmo-miR-11934-3p	0.000892	100
lro_20214051_x3	gmo-miR-11935-5p	0.000248	100
lro_20214069_x3	dre-miR-7132-5p	0.000892	100
lro_20214201_x3	oni-miR-10578	0.000892	100
lro_20220084_x3	oni-miR-10963	0.000892	95
lro_20223660_x3	ipu-miR-19b	0.000892	100
lro_20224452_x3	oni-miR-301c	6.89e-05	100
lro_20242221_x3	oni-miR-10604	0.000892	100
lro_20248611_x3	oni-miR-10697b	0.000248	100
lro_20262501_x3	oni-miR-10677	1.92e-05	95.455
lro_20263125_x3	gmo-miR-737-3p	0.000892	100
lro_20282814_x3	oni-miR-10908	0.000892	100
lro_20286150_x3	ssa-miR-205b-3-3p	0.000892	100
lro_20287353_x3	pny-miR-19c	0.000892	100
lro_20288991_x3	ssa-miR-101a-5p	0.000892	100
lro_20309418_x3	pny-miR-135c-3p	0.000892	100
lro_20317761_x3	oni-miR-10589	0.000248	100
lro_20323464_x3	ssa-miR-15b-5p	6.89e-05	100
lro_20328492_x3	tni-let-7g	0.000243	95.238
lro_20361333_x3	oni-miR-10741	0.000248	100
lro_20366391_x3	oni-miR-10551	0.000248	100
lro_20400159_x3	ssa-miR-730a-5p	0.000248	100
lro_20404935_x3	dre-miR-723-3p	0.000892	100
lro_20422542_x3	oni-miR-10709	0.000892	100
lro_20426628_x3	ssa-miR-27a-5p	0.000892	100
lro_20438406_x3	oni-miR-10948	0.000892	100
lro_20456694_x3	oni-miR-10972	0.000892	100
lro_20461716_x3	oni-miR-10654	0.000243	100
lro_20462739_x3	gmo-miR-11274-5p	0.000892	100
lro_20464698_x3	gmo-miR-11932-3p	0.000248	100
lro_20472147_x3	ssa-miR-153a-5p	0.000892	100
lro_20477244_x3	oni-miR-10938	0.000892	100
lro_20493204_x3	oni-miR-10935	0.000892	100
lro_20496588_x3	oni-miR-10619	0.000248	100
lro_20499429_x3	tni-miR-216b	0.000892	100
lro_20528385_x3	ipu-miR-7556	0.000892	100
lro_20535306_x3	ssa-let-7a-5-3p	5.33e-06	100
lro_20542278_x3	oni-miR-10966	0.000892	100
lro_20558541_x3	gmo-miR-11228-3p	0.000853	100
lro_20561178_x3	oni-miR-10972	0.000892	100
lro_20566044_x3	ssa-miR-219c-2-3p	0.000892	100
lro_20575611_x3	gmo-miR-458-5p	0.000892	100
lro_20616855_x3	oni-miR-10684	0.000248	100
lro_20647605_x3	oni-miR-10776	0.000892	100
lro_20658486_x3	tni-miR-196a	0.000892	100
lro_20660790_x3	oni-miR-10851	0.000892	100
lro_20670333_x3	dre-miR-2189	0.000892	95
lro_20687457_x3	abu-miR-10558	0.000872	100
lro_20690388_x3	oni-miR-10862	0.000892	100
lro_20691030_x3	gmo-miR-11209-3p	0.000243	100
lro_20691561_x3	oni-miR-10908	0.000892	100
lro_20700987_x3	ssa-miR-93a-5p	0.000853	100
lro_20713929_x3	ssa-miR-499b-5p	0.000892	100
lro_20714487_x3	gmo-miR-11209-3p	0.000248	100
lro_20715459_x3	ipu-miR-7558a	0.000248	100
lro_20733096_x3	oni-miR-10743	0.000892	100
lro_20739897_x3	gmo-miR-210-5p	0.000892	100
lro_20749092_x3	oni-miR-10862	0.000892	100
lro_20765784_x3	oni-miR-10914	0.000892	100
lro_20774571_x3	gmo-miR-458-5p	0.000892	100
lro_20792919_x3	gmo-miR-11934-3p	0.000892	100
lro_20820885_x3	ssa-miR-205b-4-3p	0.000892	100
lro_20825559_x3	eel-miR-11054-3p	0.000248	100
lro_20828538_x3	gmo-miR-7550-5p	6.89e-05	100
lro_20830014_x3	oni-miR-10732	0.000892	100
lro_20830755_x3	dre-miR-222a-5p	0.000248	100
lro_20833989_x3	ipu-miR-457a	5.1e-06	100
lro_20838702_x3	oni-miR-10699	0.000248	100
lro_20839323_x3	pny-miR-31	0.000892	100
lro_20852166_x3	abu-miR-16c	0.000892	100
lro_20870610_x3	oni-miR-10717	0.000248	100
lro_20871627_x3	oni-miR-10743	0.000892	100
lro_20875245_x3	ssa-miR-216a-3p	0.000892	100
lro_20919663_x2	dre-miR-723-5p	0.000872	100
lro_20920037_x2	ssa-miR-26b-3p	0.000872	100
lro_20931247_x2	oni-miR-10908	0.000892	100
lro_20936439_x2	oni-miR-10578	0.000872	100
lro_20939775_x2	oni-miR-10892	0.000892	100
lro_20946327_x2	oni-miR-10697b	0.000248	100
lro_20951393_x2	dre-miR-125b-3-3p	5.33e-06	100
lro_20954787_x2	ipu-miR-737	0.000892	100
lro_20955659_x2	oni-miR-10767	0.000892	100
lro_20956699_x2	hhi-miR-7788	0.000892	100
lro_20960137_x2	gmo-miR-223b-3p	0.000248	100
lro_20963745_x2	oni-miR-10693	0.000892	100
lro_20968707_x2	oni-miR-10923	0.000248	100
lro_20974035_x2	ssa-miR-99-3p	6.89e-05	100
lro_20981043_x2	oni-miR-10908	0.000892	100
lro_20982003_x2	ipu-miR-7572	0.000892	100
lro_20984301_x2	ssa-miR-449b-5p	0.000872	100
lro_20991711_x2	ccr-miR-2192	0.000248	100
lro_21011159_x2	oni-miR-10677	1.92e-05	95.455
lro_21025369_x2	pny-miR-15c-3p	6.89e-05	100
lro_21029483_x2	gmo-miR-11205-5p	0.000248	100
lro_21029791_x2	ipu-miR-19b	0.000892	100
lro_21040413_x2	ssa-miR-130b-2-5p	0.000892	100
lro_21050319_x2	gmo-miR-11274-5p	0.000892	100
lro_21053649_x2	oni-miR-10770	0.000892	100
lro_21071631_x2	oni-miR-10684	6.89e-05	100
lro_21080471_x2	oni-miR-10697b	0.000248	100
lro_21091559_x2	oni-miR-10806	0.000892	100
lro_21093571_x2	gmo-miR-11277-3p	0.000248	100
lro_21099771_x2	oni-miR-10889	0.000248	100
lro_21111717_x2	ssa-miR-17-3-3p	0.000853	100
lro_21116453_x2	eel-miR-11053-5p	0.000892	100
lro_21126843_x2	ssa-miR-9a-8-3p	1.92e-05	100
lro_21127477_x2	eel-miR-11052-3p	0.000892	100
lro_21128745_x2	gmo-miR-11935-3p	0.000892	100
lro_21139201_x2	tni-let-7b	4.12e-07	100
lro_21145837_x2	oni-miR-10717	0.000892	100
lro_21154705_x2	dre-miR-19a-5p	0.000248	95
lro_21160613_x2	oni-miR-10665	0.000892	100
lro_21167479_x2	ssa-miR-153a-5p	0.000892	100
lro_21170163_x2	ccr-miR-2192	0.000872	95
lro_21173379_x2	ssa-miR-139-5p	0.000892	100
lro_21176731_x2	ssa-miR-737-5p	0.000872	100
lro_21179491_x2	oni-miR-10972	0.000892	100
lro_21187897_x2	gmo-miR-11217-5p	0.000892	95
lro_21188887_x2	ssa-miR-203b-5p	0.000892	100
lro_21189793_x2	ssa-miR-15c-3p	0.000872	100
lro_21194329_x2	gmo-miR-11274-5p	0.000892	100
lro_21201473_x2	gmo-miR-11274-5p	0.000248	100
lro_21206881_x2	pny-miR-19d	0.000892	100
lro_21209167_x2	gmo-miR-736-5p	0.000892	100
lro_21210551_x2	oni-miR-10699	0.000248	100
lro_21214933_x2	ssa-miR-153a-5p	0.000892	100
lro_21215479_x2	ssa-miR-133a-3p	6.89e-05	100
lro_21215995_x2	dre-miR-16c-5p	4.12e-07	100
lro_21216587_x2	ssa-miR-29a-5p	0.000248	100
lro_21221819_x2	dre-miR-7148-3p	0.000248	100
lro_21244735_x2	ssa-miR-301c-5p	0.000892	100
lro_21262255_x2	oni-miR-430b	0.000892	100
lro_21266275_x2	oni-miR-10835	0.000248	100
lro_21267769_x2	oni-miR-10683	0.000248	100
lro_21275033_x2	ccr-miR-2192	0.000872	100
lro_21284107_x2	tni-let-7a	0.000892	100
lro_21289111_x2	tni-miR-196a	0.000892	100
lro_21290475_x2	oni-miR-10935	0.000892	100
lro_21294755_x2	oni-miR-10653	0.000248	100
lro_21302895_x2	oni-miR-10604	0.000892	100
lro_21303949_x2	oni-miR-10655	0.000892	100
lro_21322757_x2	oni-miR-10732	0.000892	100
lro_21341987_x2	ssa-miR-17-3-3p	0.000892	100
lro_21342999_x2	oni-miR-10761	0.000892	100
lro_21369669_x2	oni-miR-10719	0.000892	100
lro_21371443_x2	gmo-miR-11217-5p	0.000892	100
lro_21380283_x2	ssa-miR-430b-3p	0.000892	100
lro_21385459_x2	pny-miR-19c	0.000892	100
lro_21389837_x2	oni-miR-10655	0.000892	100
lro_21398059_x2	eel-miR-11064-3p	0.000243	100
lro_21406423_x2	ssa-miR-194c-5p	0.000892	100
lro_21409437_x2	dre-miR-2189	0.000892	95
lro_21416445_x2	hhi-miR-7793	0.000248	100
lro_21422361_x2	oni-miR-10647	0.000892	100
lro_21442915_x2	oni-miR-10647	0.000892	100
lro_21445177_x2	oni-miR-10959	0.000892	100
lro_21451243_x2	oni-miR-10770	0.000248	100
lro_21466313_x2	pny-miR-19c	0.000892	100
lro_21469049_x2	ssa-miR-130b-3p	0.000243	100
lro_21473723_x2	ssa-miR-29b-4-5p	0.000834	100
lro_21476257_x2	ipu-miR-7563a	0.000892	100
lro_21477489_x2	oni-miR-10745	0.000248	100
lro_21483277_x2	oni-miR-10790	0.000243	95
lro_21500089_x2	ssa-miR-133b-5p	0.000892	100
lro_21508375_x2	gmo-miR-11274-5p	0.000892	100
lro_21515743_x2	tni-let-7g	0.000248	95.238
lro_21521915_x2	ssa-miR-20b-5p	6.89e-05	100
lro_21528231_x2	oni-miR-10883	0.000892	100
lro_21536727_x2	tni-miR-22a	1.48e-06	100
lro_21541633_x2	ipu-miR-737	0.000872	100
lro_21543527_x2	dre-miR-204-2-3p	0.000248	100
lro_21544911_x2	gmo-miR-489-5p	0.000243	95
lro_21550429_x2	gmo-miR-11189-5p	0.000892	100
lro_21551151_x2	oni-miR-10811	0.000243	95
lro_21562213_x2	oni-miR-10806	0.000892	100
lro_21573869_x2	oni-miR-10573b	1.92e-05	100
lro_21585593_x2	ssa-miR-26b-3p	0.000892	100
lro_21586419_x2	oni-miR-10722	0.000248	100
lro_21590647_x2	hhi-miR-7788	0.000892	100
lro_21592483_x2	oni-miR-10545	0.000248	100
lro_21598257_x2	dre-miR-738	1.92e-05	100
lro_21599853_x2	ssa-miR-203a-2-5p	0.000892	100
lro_21600961_x2	ssa-miR-145-5p	0.000892	100
lro_21609155_x2	oni-miR-10790	0.000248	100
lro_21615819_x2	tni-miR-216b	0.000892	100
lro_21618141_x2	oni-miR-10551	0.000248	100
lro_21618551_x2	ssa-miR-203b-5p	0.000892	100
lro_21620807_x2	ssa-miR-22a-5p	4.12e-07	100
lro_21622345_x2	ola-miR-187	0.000892	100
lro_21640593_x2	gmo-miR-11251-3p	0.000872	100
lro_21649591_x2	oni-miR-10595	0.000892	100
lro_21649879_x2	gmo-miR-11936-5p	0.000892	100
lro_21655183_x2	ssa-miR-17-3-3p	0.000892	100
lro_21660623_x2	oni-miR-10855	0.000892	100
lro_21662449_x2	oni-miR-10917	0.000892	95
lro_21669331_x2	gmo-miR-11932-3p	0.000248	100
lro_21677709_x2	ssa-miR-29a-5p	0.000248	100
lro_21687755_x2	mze-miR-10552	0.000892	100
lro_21695739_x2	tni-miR-365	0.000892	100
lro_21696285_x2	gmo-miR-11224b-5p	0.000872	100
lro_21697627_x2	dre-miR-457b-5p	0.000248	100
lro_21699009_x2	ssa-miR-93a-5p	0.000892	100
lro_21707035_x2	tni-let-7a	4.12e-07	100
lro_21711629_x2	oni-miR-10790	0.000872	100
lro_21712985_x2	ola-miR-194-3p	0.000892	100
lro_21724765_x2	oni-miR-10673	0.000892	100
lro_21725769_x2	mze-miR-10552	0.000853	100
lro_21735211_x2	ipu-miR-7572	0.000892	100
lro_21736389_x2	oni-miR-10677	1.83e-05	95.455
lro_21745833_x2	oni-miR-10680	0.000248	100
lro_21746695_x2	oni-miR-10641	0.000892	100
lro_21752999_x2	oni-miR-10967	0.000872	100
lro_21753911_x2	oni-miR-10954	0.000892	100
lro_21762653_x2	gmo-miR-11269-5p	0.000872	100
lro_21762929_x2	oni-miR-10938	0.000248	100
lro_21770095_x2	oni-miR-10605	0.000892	100
lro_21774161_x2	gmo-miR-100b-5p	0.000892	100
lro_21791063_x2	oni-miR-10683	0.000248	100
lro_21796971_x2	dre-miR-92b-5p	0.000892	100
lro_21799921_x2	ipu-miR-19b	0.000872	100
lro_21802017_x2	oni-miR-10709	0.000892	100
lro_21804537_x2	ssa-miR-9a-5-3p	4.03e-07	100
lro_21806923_x2	tni-miR-223	0.000892	100
lro_21810435_x2	oni-miR-10897	0.000892	100
lro_21821341_x2	gmo-miR-92-2-5p	6.74e-05	100
lro_21829895_x2	ssa-miR-30e-3-3p	0.000892	100
lro_21836635_x2	gmo-miR-11276-5p	0.000892	100
lro_21836841_x2	oni-miR-10614	0.000248	100
lro_21843541_x2	pny-let-7f	0.000892	100
lro_21851925_x2	oni-miR-10862	0.000892	100
lro_21854185_x2	ola-miR-194-3p	0.000892	100
lro_21854767_x2	gmo-miR-11224b-5p	0.000853	100
lro_21871939_x2	abu-miR-10558	0.000892	100
lro_21874491_x2	dre-miR-29b3-5p	0.000892	100
lro_21878005_x2	gmo-miR-451-5p	0.000892	100
lro_21878603_x2	oni-miR-10767	0.000872	100
lro_21879323_x2	tni-miR-196a	0.000892	100
lro_21880471_x2	ssa-miR-26b-3p	0.000872	100
lro_21881953_x2	oni-miR-10966	0.000892	100
lro_21884745_x2	gmo-miR-11930-5p	0.000892	100
lro_21886697_x2	oni-miR-10782	0.000248	100
lro_21887749_x2	oni-miR-10709	0.000892	100
lro_21891427_x2	ssa-miR-93a-5p	0.000892	100
lro_21893155_x2	tni-miR-133	0.000892	100
lro_21897769_x2	ssa-miR-7552a-3p	0.000892	100
lro_21907805_x2	ssa-miR-129-3p	6.89e-05	100
lro_21921445_x2	oni-miR-10549	0.000892	100
lro_21921619_x2	ipu-miR-737	0.000892	100
lro_21947459_x2	oni-miR-10575	0.000872	100
lro_21949011_x2	tni-miR-17	0.000892	100
lro_21954705_x2	oni-miR-10647	0.000872	100
lro_21955939_x2	ipu-miR-457a	5.33e-06	100
lro_21970557_x2	ssa-miR-194c-3p	0.000892	100
lro_21992177_x2	oni-miR-10938	0.000872	100
lro_22007475_x2	ipu-miR-7569	0.000872	100
lro_22020387_x2	gmo-miR-11935-5p	0.000248	100
lro_22063637_x2	oni-miR-10972	0.000892	100
lro_22064387_x2	gmo-miR-11217-5p	0.000248	100
lro_22069545_x2	ipu-miR-7569	0.000892	100
lro_22072667_x2	ssa-miR-138-3p	1.48e-06	100
lro_22073881_x2	oni-miR-10948	0.000892	100
lro_22076923_x2	oni-miR-10717	0.000892	100
lro_22084243_x2	ssa-miR-15c-3p	0.000892	100
lro_22085711_x2	oni-miR-10818	0.000892	100
lro_22092483_x2	ssa-miR-27a-5p	0.000892	100
lro_22097191_x2	oni-miR-10862	0.000892	100
lro_22107719_x2	ssa-miR-21b-3p	0.000892	100
lro_22108341_x2	gmo-let-7i-5p	1.15e-07	100
lro_22110513_x2	gmo-miR-11217-5p	0.000892	100
lro_22110671_x2	gmo-miR-7132b-3p	0.000892	100
lro_22117945_x2	oni-miR-430b	0.000892	100
lro_22118171_x2	oni-miR-10948	0.000892	100
lro_22118649_x2	oni-miR-10877	0.000892	100
lro_22120373_x2	oni-miR-10902	0.000892	100
lro_22130249_x2	gmo-miR-100b-5p	0.000892	100
lro_22133859_x2	oni-miR-10908	0.000892	100
lro_22141253_x2	oni-miR-10578	0.000892	100
lro_22144955_x2	oni-miR-10732	0.000892	100
lro_22150483_x2	oni-miR-10959	0.000892	100
lro_22151411_x2	gmo-miR-11933-5p	6.74e-05	100
lro_22164811_x2	tni-let-7d	0.000248	100
lro_22174335_x2	tni-miR-124	4.12e-07	100
lro_22175327_x2	ssa-miR-2187-3p	0.000892	100
lro_22181357_x2	ssa-miR-8158-5p	0.000892	100
lro_22186431_x2	dre-miR-430i-5p	0.000892	100
lro_22200817_x2	ssa-miR-129-3p	0.000248	100
lro_22205361_x2	pny-miR-7132b	0.000892	100
lro_22206333_x2	tni-miR-133	0.000892	100
lro_22218061_x2	dre-miR-203b-3p	6.89e-05	100
lro_22219073_x2	gmo-miR-11274-5p	0.000872	100
lro_22227991_x2	oni-miR-10677	1.92e-05	95.455
lro_22232405_x2	ssa-miR-29b-1-5p	6.44e-05	100
lro_22233999_x2	oni-miR-10954	0.000892	100
lro_22244079_x2	pol-miR-144-3p	4.12e-07	100
lro_22251869_x2	pny-miR-19c	0.000892	100
lro_22258381_x2	ssa-miR-338a-4-5p	0.000248	100
lro_22269581_x2	oni-miR-10545	0.000248	100
lro_22273241_x2	gmo-miR-11274-5p	0.000248	100
lro_22277955_x2	ssa-miR-93a-5p	0.000892	100
lro_22291183_x2	oni-miR-10762	0.000892	100
lro_22299257_x2	ola-miR-301b-5p	0.000872	100
lro_22308273_x2	oni-miR-10697b	0.000248	100
lro_22318989_x2	oni-miR-10954	0.000892	100
lro_22319105_x2	ssa-miR-101a-5p	0.000892	100
lro_22325643_x2	pol-miR-144-3p	4.03e-07	100
lro_22326363_x2	ipu-miR-29b	0.000892	100
lro_22326967_x2	gmo-miR-11209-3p	0.000248	100
lro_22351561_x2	ssa-miR-15c-3p	6.89e-05	95.455
lro_22361951_x2	ssa-miR-29b-4-5p	0.000892	100
lro_22368787_x2	oni-miR-10662	0.000248	100
lro_22369171_x2	tni-miR-223	6.89e-05	100
lro_22374231_x2	oni-miR-10917	0.000872	95
lro_22380383_x2	oni-miR-727b	0.000248	100
lro_22393533_x2	gmo-miR-11205-5p	0.000248	100
lro_22398875_x2	oni-miR-10947	0.000248	100
lro_22400103_x2	oni-miR-10794	0.000892	100
lro_22403297_x2	ssa-miR-8157-5p	6.89e-05	100
lro_22406753_x2	gmo-miR-11274-5p	0.000892	100
lro_22410429_x2	oni-miR-10954	0.000892	100
lro_22412373_x2	oni-miR-10655	0.000892	100
lro_22414735_x2	ipu-miR-24	0.000248	100
lro_22415491_x2	ipu-miR-196a	0.000248	100
lro_22418971_x2	gmo-miR-11274-5p	0.000872	100
lro_22419731_x2	ipu-miR-196a	0.000248	100
lro_22430935_x2	oni-miR-10731	0.000892	100
lro_22441709_x2	ipu-miR-7556	0.000872	100
lro_22446613_x2	ssa-miR-29b-4-5p	0.000795	100
lro_22449661_x2	ipu-miR-737	0.000892	100
lro_22451985_x2	oni-miR-10938	0.000872	100
lro_22472499_x2	ssa-miR-2187-5p	0.000892	100
lro_22474373_x2	tni-miR-196a	0.000892	100
lro_22474599_x2	oni-miR-10576	0.000892	100
lro_22487685_x2	abu-miR-10550-5p	6.74e-05	95.455
lro_22488875_x2	hhi-miR-7790	0.000872	100
lro_22509549_x2	oni-miR-10719	0.000892	100
lro_22509839_x2	ccr-miR-2192	0.000248	100
lro_22510729_x2	ssa-miR-29b-3-5p	0.000248	100
lro_22513433_x2	oni-miR-10679	0.000872	100
lro_22522833_x2	ssa-miR-93a-5p	0.000892	100
lro_22530153_x2	ssa-miR-7132b-3p	0.000892	100
lro_22535823_x2	gmo-miR-8825-5p	0.000892	100
lro_22541631_x2	oni-miR-10851	0.000892	100
lro_22542977_x2	gmo-miR-11274-5p	0.000243	100
lro_22549067_x2	oni-miR-10599	0.000248	100
lro_22550019_x2	oni-miR-10966	0.000892	100
lro_22555139_x2	gmo-miR-11217-5p	0.000892	100
lro_22559437_x2	oni-miR-10790	0.000248	100
lro_22565673_x2	ssa-miR-92b-3p	4.12e-07	100
lro_22567645_x2	ssa-miR-153a-2-5p	0.000892	100
lro_22583755_x2	ipu-miR-196a	0.000248	100
lro_22587543_x2	gmo-miR-11936-5p	0.000892	100
lro_22600279_x2	oni-miR-10618	0.000892	100
lro_22611531_x2	oni-miR-10862	0.000892	100
lro_22615279_x2	oni-miR-10908	0.000892	100
lro_22616397_x2	gmo-miR-205-2-3p	0.000892	100
lro_22620787_x2	ssa-miR-205b-1-3p	0.000892	100
lro_22621393_x2	oni-miR-10772	0.000892	100
lro_22664531_x2	dre-miR-7145	1.92e-05	95.455
lro_22665019_x2	ssa-miR-93a-5p	0.000892	100
lro_22666913_x2	oni-miR-10966	0.000853	100
lro_22669037_x2	gmo-miR-11260-3p	0.000248	100
lro_22676873_x2	ssa-miR-222b-5p	0.000872	100
lro_22678433_x2	gmo-miR-11254-3p	0.000814	100
lro_22693411_x2	pny-miR-19d	0.000872	100
lro_22697233_x2	oni-miR-10947	0.000248	100
lro_22701527_x2	oni-miR-10828	0.000248	100
lro_22706647_x2	ssa-miR-103-5p	0.000248	100
lro_22707189_x2	ccr-miR-2192	1.48e-06	100
lro_22713141_x2	oni-miR-301c	0.000892	100
lro_22716643_x2	ccr-miR-2192	0.000248	100
lro_22720441_x2	gmo-miR-11934-3p	0.000892	100
lro_22736717_x2	oni-miR-430b	0.000892	100
lro_22738627_x2	ssa-miR-153a-5p	0.000892	100
lro_22750119_x2	oni-miR-10889	0.000248	100
lro_22764599_x2	dre-miR-430b-3p	3.94e-07	100
lro_22775129_x2	oni-miR-10642	1.92e-05	100
lro_22778083_x2	oni-miR-10770	0.000248	100
lro_22780257_x2	eel-miR-11064-3p	0.000892	100
lro_22784367_x2	oni-miR-10708	0.000892	95
lro_22796631_x2	oni-miR-10699	0.000892	100
lro_22807677_x2	oni-miR-10906	0.000892	100
lro_22807921_x2	oni-miR-10735	0.000892	100
lro_22809573_x2	ipu-miR-196d	0.000892	100
lro_22816489_x2	ipu-miR-196a	0.000892	100
lro_22820531_x2	eel-miR-11054-3p	1.92e-05	100
lro_22820539_x2	oni-miR-10910	0.000892	100
lro_22828405_x2	ipu-miR-196d	0.000892	100
lro_22829501_x2	dre-miR-142b-5p	4.12e-07	100
lro_22831543_x2	dre-miR-7146-5p	0.000248	100
lro_22835907_x2	oni-miR-10928	0.000892	100
lro_22851939_x2	oni-miR-10948	0.000892	100
lro_22853337_x2	ipu-miR-7577	0.000892	100
lro_22853743_x2	gmo-miR-210-5p	5.33e-06	100
lro_22861331_x2	tni-miR-223	0.000892	100
lro_22865159_x2	eel-miR-11054-3p	0.000892	95
lro_22866433_x2	oni-miR-10741	0.000248	100
lro_22869133_x2	abu-miR-10558	0.000892	100
lro_22880615_x2	oni-miR-10734	0.000892	100
lro_22897201_x2	oni-miR-10892	0.000892	100
lro_22899671_x2	dre-miR-2196	0.000248	95.238
lro_22901353_x2	oni-miR-10949	0.000892	100
lro_22908921_x2	oni-miR-10732	0.000892	100
lro_22911035_x2	ssa-miR-200b-5p	0.000892	100
lro_22913235_x2	oni-miR-10966	0.000892	100
lro_22913715_x2	eel-miR-11054-3p	1.92e-05	100
lro_22917917_x2	ssa-miR-93a-5p	0.000892	100
lro_22921477_x2	pny-miR-31	0.000892	100
lro_22922685_x2	ssa-miR-146d-2-3p	0.000892	100
lro_22923689_x2	gmo-miR-11251-3p	0.000892	100
lro_22925461_x2	gmo-miR-11209-3p	0.000248	100
lro_22933825_x2	gmo-miR-11934-3p	0.000892	100
lro_22934311_x2	dre-miR-1306	0.000872	100
lro_22934579_x2	tni-let-7a	0.000892	100
lro_22955435_x2	oni-miR-2184	0.000892	100
lro_22963869_x2	gmo-miR-11228-3p	0.000872	100
lro_22964607_x2	oni-miR-10684	6.89e-05	100
lro_22969475_x2	oni-miR-10594a	0.000892	100
lro_22971015_x2	eel-miR-11054-3p	1.92e-05	100
lro_22972345_x2	gmo-miR-11934-3p	0.000892	100
lro_22973621_x2	ssa-miR-130b-3p	0.000248	100
lro_22980371_x2	tni-miR-365	0.000892	100
lro_22980709_x2	ssa-miR-29b-1-5p	0.000892	100
lro_22983017_x2	oni-miR-10655	0.000892	100
lro_22992845_x2	nbr-miR-7133-3p	6.74e-05	100
lro_22996659_x2	oni-miR-10655	0.000892	100
lro_23012287_x2	ccr-miR-2192	0.000892	100
lro_23013359_x2	oni-miR-10861	0.000248	100
lro_23016025_x2	oni-miR-10732	0.000892	100
lro_23018851_x2	oni-miR-10769	0.000248	100
lro_23020973_x2	oni-miR-10877	0.000248	100
lro_23026297_x2	oni-miR-202	0.000892	100
lro_23033635_x2	abu-miR-10543	0.000892	100
lro_23040097_x2	oni-miR-10662	0.000892	100
lro_23040315_x2	ipu-miR-24	0.000248	100
lro_23044203_x2	tni-miR-210	4.12e-07	100
lro_23047591_x2	ssa-miR-9a-5-3p	4.12e-07	100
lro_23054235_x2	ssa-miR-26b-3p	0.000892	100
lro_23059581_x2	oni-miR-10818	0.000872	100
lro_23061483_x2	ipu-miR-7572	0.000853	100
lro_23068733_x2	eel-miR-11053-5p	0.000892	100
lro_23074579_x2	ssa-miR-499b-5p	0.000872	100
lro_23075341_x2	ipu-miR-737	0.000892	100
lro_23084043_x2	dre-miR-29b3-5p	0.000872	100
lro_23103103_x2	oni-miR-10771	0.000892	100
lro_23111711_x2	gmo-miR-11936-5p	0.000892	100
lro_23113017_x2	oni-miR-10677	1.92e-05	95.455
lro_23118587_x2	tni-miR-196a	0.000892	100
lro_23126413_x2	ssa-miR-499b-5p	0.000892	100
lro_23127745_x2	oni-miR-10866	0.000892	100
lro_23136855_x2	tni-miR-17	0.000892	100
lro_23142395_x2	eel-miR-11053-5p	0.000892	100
lro_23145741_x2	abu-miR-10546	6.89e-05	100
lro_23148149_x2	ssa-miR-7552b-3p	0.000248	100
lro_23151879_x2	oni-miR-10938	0.000892	100
lro_23159375_x2	ola-miR-181b-5p	3.18e-08	100
lro_23161517_x2	oni-miR-10855	0.000892	100
lro_23166109_x2	ssa-miR-430b-5p	0.000892	100
lro_23174407_x2	dre-miR-222a-5p	0.000248	100
lro_23176623_x2	ipu-miR-737	0.000892	100
lro_23190183_x2	ssa-miR-219b-3p	0.000248	100
lro_23190961_x2	gmo-let-7i-5p	1.15e-07	100
lro_23205819_x2	ipu-miR-7577	0.000872	100
lro_23209237_x2	oni-miR-10842	0.000892	100
lro_23212891_x2	gmo-miR-338-5p	0.000872	100
lro_23215041_x2	oni-miR-301c	6.59e-05	100
lro_23223735_x2	ssa-miR-15b-5p	6.89e-05	100
lro_23225349_x2	ssa-miR-93a-5p	0.000892	100
lro_23227777_x2	dre-miR-454a	1.92e-05	95.455
lro_23237555_x2	eel-miR-11054-3p	0.000892	100
lro_23252169_x2	gmo-miR-11274-5p	0.000892	100
lro_23253845_x2	ssa-miR-7552a-3p	0.000892	100
lro_23263989_x2	oni-miR-10734	0.000892	100
lro_23265903_x2	oni-miR-10778	0.000248	95.238
lro_23270411_x2	oni-miR-10616a	0.000892	100
lro_23273263_x2	oni-miR-10616b	0.000892	100
lro_23274691_x2	gmo-miR-11935-3p	0.000892	100
lro_23276409_x2	oni-miR-10884	0.000892	100
lro_23279849_x2	oni-miR-10614	0.000248	100
lro_23287561_x2	ssa-let-7f-3p	4.12e-07	100
lro_23300199_x2	gmo-miR-29c-3p	0.000892	100
lro_23310789_x2	ssa-miR-21a-5p	0.000892	100
lro_23323223_x2	dre-miR-20b-3p	0.000248	100
lro_23323395_x2	oni-miR-10907	0.000872	100
lro_23324991_x2	oni-miR-10677	0.000248	95
lro_23328629_x2	ssa-miR-93a-5p	0.000892	100
lro_23329261_x2	oni-miR-10573b	0.000872	100
lro_23334925_x2	gmo-miR-29c-3p	0.000872	100
lro_23343613_x2	gmo-miR-11274-5p	0.000892	100
lro_23355913_x2	oni-miR-10938	0.000892	100
lro_23357391_x2	gmo-miR-11217-5p	0.000892	100
lro_23365945_x2	ssa-miR-7132b-3p	0.000892	100
lro_23367753_x2	gmo-miR-11932-3p	0.000248	100
lro_23368759_x2	dre-miR-199-3p	0.000892	100
lro_23395989_x2	gmo-miR-11224b-5p	0.000892	100
lro_23402301_x2	ssa-miR-15c-3p	0.000248	95
lro_23405273_x2	gmo-miR-11249-3p	0.000892	100
lro_23405701_x2	gmo-miR-11240-5p	0.000892	100
lro_23411535_x2	ssa-miR-205b-1-3p	0.000892	100
lro_23427349_x2	gmo-miR-11240-5p	0.000892	100
lro_23427935_x2	oni-miR-10774	0.000892	100
lro_23436483_x2	gmo-miR-11251-3p	0.000892	100
lro_23440877_x2	ipu-miR-196a	0.000248	100
lro_23441093_x2	oni-miR-10731	0.000892	100
lro_23441451_x2	hhi-miR-7793	0.000248	100
lro_23449741_x2	oni-miR-10722	0.000892	100
lro_23460713_x2	ssa-miR-26b-3p	0.000892	100
lro_23461653_x2	ipu-miR-19b	0.000892	100
lro_23474189_x2	tni-miR-196a	0.000872	100
lro_23475577_x2	oni-miR-202	0.000872	100
lro_23486811_x2	ssa-miR-190b-5p	0.000892	100
lro_23493301_x2	oni-miR-10770	0.000248	100
lro_23498605_x2	dre-miR-457b-5p	0.000248	100
lro_23510461_x2	abu-miR-10558	0.000872	100
lro_23512765_x2	gmo-miR-11274-5p	0.000892	100
lro_23512921_x2	ssa-miR-93a-5p	0.000892	100
lro_23519499_x2	pny-miR-140	1.15e-07	100
lro_23534561_x2	tni-miR-27b	0.000243	100
lro_23536075_x2	oni-miR-10892	0.000892	100
lro_23536275_x2	gmo-miR-11274-5p	0.000892	100
lro_23539387_x2	oni-miR-10821	0.000892	100
lro_23543399_x2	gmo-miR-11274-5p	0.000237	100
lro_23544327_x2	ssa-miR-430b-5p	0.000892	100
lro_23546889_x2	tni-miR-20	0.000892	100
lro_23551553_x2	gmo-miR-153b-5p	0.000892	100
lro_23554759_x2	oni-miR-10606	0.000872	100
lro_23562257_x2	oni-miR-10751	0.000892	100
lro_23569511_x2	gmo-miR-451-5p	0.000248	100
lro_23574693_x2	dre-miR-222a-5p	0.000248	100
lro_23584831_x2	dre-miR-7146-5p	0.000248	100
lro_23586649_x2	eel-miR-11052-3p	0.000892	100
lro_23592505_x2	dre-miR-133b-5p	0.000892	100
lro_23601183_x2	oni-miR-2184	1.92e-05	100
lro_23602475_x2	ssa-miR-216a-3p	0.000872	100
lro_23604043_x2	oni-miR-10699	0.000892	100
lro_23610945_x2	oni-miR-10790	0.000248	100
lro_23634837_x2	pny-miR-19c	0.000892	100
lro_23637619_x2	tni-miR-196a	0.000892	100
lro_23644867_x2	oni-miR-10732	0.000872	100
lro_23647281_x2	ssa-miR-194a-3p	0.000892	100
lro_23647469_x2	ssa-miR-145-5p	0.000892	100
lro_23647731_x2	gmo-miR-11224b-5p	0.000892	100
lro_23658949_x2	dre-miR-196c	0.000892	100
lro_23665159_x2	ssa-miR-29a-5p	0.000248	100
lro_23665829_x2	oni-miR-10806	0.000892	100
lro_23675525_x2	ssa-miR-27a-5p	0.000872	100
lro_23682829_x2	oni-miR-10942	0.000892	100
lro_23684405_x2	oni-miR-10599	0.000243	100
lro_23686531_x2	ssa-miR-153a-5p	0.000243	100
lro_23689621_x2	ssa-miR-7a-2-3p	0.000892	100
lro_23701029_x2	oni-miR-10738	0.000892	100
lro_23701529_x2	tni-miR-19b	0.000872	100
lro_23705553_x2	eel-miR-11054-3p	1.92e-05	100
lro_23712309_x2	dre-miR-2196	0.000243	95.238
lro_23712591_x2	eel-miR-11053-5p	0.000892	100
lro_23715499_x2	ssa-miR-8157-5p	6.89e-05	100
lro_23731953_x2	dre-miR-204-2-3p	0.000237	100
lro_23732689_x2	oni-miR-10790	0.000892	100
lro_23740405_x2	ssa-miR-499b-5p	0.000872	100
lro_23752167_x2	ssa-miR-2187-3p	0.000892	100
lro_23753633_x2	gmo-miR-11932-3p	0.000248	100
lro_23758487_x2	oni-miR-10790	0.000248	100
lro_23769273_x2	oni-miR-10806	0.000892	100
lro_23769797_x2	abu-miR-10545-3p	0.000872	100
lro_23770827_x2	gmo-miR-30a-3p	0.000892	95
lro_23773139_x2	ssa-miR-21a-5p	0.000892	100
lro_23774285_x2	oni-miR-10910	0.000248	95
lro_23776023_x2	oni-miR-10886	0.000892	100
lro_23788835_x2	pny-miR-135c-3p	0.000892	100
lro_23790311_x2	ssa-miR-29b-4-5p	0.000892	100
lro_23797691_x2	ssa-miR-7132b-3p	0.000892	100
lro_23798881_x2	gmo-miR-30b-3p	0.000892	100
lro_23807321_x2	oni-miR-10770	0.000892	100
lro_23808703_x2	ipu-miR-7573	5.33e-06	95.652
lro_23810525_x2	tni-miR-365	0.000892	100
lro_23819813_x2	ssa-miR-26b-3p	0.000892	100
lro_23825569_x2	pny-let-7f	0.000892	100
lro_23828863_x2	ssa-miR-153a-3p	0.000892	100
lro_23831087_x2	oni-miR-10811	0.000248	95
lro_23842511_x2	dre-miR-2196	0.000248	95.238
lro_23843145_x2	dre-miR-222a-5p	0.000248	100
lro_23849677_x2	tni-miR-365	0.000892	100
lro_23853331_x2	oni-miR-10811	0.000248	95
lro_23864219_x2	gmo-miR-11934-3p	0.000892	100
lro_23868733_x2	gmo-miR-11251-3p	0.000892	100
lro_23883151_x2	abu-miR-16c	0.000892	100
lro_23891833_x2	oni-miR-430b	0.000892	100
lro_23892125_x2	ssa-miR-9a-5-3p	4.12e-07	100
lro_23893221_x2	ssa-miR-20a-3-3p	0.000892	100
lro_23901855_x2	gmo-miR-24a-5p	0.000892	100
lro_23908001_x2	ssa-miR-26b-3p	0.000892	100
lro_23911305_x2	oni-miR-10677	1.92e-05	95.455
lro_23915861_x2	oni-miR-10677	1.92e-05	95.455
lro_23923803_x2	oni-miR-10811	0.000248	95
lro_23928489_x2	oni-miR-10732	0.000892	95
lro_23938361_x2	ssa-miR-499b-5p	0.000872	100
lro_23940565_x2	abu-miR-10555	0.000872	100
lro_23940791_x2	ssa-miR-130d-1-5p	6.59e-05	100
lro_23948391_x2	oni-miR-727b	0.000248	100
lro_23956117_x2	oni-miR-10551	0.000248	100
lro_23968787_x2	oni-miR-10597c	0.000892	100
lro_23976637_x2	gmo-miR-11274-5p	0.000892	100
lro_23979775_x2	dre-miR-430c-3p	1.45e-06	100
lro_23984971_x2	tni-miR-128	1.92e-05	100
lro_23986087_x2	ssa-miR-16a-3p	0.000248	100
lro_23998769_x2	oni-miR-10577	0.000248	100
lro_24002927_x2	oni-miR-10889	0.000248	100
lro_24005107_x2	oni-miR-10907	0.000892	100
lro_24018267_x2	pny-miR-19c	0.000892	100
lro_24024963_x2	gmo-miR-24b-5p	0.000892	100
lro_24046559_x2	ssa-miR-730a-5p	0.000248	100
lro_24046951_x2	oni-miR-10818	0.000892	100
lro_24055985_x2	oni-miR-10626	0.000248	100
lro_24058351_x2	oni-miR-10874	0.000872	100
lro_24066457_x2	oni-miR-10948	0.000892	100
lro_24073661_x2	oni-miR-10799	0.000892	100
lro_24080229_x2	ssa-miR-203b-5p	0.000892	100
lro_24113443_x2	ssa-miR-8159-5p	0.000892	100
lro_24124813_x2	dre-miR-222a-5p	0.000248	100
lro_24126457_x2	ssa-miR-196a-1-3p	0.000248	100
lro_24130525_x2	oni-miR-10699	0.000248	100
lro_24140171_x2	ipu-miR-7569	0.000892	100
lro_24143177_x2	abu-miR-16c	0.000892	100
lro_24166285_x2	oni-miR-10790	0.000248	100
lro_24176021_x2	oni-miR-10733	0.000892	100
lro_24176353_x2	oni-miR-10699	0.000237	100
lro_24179311_x2	tni-miR-137	0.000892	100
lro_24188649_x2	ipu-miR-7572	0.000892	100
lro_24190443_x2	gmo-miR-11274-5p	0.000892	100
lro_24202441_x2	oni-miR-10855	0.000872	100
lro_24205519_x2	oni-miR-10684	0.000892	100
lro_24208455_x2	ipu-miR-34c	0.000892	100
lro_24208693_x2	oni-miR-10924	0.000892	100
lro_24209871_x2	gmo-miR-451-5p	0.000892	100
lro_24217497_x2	dre-miR-1306	4.12e-07	100
lro_24227917_x2	tni-miR-223	0.000892	100
lro_24231473_x2	ipu-miR-7577	0.000892	100
lro_24240379_x2	ipu-miR-7572	0.000892	100
lro_24253113_x2	oni-miR-10889	0.000892	100
lro_24254505_x2	ssa-miR-20b-5p	6.89e-05	100
lro_24262671_x2	ipu-miR-7572	0.000872	100
lro_24271383_x2	ssa-miR-93a-5p	0.000853	100
lro_24272503_x2	tni-miR-365	0.000892	100
lro_24275745_x2	dre-miR-181d-5p	0.000814	100
lro_24298455_x2	oni-miR-10965	0.000892	100
lro_24308365_x2	oni-miR-10889	0.000243	100
lro_24316223_x2	gmo-miR-153b-5p	0.000248	100
lro_24318865_x2	oni-miR-10589	0.000237	100
lro_24319329_x2	oni-miR-219a-3p	4.03e-07	100
lro_24320365_x2	oni-miR-10584	0.000892	100
lro_24323617_x2	tni-miR-133	0.000892	100
lro_24327523_x2	oni-miR-10959	0.000892	100
lro_24340511_x2	dre-miR-107a-5p	0.000892	100
lro_24348843_x2	dre-miR-723-3p	0.000892	100
lro_24350667_x2	ssa-miR-93a-5p	0.000872	100
lro_24358005_x2	gmo-miR-11226-3p	0.000892	100
lro_24365473_x2	ssa-miR-29c-5p	0.000248	100
lro_24367877_x2	ssa-miR-8157-5p	0.000872	100
lro_24376141_x2	ssa-miR-30a-5p	0.000892	100
lro_24376547_x2	oni-miR-10835	0.000892	100
lro_24378717_x2	ssa-miR-430b-5p	0.000892	100
lro_24383705_x2	oni-miR-10589	0.000892	100
lro_24385567_x2	oni-miR-10665	0.000892	100
lro_24391349_x2	ssa-miR-15c-2-3p	0.000892	100
lro_24397689_x2	ccr-miR-2192	0.000892	100
lro_24400385_x2	oni-miR-10879	0.000892	100
lro_24418683_x2	tni-miR-338	0.000248	100
lro_24420991_x2	oni-miR-10595	0.000892	100
lro_24423307_x2	oni-miR-10840	0.000892	100
lro_24423933_x2	oni-miR-10770	0.000892	100
lro_24424569_x2	gmo-miR-11274-5p	0.000892	100
lro_24429767_x2	ssa-miR-133a-3p	6.89e-05	100
lro_24434143_x2	oni-miR-10599	0.000248	100
lro_24436045_x2	gmo-miR-11193-5p	0.000892	100
lro_24439697_x2	ssa-miR-205b-4-3p	0.000892	100
lro_24441603_x2	ssa-miR-133b-5p	0.000892	100
lro_24444103_x2	ssa-miR-462a-5p	0.000892	100
lro_24446749_x2	oni-miR-10647	0.000892	100
lro_24447895_x2	oni-miR-10892	0.000892	100
lro_24451291_x2	oni-miR-10862	0.000892	100
lro_24454765_x2	abu-miR-10548-5p	0.000892	100
lro_24455363_x2	dre-miR-7146-5p	6.74e-05	95.238
lro_24475343_x2	oni-miR-10619	0.000872	100
lro_24476857_x2	ssa-miR-194b-5p	0.000248	95
lro_24478537_x2	oni-miR-10584	0.000892	100
lro_24479639_x2	ipu-miR-7577	0.000872	100
lro_24484107_x2	ipu-miR-737	0.000892	100
lro_24485491_x2	oni-miR-10717	0.000892	100
lro_24487275_x2	ssa-miR-449a-5p	0.000892	100
lro_24499601_x2	fru-miR-24-5p	0.000892	100
lro_24499671_x2	dre-miR-107a-5p	0.000872	100
lro_24501627_x2	oni-miR-10819	0.000853	100
lro_24512799_x2	oni-miR-10577	0.000248	100
lro_24518811_x2	ssa-miR-30c-5p	0.000892	100
lro_24554857_x2	oni-miR-10589	0.000248	100
lro_24555725_x2	ssa-miR-29a-5p	0.000248	100
lro_24559297_x2	pol-let-7b-3p	1.92e-05	100
lro_24561463_x2	dre-miR-204-2-3p	0.000243	100
lro_24561953_x2	oni-miR-10556b	0.000892	100
lro_24570357_x2	ssa-miR-145-3p	0.000872	100
lro_24572187_x2	abu-miR-10561	0.000892	95
lro_24577207_x2	hhi-miR-7790	0.000892	100
lro_24583487_x2	pol-let-7b-3p	1.48e-06	100
lro_24591367_x2	tni-miR-196a	0.000872	100
lro_24602311_x2	ssa-miR-9a-5-3p	4.12e-07	100
lro_24602657_x2	ssa-miR-16a-3p	0.000248	100
lro_24603183_x2	oni-miR-10929	0.000892	100
lro_24606285_x2	ccr-miR-2192	0.000892	100
lro_24613625_x1	oni-miR-10878	0.000892	100
lro_24613936_x1	gmo-miR-11274-5p	0.000892	100
lro_24617188_x1	ssa-miR-8164-5p	0.000892	100
lro_24617415_x1	ssa-miR-15c-3p	0.000248	95
lro_24623983_x1	oni-miR-10679	0.000872	100
lro_24626794_x1	dre-miR-430b-3p	3.85e-07	100
lro_24627798_x1	oni-miR-10835	0.000248	100
lro_24627818_x1	ipu-miR-196d	0.000892	100
lro_24631901_x1	oni-miR-10699	0.000892	100
lro_24637594_x1	oni-miR-10908	0.000892	100
lro_24643995_x1	ssa-miR-196a-2-3p	0.000892	100
lro_24645227_x1	gmo-miR-24b-5p	0.000243	100
lro_24649982_x1	gmo-miR-451-5p	0.000892	100
lro_24653577_x1	ipu-miR-7556	0.000892	100
lro_24660716_x1	oni-miR-10880	0.000892	95
lro_24663450_x1	oni-miR-10619	0.000853	100
lro_24663890_x1	ssa-let-7a-3-3p	0.000892	100
lro_24669003_x1	ssa-miR-7132a-3p	5.33e-06	100
lro_24672076_x1	gmo-miR-11280-3p	0.000892	100
lro_24675416_x1	dre-miR-7145	0.000892	100
lro_24683985_x1	tni-let-7h	0.000248	100
lro_24688510_x1	oni-miR-10679	0.000892	100
lro_24691846_x1	ssa-miR-192a-3p	0.000892	100
lro_24696530_x1	dre-miR-29b3-5p	0.000872	100
lro_24696619_x1	dre-miR-2196	0.000243	95.238
lro_24696865_x1	oni-miR-10974	5.33e-06	100
lro_24697036_x1	dre-miR-181b-3-3p	0.000892	95
lro_24700695_x1	gmo-miR-11238-5p	0.000892	100
lro_24702137_x1	dre-miR-2189	0.000892	95
lro_24702548_x1	oni-miR-132c	1.15e-07	100
lro_24706859_x1	tni-miR-137	0.000872	100
lro_24711294_x1	oni-miR-10719	0.000892	100
lro_24711630_x1	gmo-miR-11935-5p	0.000248	100
lro_24719424_x1	oni-miR-10699	0.000892	100
lro_24725712_x1	ssa-miR-129-3p	0.000872	100
lro_24726657_x1	ssa-miR-153a-5p	0.000892	100
lro_24732531_x1	ssa-miR-9a-5-3p	4.12e-07	100
lro_24741150_x1	pny-miR-31	0.000892	100
lro_24741255_x1	oni-miR-10741	0.000872	100
lro_24743153_x1	oni-miR-10806	0.000892	100
lro_24745301_x1	gmo-miR-11249-3p	0.000892	100
lro_24745330_x1	ccr-miR-2192	0.000248	100
lro_24751046_x1	tni-miR-223	0.000892	100
lro_24752832_x1	dre-miR-457b-5p	0.000248	100
lro_24753667_x1	oni-miR-10924	0.000892	100
lro_24757645_x1	ssa-miR-29c-5p	6.89e-05	100
lro_24769128_x1	gmo-miR-11235-5p	0.000248	100
lro_24770581_x1	ssa-miR-155-5p	0.000892	100
lro_24778582_x1	oni-miR-10551	0.000248	100
lro_24780571_x1	dre-miR-152	0.000892	100
lro_24781170_x1	oni-miR-10709	0.000892	100
lro_24783577_x1	ipu-miR-7573	1.92e-05	100
lro_24792033_x1	ipu-miR-196a	0.000243	100
lro_24798044_x1	ssa-let-7e-3p	0.000892	100
lro_24801752_x1	tni-miR-181a-3p	0.000892	100
lro_24802773_x1	tni-miR-129	4.12e-07	100
lro_24809561_x1	oni-miR-10910	0.000892	100
lro_24816244_x1	oni-miR-10707	0.000892	100
lro_24817279_x1	oni-miR-10972	0.000872	100
lro_24817808_x1	ssa-miR-7132b-3p	0.000892	100
lro_24822484_x1	ssa-miR-29b-3-5p	0.000248	100
lro_24825927_x1	ssa-miR-21a-2-3p	0.000872	100
lro_24827756_x1	ssa-miR-93a-5p	0.000872	100
lro_24828924_x1	oni-miR-10819	0.000248	100
lro_24831935_x1	tni-miR-17	0.000872	100
lro_24832849_x1	dre-miR-212-3p	1.15e-07	100
lro_24833309_x1	tni-let-7b	4.12e-07	100
lro_24840783_x1	oni-miR-10731	0.000243	100
lro_24841797_x1	oni-miR-10966	0.000872	100
lro_24844283_x1	oni-miR-10756	0.000834	100
lro_24848546_x1	tni-miR-133	0.000248	100
lro_24849615_x1	oni-miR-301c	6.89e-05	100
lro_24853786_x1	gmo-miR-11274-5p	0.000248	100
lro_24854516_x1	ssa-miR-430b-5p	0.000853	100
lro_24855898_x1	gmo-miR-130a-5p	0.000248	100
lro_24856385_x1	ssa-let-7a-5-3p	4.12e-07	100
lro_24861675_x1	ssa-miR-146d-2-3p	0.000892	100
lro_24863211_x1	ipu-miR-24	0.000243	100
lro_24863656_x1	oni-miR-10936	0.000892	100
lro_24875887_x1	gmo-miR-11274-5p	0.000243	100
lro_24877166_x1	ssa-miR-723-5p	0.000872	100
lro_24877541_x1	ssa-miR-16a-3p	0.000248	100
lro_24880283_x1	dre-miR-2196	0.000248	95.238
lro_24882247_x1	gmo-miR-11274-5p	0.000892	100
lro_24882711_x1	oni-miR-10548d	0.000892	100
lro_24884203_x1	dre-miR-457b-3p	1.92e-05	100
lro_24885900_x1	gmo-miR-100b-5p	0.000892	100
lro_24888059_x1	tni-miR-153b	0.000892	100
lro_24888280_x1	oni-miR-10920	0.000248	100
lro_24889836_x1	ccr-miR-2192	0.000892	100
lro_24890488_x1	ssa-miR-129-3p	0.000892	100
lro_24890666_x1	ssa-miR-205b-3-3p	0.000872	100
lro_24891683_x1	oni-miR-10677	1.92e-05	95.455
lro_24893519_x1	ssa-miR-8163-5p	0.000892	100
lro_24896754_x1	ssa-let-7a-3-3p	4.12e-07	100
lro_24899356_x1	oni-miR-10920	6.89e-05	100
lro_24903286_x1	dre-miR-457b-3p	0.000248	100
lro_24905351_x1	oni-miR-10665	0.000892	100
lro_24905686_x1	gmo-miR-11274-5p	0.000892	100
lro_24907717_x1	oni-miR-10589	0.000237	100
lro_24909452_x1	dre-miR-128-3-5p	0.000892	100
lro_24911834_x1	ssa-miR-194c-5p	0.000243	100
lro_24916002_x1	oni-miR-10699	0.000248	100
lro_24917476_x1	ssa-miR-9a-5-3p	4.12e-07	100
lro_24920378_x1	gmo-miR-11935-3p	0.000892	100
lro_24920404_x1	oni-miR-10966	0.000892	100
lro_24920748_x1	tni-miR-20	0.000892	100
lro_24925188_x1	dre-miR-29b3-5p	0.000892	100
lro_24926390_x1	gmo-miR-11274-5p	0.000892	100
lro_24930124_x1	oni-miR-10558	0.000892	100
lro_24931120_x1	oni-miR-10904	6.89e-05	100
lro_24932096_x1	dre-miR-2196	0.000237	95.238
lro_24937060_x1	gmo-miR-11934-3p	0.000892	100
lro_24946083_x1	ssa-miR-430c-3p	0.000248	100
lro_24946182_x1	oni-miR-10717	0.000248	100
lro_24949121_x1	oni-miR-10734	0.000243	100
lro_24949595_x1	oni-miR-10670	0.000853	100
lro_24951617_x1	tni-miR-101b	4.12e-07	100
lro_24961298_x1	ssa-miR-499a-5p	0.000853	100
lro_24961990_x1	eel-miR-11052-3p	0.000892	100
lro_24965665_x1	ssa-miR-142b-3p	3.18e-08	100
lro_24966602_x1	oni-miR-10708	0.000872	95
lro_24968276_x1	tni-miR-365	0.000892	100
lro_24969111_x1	gmo-miR-11274-5p	0.000892	100
lro_24972322_x1	tni-miR-9	1.15e-07	100
lro_24982102_x1	ssa-miR-21a-5p	0.000892	100
lro_24982403_x1	eel-miR-11064-3p	0.000892	100
lro_24984487_x1	oni-miR-10974	0.000892	95
lro_24984725_x1	dre-miR-20b-3p	0.000248	100
lro_24986069_x1	oni-miR-10893	0.000248	100
lro_24986215_x1	dre-miR-7145	0.000892	100
lro_24990490_x1	dre-miR-7133-3p	0.000892	100
lro_24990713_x1	oni-miR-10589	0.000248	100
lro_24992084_x1	dre-miR-153a-5p	0.000892	100
lro_24994205_x1	dre-miR-723-3p	0.000872	100
lro_25000717_x1	oni-miR-10599	0.000248	100
lro_25002961_x1	oni-miR-10818	0.000892	100
lro_25003178_x1	tni-miR-216b	0.000892	100
lro_25003224_x1	oni-miR-10545	0.000892	100
lro_25003754_x1	oni-miR-10662	0.000872	100
lro_25004406_x1	gmo-miR-11235-5p	0.000248	100
lro_25005531_x1	ssa-miR-196a-4-3p	0.000892	100
lro_25010362_x1	oni-miR-10677	1.92e-05	95.455
lro_25018984_x1	oni-miR-10941	0.000248	95.238
lro_25030631_x1	gmo-miR-11274-5p	0.000892	100
lro_25034149_x1	pol-let-7b-3p	1.48e-06	100
lro_25035325_x1	gmo-miR-11220b-5p	0.000872	100
lro_25036344_x1	oni-miR-10942	0.000892	100
lro_25040427_x1	dre-miR-723-3p	0.000892	100
lro_25041214_x1	ssa-miR-449a-5p	0.000892	100
lro_25045229_x1	oni-miR-10968	0.000892	95
lro_25046882_x1	ccr-miR-2192	0.000892	100
lro_25047510_x1	oni-miR-10942	0.000892	100
lro_25058037_x1	ccr-miR-2192	0.000892	100
lro_25063296_x1	oni-miR-10840	0.000248	100
lro_25068393_x1	oni-miR-10697b	0.000248	100
lro_25070780_x1	oni-miR-10631	0.000892	100
lro_25071888_x1	eel-miR-11064-3p	0.000892	100
lro_25077026_x1	oni-miR-10604	0.000892	100
lro_25078226_x1	dre-miR-7145	0.000248	100
lro_25078235_x1	ipu-miR-457b	0.000892	100
lro_25079220_x1	oni-miR-10892	0.000892	100
lro_25079793_x1	ipu-miR-457a	5.21e-06	100
lro_25092308_x1	tni-let-7b	4.12e-07	100
lro_25094980_x1	oni-miR-10828	0.000248	100
lro_25103934_x1	oni-miR-10893	0.000892	100
lro_25116080_x1	gmo-miR-153b-5p	0.000892	100
lro_25120101_x1	oni-miR-10790	0.000243	100
lro_25121025_x1	mze-miR-10552	0.000892	100
lro_25126927_x1	oni-miR-10940	0.000892	100
lro_25128196_x1	gmo-miR-11934-3p	0.000892	100
lro_25130859_x1	oni-miR-10717	0.000248	100
lro_25132810_x1	gmo-miR-130a-5p	0.000892	100
lro_25135781_x1	ipu-miR-196d	0.000892	100
lro_25136243_x1	tni-let-7a	4.03e-07	100
lro_25136487_x1	oni-miR-301c	0.000892	100
lro_25141065_x1	oni-miR-10892	0.000892	100
lro_25144233_x1	abu-miR-16c	0.000892	100
lro_25154967_x1	oni-miR-33b-3p	0.000892	100
lro_25155116_x1	oni-miR-10693	0.000892	100
lro_25157282_x1	ssa-miR-153a-5p	0.000872	100
lro_25159137_x1	oni-miR-10736	6.44e-05	100
lro_25160564_x1	oni-miR-10684	6.89e-05	100
lro_25171913_x1	ssa-miR-93a-5p	0.000892	100
lro_25176490_x1	ola-miR-194-3p	0.000892	100
lro_25182011_x1	oni-miR-10790	0.000248	100
lro_25183338_x1	oni-miR-10838	0.000243	100
lro_25188101_x1	oni-miR-10851	0.000892	100
lro_25188296_x1	oni-miR-301c	6.89e-05	100
lro_25191640_x1	ssa-miR-301c-5p	0.000892	100
lro_25192165_x1	oni-miR-10680	0.000892	100
lro_25193439_x1	ssa-miR-203b-5p	0.000892	100
lro_25199114_x1	ssa-miR-106a-5p	0.000892	100
lro_25203212_x1	oni-miR-10923	0.000892	100
lro_25205682_x1	abu-miR-10561	0.000248	95
lro_25206704_x1	ssa-miR-30b-3p	0.000892	100
lro_25207996_x1	oni-miR-10626	0.000248	100
lro_25210220_x1	gmo-miR-11274-5p	0.000892	100
lro_25220078_x1	dre-miR-152	0.000892	100
lro_25220432_x1	gmo-miR-11929-5p	6.89e-05	100
lro_25221165_x1	gmo-miR-11274-5p	0.000892	100
lro_25224381_x1	gmo-miR-11274-5p	0.000892	100
lro_25226685_x1	tni-miR-223	0.000872	100
lro_25233899_x1	oni-miR-10610a	0.000892	100
lro_25235467_x1	oni-miR-10917	0.000892	95
lro_25242519_x1	oni-miR-10926	6.89e-05	100
lro_25243271_x1	gmo-miR-11935-5p	0.000248	100
lro_25253390_x1	ipu-miR-7571	0.000892	100
lro_25253745_x1	gmo-miR-30b-3p	0.000892	100
lro_25260114_x1	ssa-miR-26b-3p	0.000892	100
lro_25265365_x1	dre-miR-723-5p	0.000892	100
lro_25266156_x1	oni-miR-10655	0.000248	100
lro_25268948_x1	oni-miR-301c	0.000872	100
lro_25269339_x1	pol-miR-144-3p	4.12e-07	100
lro_25269428_x1	oni-miR-10727	0.000892	100
lro_25271128_x1	oni-miR-10974	0.000892	100
lro_25271666_x1	ssa-miR-139-5p	0.000892	100
lro_25275528_x1	oni-miR-10764	0.000243	95
lro_25275638_x1	oni-miR-10732	0.000892	100
lro_25280242_x1	gmo-let-7i-5p	1.12e-07	100
lro_25282583_x1	ssa-miR-430c-3p	0.000892	100
lro_25282642_x1	pny-miR-19d	0.000872	100
lro_25293300_x1	ola-miR-30d-3p	0.000892	100
lro_25303118_x1	ipu-miR-16c	0.000892	100
lro_25306536_x1	oni-miR-10837	0.000248	100
lro_25309995_x1	abu-miR-10550-5p	6.89e-05	95.455
lro_25311695_x1	ola-miR-430d	0.000892	100
lro_25314055_x1	tni-miR-196a	0.000892	100
lro_25330135_x1	oni-miR-10871	0.000892	100
lro_25330173_x1	gmo-miR-92-5p	0.000248	100
lro_25332150_x1	tni-miR-19b	0.000892	100
lro_25335498_x1	tni-miR-9	1.92e-05	100
lro_25335826_x1	ssa-miR-153a-2-5p	0.000892	100
lro_25337591_x1	gmo-miR-11935-5p	0.000248	100
lro_25343004_x1	oni-miR-10748	0.000892	100
lro_25343519_x1	oni-miR-10578	0.000892	100
lro_25344142_x1	gmo-miR-11936-5p	0.000892	100
lro_25346544_x1	oni-miR-10589	0.000248	100
lro_25348219_x1	ssa-miR-21a-5p	0.000892	100
lro_25350562_x1	oni-miR-10634	1.92e-05	100
lro_25355809_x1	oni-miR-10885	0.000872	100
lro_25358876_x1	ssa-miR-499b-5p	0.000892	100
lro_25363877_x1	abu-miR-10545-3p	0.000892	100
lro_25365123_x1	oni-miR-153d	0.000237	100
lro_25377186_x1	tni-miR-365	0.000892	100
lro_25384998_x1	ssa-miR-155-3p	0.000892	100
lro_25391678_x1	tni-miR-193	0.000892	100
lro_25391749_x1	gmo-miR-16a-3p	0.000892	100
lro_25394318_x1	ssa-miR-205b-3-3p	0.000892	100
lro_25396211_x1	ssa-miR-499b-5p	0.000892	100
lro_25397596_x1	oni-miR-10839	0.000892	100
lro_25398733_x1	ssa-miR-205b-4-3p	0.000892	100
lro_25399873_x1	oni-miR-10914	0.000892	100
lro_25399897_x1	gmo-miR-11251-3p	0.000892	100
lro_25402205_x1	oni-miR-10920	6.89e-05	100
lro_25402407_x1	oni-miR-10615a	0.000872	100
lro_25403360_x1	gmo-miR-11934-3p	0.000892	100
lro_25404365_x1	eel-miR-11050-3p	6.89e-05	95.238
lro_25412033_x1	gmo-miR-33b-2-3p	0.000892	100
lro_25413042_x1	oni-miR-10699	0.000248	100
lro_25414208_x1	pny-miR-723b	0.000248	100
lro_25416982_x1	ssa-miR-26b-3p	0.000892	100
lro_25417104_x1	gmo-miR-210-5p	4.12e-07	100
lro_25424791_x1	ssa-miR-29b-3-5p	0.000892	100
lro_25425336_x1	ssa-miR-153a-2-5p	0.000892	100
lro_25428131_x1	ssa-let-7b-3p	1.92e-05	100
lro_25428396_x1	ipu-miR-152	0.000853	100
lro_25435725_x1	gmo-miR-11276-5p	0.000892	100
lro_25440987_x1	ipu-miR-737	0.000892	100
lro_25442261_x1	tni-miR-137	0.000892	100
lro_25442732_x1	oni-miR-10718	0.000853	100
lro_25448999_x1	oni-miR-10851	0.000892	100
lro_25449363_x1	abu-miR-16c	0.000892	100
lro_25451833_x1	gmo-miR-11224b-5p	0.000892	100
lro_25451933_x1	ssa-miR-15e-3p	0.000248	100
lro_25453847_x1	ssa-miR-93a-5p	0.000872	100
lro_25460882_x1	hhi-miR-7788	0.000892	100
lro_25471086_x1	oni-miR-10835	0.000248	100
lro_25472123_x1	oni-miR-301c	0.000248	100
lro_25475053_x1	oni-miR-10881	0.000872	100
lro_25486104_x1	hhi-miR-430a	0.000892	100
lro_25487638_x1	oni-miR-10764	0.000872	100
lro_25491255_x1	ssa-miR-93a-5p	0.000892	100
lro_25492217_x1	ipu-miR-7562	0.000853	100
lro_25494842_x1	oni-miR-10862	0.000892	100
lro_25497957_x1	oni-miR-10938	0.000892	100
lro_25499151_x1	oni-miR-10631	0.000892	100
lro_25501359_x1	oni-miR-10812	0.000248	95.238
lro_25503699_x1	oni-miR-10704	0.000892	100
lro_25506672_x1	ssa-miR-29b-4-5p	0.000814	100
lro_25514392_x1	oni-miR-10765	6.59e-05	100
lro_25519991_x1	ssa-miR-200b-5p	0.000892	100
lro_25520654_x1	ssa-miR-29b-2-5p	0.000872	100
lro_25520962_x1	ssa-miR-17-3-3p	0.000248	100
lro_25525263_x1	tni-miR-25	0.000892	100
lro_25525572_x1	oni-miR-10573b	0.000892	100
lro_25525926_x1	ipu-miR-7563c	0.000892	100
lro_25528956_x1	oni-miR-10736	0.000892	100
lro_25532659_x1	oni-miR-10732	0.000872	100
lro_25536586_x1	oni-miR-10974	0.000892	100
lro_25543170_x1	oni-miR-10908	0.000892	100
lro_25549279_x1	ssa-miR-730a-5p	0.000892	100
lro_25552809_x1	oni-miR-10938	0.000892	100
lro_25552816_x1	oni-miR-10626	0.000248	100
lro_25559254_x1	oni-miR-10697b	0.000248	100
lro_25560595_x1	eel-miR-11054-3p	6.89e-05	100
lro_25569767_x1	gmo-miR-11276-5p	0.000872	100
lro_25571745_x1	oni-miR-10917	0.000892	95
lro_25575218_x1	oni-miR-10605	0.000892	100
lro_25578030_x1	abu-miR-10558	0.000892	100
lro_25584475_x1	oni-miR-10597a	0.000872	100
lro_25595258_x1	tni-miR-130	0.000892	100
lro_25598415_x1	eel-miR-11058-5p	0.000248	100
lro_25598448_x1	ccr-miR-217	0.000892	100
lro_25607332_x1	oni-miR-10575	0.000248	95
lro_25610057_x1	oni-miR-10972	0.000872	100
lro_25610334_x1	oni-miR-10597b	0.000892	100
lro_25618566_x1	oni-miR-10881	0.000892	100
lro_25619925_x1	gmo-miR-736-5p	0.000892	100
lro_25620715_x1	dre-miR-7145	0.000248	100
lro_25623939_x1	oni-miR-10621b	0.000892	100
lro_25627578_x1	oni-miR-10819	0.000248	100
lro_25631486_x1	tni-miR-19a	0.000892	100
lro_25632919_x1	oni-miR-10832	0.000892	100
lro_25635776_x1	gmo-miR-11931-5p	0.000892	100
lro_25638327_x1	gmo-miR-92-5p	0.000892	100
lro_25643244_x1	ssa-miR-153a-5p	0.000892	100
lro_25656697_x1	hhi-miR-7793	0.000872	100
lro_25656748_x1	ssa-miR-222b-5p	0.000892	100
lro_25665537_x1	oni-miR-10908	0.000892	100
lro_25666372_x1	oni-miR-10670	0.000892	100
lro_25669480_x1	hhi-miR-7788	0.000892	100
lro_25670490_x1	oni-miR-10902	0.000892	100
lro_25670680_x1	ssa-miR-737-5p	0.000892	100
lro_25671569_x1	dre-miR-18c	0.000892	100
lro_25674832_x1	oni-miR-10835	0.000248	100
lro_25682333_x1	ola-miR-30d-3p	0.000237	100
lro_25686618_x1	oni-miR-10818	0.000872	100
lro_25686639_x1	ssa-miR-7132a-3p	0.000892	100
lro_25692355_x1	oni-miR-10654	0.000248	100
lro_25696414_x1	ssa-miR-301c-5p	0.000892	100
lro_25700332_x1	oni-miR-10743	0.000872	100
lro_25703039_x1	gmo-miR-7550-5p	6.89e-05	100
lro_25703568_x1	gmo-miR-11262-5p	0.000892	100
lro_25707909_x1	ola-miR-210-5p	0.000872	100
lro_25710892_x1	ssa-miR-205b-3-3p	0.000892	100
lro_25717148_x1	dre-miR-92b-5p	0.000892	100
lro_25722287_x1	hhi-miR-7793	0.000248	100
lro_25727377_x1	dre-miR-222b	0.000892	100
lro_25728877_x1	ssa-miR-93a-5p	0.000892	100
lro_25732194_x1	ssa-miR-15b-5p	6.89e-05	100
lro_25732898_x1	oni-miR-10942	0.000892	100
lro_25733180_x1	oni-miR-10579	0.000892	100
lro_25738375_x1	ssa-miR-24a-4-5p	0.000892	100
lro_25747138_x1	ssa-miR-205b-3-3p	0.000872	100
lro_25752853_x1	ssa-miR-20a-3-3p	0.000892	100
lro_25760930_x1	ssa-miR-16a-3p	0.000248	100
lro_25763039_x1	pol-miR-199a-3p	4.12e-07	100
lro_25770466_x1	oni-miR-10783	6.89e-05	100
lro_25772717_x1	ssa-miR-222b-5p	0.000892	100
lro_25774817_x1	oni-miR-10907	0.000892	100
lro_25777946_x1	oni-miR-430b	0.000892	100
lro_25783273_x1	oni-miR-10732	0.000892	100
lro_25788315_x1	tni-miR-365	0.000892	100
lro_25794533_x1	ipu-miR-7572	0.000892	100
lro_25800424_x1	oni-miR-10944	0.000892	100
lro_25802207_x1	ssa-miR-27a-5p	0.000892	100
lro_25805879_x1	oni-miR-10545	0.000248	100
lro_25807892_x1	oni-miR-10605	0.000892	100
lro_25811181_x1	oni-miR-10916	0.000814	100
lro_25813997_x1	oni-miR-10675	0.000248	100
lro_25818941_x1	gmo-miR-11224b-5p	0.000892	100
lro_25822125_x1	ssa-miR-194c-5p	0.000243	100
lro_25826065_x1	ccr-miR-2192	6.89e-05	100
lro_25829111_x1	oni-miR-10771	6.89e-05	95.238
lro_25836144_x1	tni-miR-133	0.000248	100
lro_25837312_x1	pol-let-7b-3p	5.33e-06	100
lro_25843907_x1	tni-miR-19a	1.15e-07	100
lro_25844138_x1	ssa-miR-133b-5p	0.000892	100
lro_25845219_x1	oni-miR-10734	0.000892	100
lro_25847053_x1	gmo-miR-11222-5p	0.000892	100
lro_25847085_x1	oni-miR-10597c	0.000892	100
lro_25847307_x1	abu-miR-10558	0.000892	100
lro_25851908_x1	tni-let-7b	4.12e-07	100
lro_25852102_x1	ssa-miR-221-3p	0.000892	100
lro_25854009_x1	oni-miR-10897	0.000892	100
lro_25857433_x1	oni-miR-10950	0.000248	100
lro_25861665_x1	oni-miR-10959	0.000892	100
lro_25862360_x1	hhi-miR-182	0.000892	100
lro_25864220_x1	oni-miR-10619	0.000248	100
lro_25866280_x1	oni-miR-10761	0.000872	100
lro_25869157_x1	gmo-miR-11272-5p	0.000892	100
lro_25870569_x1	oni-miR-202	0.000892	100
lro_25872329_x1	tni-miR-96	0.000892	100
lro_25872890_x1	oni-miR-10614	0.000892	100
lro_25873961_x1	oni-miR-10972	0.000892	100
lro_25880171_x1	ssa-miR-33b-5p	0.000243	100
lro_25880513_x1	ipu-miR-7555	0.000892	100
lro_25881751_x1	ssa-miR-29b-4-5p	0.000892	100
lro_25884843_x1	ssa-miR-190a-3p	0.000248	100
lro_25886427_x1	oni-miR-10880	0.000892	100
lro_25889570_x1	oni-miR-10655	0.000892	100
lro_25890444_x1	ssa-miR-19a-5p	0.000892	100
lro_25914186_x1	dre-miR-2189	0.000892	95
lro_25914368_x1	oni-miR-10589	0.000248	100
lro_25922006_x1	ipu-miR-30d	0.000872	100
lro_25922294_x1	oni-miR-10722	0.000892	100
lro_25922468_x1	oni-miR-10906	0.000892	100
lro_25923991_x1	dre-miR-2196	0.000892	100
lro_25924014_x1	oni-miR-10745	0.000248	100
lro_25926032_x1	tni-let-7g	0.000248	95.238
lro_25926221_x1	ssa-miR-551-3p	0.000872	100
lro_25930080_x1	ssa-miR-8158-5p	0.000892	100
lro_25933359_x1	ssa-miR-7a-2-3p	0.000892	100
lro_25934816_x1	ipu-miR-7557	0.000892	100
lro_25939277_x1	oni-miR-10846	0.000892	100
lro_25939968_x1	ssa-miR-30b-5p	3.18e-08	100
lro_25941564_x1	gmo-miR-11210-5p	0.000892	100
lro_25942868_x1	ssa-miR-153a-5p	0.000872	100
lro_25944971_x1	ssa-miR-93a-5p	0.000872	100
lro_25954575_x1	tni-miR-216b	0.000892	100
lro_25954672_x1	gmo-miR-11934-3p	0.000892	100
lro_25955293_x1	ccr-miR-2192	0.000892	100
lro_25956744_x1	eel-miR-11052-3p	0.000853	100
lro_25956787_x1	oni-miR-10963	0.000872	100
lro_25959400_x1	eel-miR-11065-3p	0.000248	100
lro_25961364_x1	ssa-miR-1788-3p	0.000892	100
lro_25963602_x1	oni-miR-10959	0.000892	100
lro_25967034_x1	ssa-miR-145-5p	0.000248	100
lro_25975782_x1	oni-miR-10709	0.000892	100
lro_25976246_x1	oni-miR-202	0.000892	100
lro_25976373_x1	tni-let-7j	0.000892	100
lro_25977611_x1	dre-miR-2196	0.000892	100
lro_25984784_x1	ssa-miR-30c-5p	0.000248	100
lro_25985866_x1	eel-miR-11055-5p	0.000892	100
lro_25986116_x1	oni-miR-10619	0.000892	100
lro_25989438_x1	oni-miR-10633	0.000892	100
lro_25996796_x1	oni-miR-10920	0.000248	100
lro_25997560_x1	tni-let-7d	0.000248	100
lro_26001176_x1	oni-miR-10677	0.000892	100
lro_26001772_x1	oni-miR-10594a	0.000892	100
lro_26005225_x1	oni-miR-10654	0.000892	100
lro_26007439_x1	oni-miR-10966	0.000892	100
lro_26018526_x1	oni-miR-10699	0.000248	100
lro_26018601_x1	ssa-miR-499b-5p	0.000892	100
lro_26026357_x1	eel-miR-7552-2-3p	0.000248	100
lro_26026425_x1	ipu-miR-737	0.000892	100
lro_26027856_x1	dre-miR-3906	0.000892	100
lro_26031152_x1	oni-miR-10732	0.000248	95
lro_26040695_x1	tni-let-7b	4.12e-07	100
lro_26040970_x1	oni-miR-29c	0.000248	100
lro_26043625_x1	oni-miR-10972	0.000853	100
lro_26050395_x1	dre-miR-29b3-5p	0.000892	100
lro_26051007_x1	dre-miR-19c-5p	0.000248	100
lro_26056236_x1	gmo-miR-451-5p	0.000248	100
lro_26062378_x1	ssa-miR-737-3p	0.000892	100
lro_26065731_x1	tni-miR-20	0.000892	100
lro_26076638_x1	oni-miR-10699	0.000892	100
lro_26082906_x1	gmo-miR-11249-3p	0.000892	100
lro_26083442_x1	ssa-miR-737-3p	0.000243	100
lro_26085124_x1	ssa-miR-8160-5p	0.000248	100
lro_26088693_x1	oni-miR-10908	0.000892	100
lro_26096010_x1	oni-miR-10948	0.000248	95
lro_26103551_x1	ipu-miR-34c	0.000892	100
lro_26109476_x1	ssa-miR-129-3p	0.000248	100
lro_26110494_x1	ssa-miR-15b-5p	6.74e-05	100
lro_26113437_x1	hhi-miR-7788	0.000892	100
lro_26119958_x1	ola-miR-92b	0.000892	100
lro_26123201_x1	oni-miR-10790	0.000248	100
lro_26124447_x1	ssa-miR-8157-5p	0.000892	100
lro_26127975_x1	eel-miR-11062-5p	0.000892	100
lro_26130250_x1	oni-miR-10599	0.000243	100
lro_26132089_x1	gmo-miR-451-5p	0.000892	100
lro_26134451_x1	ssa-miR-153a-3p	0.000892	100
lro_26137297_x1	gmo-miR-11209-3p	0.000248	100
lro_26143517_x1	ssa-let-7e-3p	0.000892	100
lro_26150635_x1	ssa-miR-153a-5p	0.000892	100
lro_26150929_x1	oni-miR-10588	0.000892	100
lro_26151703_x1	oni-miR-10790	0.000248	95.238
lro_26161197_x1	oni-miR-10683	0.000248	100
lro_26171894_x1	hhi-miR-7788	0.000892	100
lro_26175536_x1	oni-miR-10974	5.33e-06	100
lro_26177216_x1	eel-miR-11063-5p	0.000248	100
lro_26178589_x1	tni-miR-133	5.33e-06	100
lro_26182687_x1	oni-miR-10573b	0.000892	100
lro_26184428_x1	gmo-miR-205-2-3p	0.000892	100
lro_26187895_x1	oni-miR-10732	0.000892	100
lro_26188434_x1	nbr-miR-187	1.15e-07	100
lro_26188666_x1	oni-miR-10861	0.000892	100
lro_26189103_x1	oni-miR-10675	0.000248	100
lro_26190202_x1	ssa-let-7a-3p	6.89e-05	100
lro_26194426_x1	oni-miR-10767	0.000892	100
lro_26198112_x1	oni-miR-10806	0.000892	100
lro_26201268_x1	pol-let-7b-3p	1.48e-06	100
lro_26202944_x1	oni-miR-10948	0.000892	100
lro_26212977_x1	ipu-miR-129b	1.15e-07	100
lro_26214810_x1	oni-miR-10908	0.000872	100
lro_26217054_x1	oni-miR-10745	0.000892	100
lro_26217085_x1	tni-miR-196a	0.000892	100
lro_26222113_x1	tni-miR-19b	0.000892	100
lro_26223482_x1	oni-miR-10942	0.000892	100
lro_26232389_x1	tni-miR-196a	0.000892	100
lro_26232578_x1	pol-miR-122-3p	0.000872	100
lro_26233688_x1	ssa-miR-130d-1-5p	0.000892	100
lro_26236561_x1	pol-miR-144-3p	4.12e-07	100
lro_26238389_x1	ssa-let-7a-3-3p	4.12e-07	100
lro_26240843_x1	oni-miR-10697b	0.000248	100
lro_26242801_x1	gmo-miR-11217-5p	0.000892	100
lro_26252680_x1	dre-miR-7133-5p	0.000892	100
lro_26254366_x1	oni-miR-10835	0.000248	100
lro_26255806_x1	gmo-miR-11274-5p	0.000892	100
lro_26261000_x1	gmo-miR-11274-5p	0.000853	100
lro_26264621_x1	ssa-miR-8163-5p	0.000834	100
lro_26264743_x1	ssa-miR-93a-5p	0.000892	100
lro_26271166_x1	gmo-miR-11274-5p	0.000892	100
lro_26274318_x1	nbr-miR-29b	1.1e-07	100
lro_26278481_x1	abu-miR-10561	0.000892	100
lro_26280193_x1	oni-miR-10902	0.000892	100
lro_26285302_x1	ssa-miR-194b-5p	0.000248	100
lro_26291261_x1	gmo-miR-11274-5p	0.000892	100
lro_26293118_x1	ssa-miR-30a-5p	0.000892	100
lro_26303164_x1	ssa-miR-15b-5p	6.89e-05	100
lro_26303686_x1	mze-miR-10552	0.000248	100
lro_26305138_x1	oni-miR-10573b	0.000892	100
lro_26308574_x1	oni-miR-10670	0.000872	100
lro_26308578_x1	gmo-miR-11224b-5p	0.000892	100
lro_26318309_x1	gmo-miR-30b-3p	0.000872	100
lro_26318377_x1	tni-miR-27b	0.000892	100
lro_26319770_x1	oni-miR-10604	0.000892	100
lro_26322024_x1	hhi-miR-182	0.000892	100
lro_26323740_x1	oni-miR-10751	0.000892	100
lro_26324818_x1	oni-miR-10842	0.000892	100
lro_26325165_x1	oni-miR-10818	0.000248	100
lro_26329831_x1	tni-miR-153a	4.12e-07	100
lro_26332813_x1	gmo-miR-11274-5p	0.000892	100
lro_26333388_x1	oni-miR-10683	0.000892	100
lro_26339957_x1	ssa-miR-29b-4-5p	0.000892	100
lro_26344276_x1	tni-miR-19b	0.000892	100
lro_26344289_x1	tni-let-7h	0.000248	100
lro_26345574_x1	oni-miR-10730	0.000872	100
lro_26345809_x1	gmo-miR-16a-3p	0.000892	100
lro_26348367_x1	pny-let-7f	0.000248	100
lro_26349003_x1	tni-let-7g	0.000248	95.238
lro_26352135_x1	ssa-miR-145-5p	0.000834	100
lro_26356680_x1	gmo-miR-489-5p	0.000872	100
lro_26359321_x1	dre-miR-7148-3p	0.000853	100
lro_26362061_x1	oni-miR-10790	0.000892	100
lro_26367710_x1	dre-miR-430i-5p	0.000892	100
lro_26371195_x1	ccr-miR-2192	0.000892	100
lro_26377998_x1	oni-miR-10699	0.000248	100
lro_26380486_x1	ssa-miR-155-5p	0.000872	100
lro_26382120_x1	tni-miR-96	0.000892	100
lro_26394382_x1	hhi-miR-7793	0.000248	100
lro_26395052_x1	oni-miR-10938	0.000892	100
lro_26395884_x1	gmo-miR-30b-3p	0.000892	100
lro_26398717_x1	tni-miR-19a	0.000872	100
lro_26400525_x1	oni-miR-10935	0.000892	100
lro_26401689_x1	ssa-miR-8156-5p	0.000892	100
lro_26421479_x1	gmo-miR-7550-5p	6.89e-05	100
lro_26427960_x1	ssa-miR-301a-5p	0.000248	100
lro_26428169_x1	oni-miR-10938	0.000892	100
lro_26430047_x1	oni-miR-301c	6.89e-05	100
lro_26430740_x1	oni-miR-10578	0.000892	100
lro_26432667_x1	dre-miR-142b-5p	4.12e-07	100
lro_26437921_x1	ssa-miR-2187-5p	0.000892	100
lro_26438648_x1	oni-miR-10835	0.000248	100
lro_26439795_x1	ssa-miR-19d-3p	0.000892	100
lro_26440722_x1	hhi-miR-7788	0.000892	100
lro_26442413_x1	oni-miR-10732	0.000872	100
lro_26442455_x1	gmo-miR-11934-3p	0.000892	100
lro_26448682_x1	oni-miR-10935	0.000892	100
lro_26451123_x1	ola-miR-194-3p	0.000892	100
lro_26451125_x1	oni-miR-10684	6.89e-05	100
lro_26452969_x1	ssa-miR-145-5p	0.000872	100
lro_26454914_x1	oni-miR-10767	0.000237	95
lro_26461095_x1	ssa-miR-196a-4-3p	0.000892	100
lro_26462881_x1	oni-miR-10917	0.000892	100
lro_26463633_x1	dre-miR-204-2-3p	0.000248	100
lro_26467680_x1	oni-miR-219a-3p	0.000243	100
lro_26470342_x1	oni-miR-10769	0.000248	100
lro_26470575_x1	gmo-miR-11274-5p	0.000892	100
lro_26471351_x1	oni-miR-10912	6.89e-05	100
lro_26481215_x1	abu-miR-10550-5p	6.89e-05	95.455
lro_26481545_x1	ssa-let-7a-3-3p	4.12e-07	100
lro_26482354_x1	ssa-miR-449b-5p	0.000892	100
lro_26482523_x1	oni-miR-10819	0.000892	100
lro_26483791_x1	gmo-miR-11274-5p	0.000892	100
lro_26488351_x1	ssa-miR-29b-3-5p	0.000892	100
lro_26496429_x1	gmo-miR-11224b-5p	0.000892	100
lro_26496838_x1	oni-miR-10727	0.000892	100
lro_26498490_x1	ssa-miR-153a-5p	0.000892	100
lro_26500819_x1	dre-miR-7145	0.000892	100
lro_26504323_x1	eel-miR-11058-5p	0.000892	100
lro_26505233_x1	gmo-miR-489-5p	6.89e-05	100
lro_26508403_x1	ssa-miR-153a-2-5p	0.000892	100
lro_26510832_x1	gmo-miR-30b-3p	0.000892	100
lro_26512400_x1	ipu-miR-7577	0.000892	100
lro_26512445_x1	ssa-miR-125a-3p	4.12e-07	100
lro_26516163_x1	ssa-miR-15e-3p	0.000248	100
lro_26519198_x1	oni-miR-7550	6.89e-05	100
lro_26524268_x1	dre-miR-2189	0.000892	95
lro_26526400_x1	oni-miR-10933	0.000248	100
lro_26529923_x1	oni-miR-10935	0.000872	100
lro_26532684_x1	ssa-miR-301c-5p	0.000872	100
lro_26533644_x1	oni-miR-10972	0.000892	100
lro_26533910_x1	hhi-miR-7793	0.000248	100
lro_26544484_x1	dre-miR-153c-5p	0.000892	100
lro_26550232_x1	ssa-miR-19c-4-5p	0.000834	100
lro_26551010_x1	gmo-miR-451-5p	0.000892	100
lro_26552894_x1	ssa-miR-734-3p	0.000892	100
lro_26560626_x1	ssa-miR-9a-1-3p	1.92e-05	100
lro_26563452_x1	ccr-miR-2192	6.89e-05	95.238
lro_26567796_x1	ssa-miR-93a-5p	0.000872	100
lro_26569806_x1	dre-miR-129-1-3p	1.92e-05	100
lro_26570183_x1	ssa-miR-15c-3p	0.000237	95
lro_26576441_x1	gmo-miR-11235-5p	0.000248	100
lro_26580935_x1	oni-miR-10835	0.000248	100
lro_26581769_x1	ssa-miR-216a-3p	0.000892	100
lro_26584068_x1	dre-miR-430b-5p	1.48e-06	100
lro_26586604_x1	ssa-miR-15a-3p	0.000892	100
lro_26593339_x1	tni-miR-148	0.000248	100
lro_26598687_x1	oni-miR-10835	0.000248	100
lro_26601027_x1	oni-miR-10575	0.000892	100
lro_26603004_x1	pny-miR-728	0.000892	100
lro_26603638_x1	ssa-miR-26a-4-3p	0.000892	100
lro_26604596_x1	ssa-miR-430b-5p	0.000892	100
lro_26604999_x1	oni-miR-10670	0.000892	100
lro_26606915_x1	oni-miR-10790	0.000892	100
lro_26608433_x1	oni-miR-10732	0.000892	100
lro_26611458_x1	ssa-miR-130a-2-3p	0.000248	100
lro_26618387_x1	oni-miR-10877	0.000243	100
lro_26619852_x1	gmo-miR-16a-3p	0.000892	100
lro_26622110_x1	dre-miR-142b-5p	0.000892	100
lro_26624813_x1	ssa-miR-29b-3-5p	1.15e-07	100
lro_26626658_x1	gmo-miR-11274-5p	0.000248	100
lro_26629207_x1	hhi-miR-7793	0.000248	100
lro_26629480_x1	gmo-miR-451-5p	0.000872	100
lro_26635736_x1	dre-miR-430i-5p	0.000892	100
lro_26639453_x1	eel-miR-11055-5p	0.000872	100
lro_26641837_x1	ssa-miR-222a-5p	0.000892	100
lro_26643833_x1	oni-miR-10870	0.000248	100
lro_26649835_x1	oni-miR-10847	0.000892	100
lro_26655124_x1	dre-miR-2195	0.000892	100
lro_26656149_x1	ssa-miR-8157-5p	0.000892	100
lro_26656468_x1	oni-miR-10870	0.000248	100
lro_26659022_x1	ssa-miR-190b-3p	0.000892	100
lro_26660637_x1	oni-miR-10798	0.000892	100
lro_26661207_x1	gmo-miR-11274-5p	0.000892	100
lro_26661265_x1	oni-miR-10938	0.000892	100
lro_26664543_x1	dre-miR-723-5p	0.000892	100
lro_26672390_x1	dre-miR-2196	0.000243	95.238
lro_26675580_x1	oni-miR-10938	0.000892	100
lro_26678196_x1	ssa-miR-153a-5p	0.000892	100
lro_26682467_x1	gmo-miR-29d-5p	0.000892	100
lro_26693661_x1	oni-miR-10734	0.000892	100
lro_26693976_x1	oni-miR-10577	6.89e-05	100
lro_26694665_x1	oni-miR-10906	0.000892	100
lro_26696667_x1	tni-miR-133	0.000892	100
lro_26700860_x1	oni-miR-10954	0.000892	100
lro_26708271_x1	ipu-miR-196a	0.000248	100
lro_26708429_x1	gmo-miR-11209-3p	0.000248	100
lro_26709325_x1	dre-miR-222b	0.000892	100
lro_26711455_x1	dre-miR-181b-3-3p	0.000892	95
lro_26727699_x1	tni-miR-181a-3p	1.92e-05	100
lro_26734849_x1	oni-miR-10579	0.000892	100
lro_26738824_x1	ssa-let-7b-3p	1.92e-05	100
lro_26739596_x1	oni-miR-10784	0.000248	100
lro_26742349_x1	tni-miR-30b	1.48e-06	100
lro_26749453_x1	oni-miR-10589	0.000243	100
lro_26752622_x1	gmo-miR-11274-5p	0.000892	100
lro_26757570_x1	ssa-miR-19d-3p	0.000892	100
lro_26760190_x1	gmo-miR-11935-3p	0.000892	95
lro_26761109_x1	ola-miR-181b-5p	1.48e-06	100
lro_26762333_x1	ssa-miR-130b-3p	0.000892	100
lro_26762473_x1	oni-miR-10545	0.000892	100
lro_26762800_x1	oni-miR-10767	0.000872	100
lro_26768965_x1	ssa-miR-30c-5p	0.000892	100
lro_26770739_x1	oni-miR-10840	0.000892	100
lro_26772339_x1	ipu-miR-7572	0.000892	100
lro_26777139_x1	oni-miR-10889	0.000248	100
lro_26781984_x1	oni-miR-10635	0.000892	100
lro_26783132_x1	gmo-miR-736-5p	0.000892	100
lro_26783281_x1	oni-miR-10607	0.000248	95
lro_26784276_x1	ssa-miR-16a-2-3p	0.000892	100
lro_26793790_x1	ssa-miR-146d-2-3p	0.000892	100
lro_26794263_x1	oni-miR-10841	0.000892	100
lro_26796957_x1	ssa-miR-196a-4-3p	0.000892	100
lro_26797968_x1	dre-miR-124-4-5p	0.000892	100
lro_26798580_x1	oni-miR-10906	0.000892	100
lro_26801140_x1	oni-miR-10745	0.000248	100
lro_26801247_x1	tni-miR-19a	1.15e-07	100
lro_26813425_x1	tni-miR-137	0.000892	100
lro_26814315_x1	dre-miR-124-4-5p	0.000892	95
lro_26819748_x1	oni-miR-10888	0.000892	100
lro_26822081_x1	pny-miR-181a	0.000892	100
lro_26822575_x1	oni-miR-10862	0.000892	100
lro_26823129_x1	oni-miR-10851	0.000853	100
lro_26827063_x1	ola-miR-7	0.000892	100
lro_26827838_x1	dre-miR-2189	0.000892	95
lro_26833865_x1	gmo-miR-7132b-5p	0.000248	95
lro_26835032_x1	gmo-miR-11934-3p	0.000872	100
lro_26836082_x1	gmo-miR-11251-3p	0.000892	100
lro_26843801_x1	gmo-miR-7132b-3p	0.000892	100
lro_26850920_x1	oni-miR-10790	0.000248	100
lro_26851558_x1	dre-miR-139-3p	4.12e-07	100
lro_26858835_x1	oni-miR-10699	0.000248	100
lro_26858840_x1	ssa-miR-15b-5p	0.000892	100
lro_26863026_x1	oni-miR-10654	0.000892	100
lro_26866800_x1	oni-miR-10892	0.000872	100
lro_26872454_x1	oni-miR-10790	0.000892	100
lro_26874693_x1	oni-miR-10631	0.000834	100
lro_26875554_x1	oni-miR-10761	0.000892	100
lro_26881558_x1	tni-miR-196a	0.000892	100
lro_26881648_x1	ssa-miR-460-5p	0.000892	100
lro_26885779_x1	ssa-miR-192a-3p	0.000892	100
lro_26887428_x1	oni-miR-10910	0.000892	100
lro_26888390_x1	ssa-miR-125b-5p	0.000892	100
lro_26893161_x1	tni-miR-17	0.000872	100
lro_26895288_x1	oni-miR-202	0.000872	100
lro_26904016_x1	ssa-miR-92b-5p	0.000892	100
lro_26904841_x1	ccr-miR-2192	0.000892	100
lro_26907444_x1	gmo-miR-11932-3p	0.000248	100
lro_26911530_x1	oni-miR-10847	0.000243	100
lro_26915253_x1	oni-miR-10889	0.000248	95.238
lro_26921095_x1	gmo-miR-11207-3p	0.000892	100
lro_26924199_x1	nbr-miR-7133-3p	0.000248	100
lro_26934067_x1	dre-miR-2189	0.000892	95
lro_26935542_x1	oni-miR-10701	0.000892	100
lro_26937286_x1	oni-miR-10908	0.000872	100
lro_26937476_x1	gmo-miR-11274-5p	0.000892	100
lro_26941556_x1	ssa-let-7a-5-3p	4.12e-07	100
lro_26942717_x1	oni-miR-10647	6.89e-05	100
lro_26947954_x1	gmo-miR-458-5p	0.000892	100
lro_26957339_x1	oni-miR-10735	0.000892	100
lro_26963282_x1	ola-miR-194-3p	0.000892	100
lro_26969346_x1	ssa-miR-8162-3p	6.89e-05	100
lro_26970908_x1	oni-miR-10548d	0.000892	100
lro_26971894_x1	tni-miR-17	0.000892	100
lro_26972332_x1	oni-miR-10677	1.92e-05	95.455
lro_26973681_x1	ssa-miR-9a-8-3p	6.89e-05	100
lro_26975977_x1	ssa-miR-26b-3p	0.000872	100
lro_26979800_x1	tni-miR-210	4.12e-07	100
lro_26981251_x1	oni-miR-10770	0.000248	100
lro_26984976_x1	oni-miR-10828	0.000248	100
lro_26985259_x1	oni-miR-10731	0.000892	100
lro_26987314_x1	gmo-miR-11274-5p	0.000248	100
lro_26988664_x1	gmo-miR-11935-5p	0.000248	100
lro_26988928_x1	gmo-miR-11274-5p	0.000892	100
lro_26989995_x1	ssa-miR-499b-5p	0.000892	100
lro_26990407_x1	ssa-miR-19d-3p	0.000892	100
lro_26990459_x1	ssa-miR-17-3-3p	0.000892	100
lro_27001047_x1	oni-miR-10734	0.000892	100
lro_27004149_x1	oni-miR-10732	0.000892	100
lro_27009621_x1	eel-miR-11054-3p	0.000248	100
lro_27012660_x1	ssa-miR-101a-5p	0.000872	100
lro_27014612_x1	gmo-miR-11235-5p	0.000248	100
lro_27014682_x1	ssa-miR-101a-5p	0.000872	100
lro_27016105_x1	gmo-miR-451-5p	0.000892	100
lro_27019419_x1	hhi-miR-7788	0.000892	100
lro_27019630_x1	ssa-miR-122-3p	0.000872	100
lro_27023403_x1	ipu-miR-196a	0.000248	100
lro_27026058_x1	gmo-miR-723-5p	0.000892	100
lro_27027196_x1	ssa-miR-142a-3p	0.000892	100
lro_27030826_x1	pol-let-7b-3p	1.48e-06	100
lro_27032014_x1	dre-miR-7145	1.92e-05	95.455
lro_27032389_x1	gmo-miR-449b-5p	0.000892	100
lro_27033261_x1	gmo-miR-7552-3p	6.89e-05	100
lro_27033426_x1	dre-miR-7145	1.92e-05	95.455
lro_27036653_x1	oni-miR-10893	0.000872	100
lro_27041559_x1	gmo-miR-100b-5p	0.000872	100
lro_27044218_x1	oni-miR-10897	0.000872	100
lro_27044836_x1	oni-miR-10811	0.000248	95
lro_27047967_x1	ssa-miR-16a-2-3p	0.000892	100
lro_27049927_x1	ssa-miR-430c-3p	0.000892	100
lro_27053242_x1	gmo-miR-11274-5p	0.000892	100
lro_27060632_x1	dre-miR-133b-5p	0.000872	100
lro_27060905_x1	oni-miR-10790	0.000892	100
lro_27064367_x1	dre-miR-454a	0.000892	100
lro_27067329_x1	oni-miR-10977	0.000892	100
lro_27069265_x1	oni-miR-15c	0.000248	100
lro_27071080_x1	tni-let-7g	0.000248	95.238
lro_27072928_x1	ssa-miR-24b-3p	0.000892	100
lro_27073240_x1	ipu-miR-7572	0.000872	100
lro_27074419_x1	ssa-miR-29b-3-5p	0.000892	100
lro_27078597_x1	oni-miR-10790	0.000248	100
lro_27079226_x1	oni-miR-10972	0.000892	100
lro_27082672_x1	eel-miR-11052-3p	0.000892	100
lro_27088141_x1	gmo-miR-26a-3p	0.000892	100
lro_27093953_x1	ssa-miR-93a-5p	0.000872	100
lro_27094437_x1	gmo-miR-11935-3p	0.000872	100
lro_27099250_x1	oni-miR-10938	0.000892	100
lro_27102132_x1	eel-miR-11064-3p	0.000892	100
lro_27104810_x1	oni-miR-10710	0.000872	100
lro_27107222_x1	gmo-miR-7133-3p	0.000248	100
lro_27112403_x1	dre-miR-133b-3p	0.000248	100
lro_27119906_x1	oni-miR-10908	0.000872	100
lro_27121691_x1	oni-miR-10662	0.000892	100
lro_27122743_x1	ssa-miR-19c-4-5p	0.000243	100
lro_27131579_x1	ssa-miR-8157-3p	0.000248	100
lro_27131793_x1	oni-miR-10906	0.000892	100
lro_27133320_x1	ssa-miR-8156-5p	0.000892	100
lro_27134430_x1	eel-miR-11054-3p	1.92e-05	100
lro_27137135_x1	oni-miR-10972	0.000892	100
lro_27144237_x1	tni-miR-20	0.000892	100
lro_27148781_x1	oni-miR-10743	0.000872	100
lro_27149994_x1	abu-miR-10561	0.000892	100
lro_27151052_x1	dre-miR-457b-3p	0.000248	100
lro_27151275_x1	ccr-miR-18b	0.000248	100
lro_27162089_x1	tni-miR-223	0.000892	100
lro_27162577_x1	oni-miR-10765	6.89e-05	100
lro_27162925_x1	oni-miR-10595	0.000853	100
lro_27164469_x1	gmo-miR-11274-5p	0.000892	100
lro_27165818_x1	oni-miR-10603a	0.000892	100
lro_27168934_x1	dre-miR-3906	0.000248	100
lro_27170623_x1	ccr-miR-2192	0.000892	100
lro_27172889_x1	oni-miR-10699	0.000892	100
lro_27178325_x1	ssa-miR-7552b-5p	0.000892	100
lro_27186027_x1	eel-miR-11064-3p	0.000892	100
lro_27189101_x1	oni-miR-430b	0.000892	100
lro_27190735_x1	dre-miR-7145	1.92e-05	95.652
lro_27190990_x1	oni-miR-33b-3p	0.000892	100
lro_27195411_x1	ssa-miR-29b-3-5p	0.000872	100
lro_27203383_x1	oni-miR-10920	6.89e-05	100
lro_27203963_x1	oni-miR-10575	0.000872	100
lro_27205137_x1	tni-miR-210	0.000892	100
lro_27205649_x1	eel-miR-11054-3p	1.92e-05	100
lro_27211534_x1	oni-miR-202	0.000872	100
lro_27211818_x1	gmo-miR-11214-5p	0.000892	100
lro_27214710_x1	hhi-miR-7793	0.000248	100
lro_27219105_x1	dre-miR-2196	0.000892	100
lro_27224115_x1	nbr-miR-10572	0.000248	100
lro_27227412_x1	ipu-miR-737	0.000892	100
lro_27234038_x1	abu-miR-10548-3p	0.000248	100
lro_27239800_x1	oni-miR-10923	0.000892	100
lro_27239952_x1	oni-miR-10767	0.000872	100
lro_27246002_x1	oni-miR-10761	0.000892	100
lro_27246610_x1	eel-miR-11054-5p	0.000872	100
lro_27247873_x1	oni-miR-10892	0.000892	100
lro_27250135_x1	ssa-miR-27d-5p	0.000892	100
lro_27251283_x1	ssa-miR-9a-5-3p	4.12e-07	100
lro_27256374_x1	oni-miR-10683	0.000248	100
lro_27261276_x1	oni-miR-10885	0.000248	100
lro_27271905_x1	ssa-miR-8160-3p	0.000248	100
lro_27273464_x1	dre-miR-29b3-5p	0.000892	100
lro_27282137_x1	ssa-miR-7552a-5p	4.12e-07	100
lro_27286312_x1	oni-miR-10866	0.000243	100
lro_27289003_x1	hhi-miR-430a	4.12e-07	100
lro_27291686_x1	gmo-miR-11217-5p	0.000892	100
lro_27294969_x1	gmo-miR-11274-5p	0.000248	100
lro_27301232_x1	pny-miR-19d	0.000892	100
lro_27303149_x1	ssa-miR-737-3p	0.000892	100
lro_27309655_x1	ipu-miR-7577	0.000892	100
lro_27318603_x1	oni-miR-10862	0.000892	100
lro_27318620_x1	oni-miR-10717	0.000243	100
lro_27319288_x1	oni-miR-10684	6.89e-05	100
lro_27321857_x1	oni-miR-10628	0.000892	100
lro_27324243_x1	oni-miR-10573b	0.000892	100
lro_27326260_x1	oni-miR-10895	5.33e-06	100
lro_27326403_x1	ccr-miR-2192	0.000892	100
lro_27327219_x1	ssa-miR-29b-2-5p	0.000892	100
lro_27329494_x1	oni-miR-202	0.000892	100
lro_27333655_x1	oni-miR-10902	0.000892	100
lro_27334119_x1	oni-miR-10897	0.000892	100
lro_27338924_x1	oni-miR-10599	0.000248	100
lro_27342317_x1	hhi-miR-7790	0.000892	100
lro_27344576_x1	ssa-miR-8157-3p	0.000872	100
lro_27344938_x1	oni-miR-10662	0.000892	100
lro_27347226_x1	oni-miR-10889	0.000248	95.238
lro_27350859_x1	ola-miR-301b-5p	0.000892	100
lro_27354883_x1	ssa-miR-93a-5p	0.000892	100
lro_27355310_x1	oni-miR-10890	0.000248	100
lro_27355916_x1	oni-miR-10938	0.000872	100
lro_27358620_x1	oni-miR-10828	0.000892	100
lro_27359802_x1	oni-miR-10614	0.000248	100
lro_27362043_x1	dre-miR-3906	0.000892	100
lro_27362399_x1	oni-miR-301c	6.89e-05	100
lro_27362570_x1	dre-miR-7132-5p	0.000872	100
lro_27363844_x1	hhi-miR-7789	0.000892	100
lro_27364951_x1	ssa-miR-23b-5p	0.000892	100
lro_27367311_x1	gmo-miR-24b-5p	0.000248	100
lro_27374440_x1	ssa-miR-203b-5p	0.000872	100
lro_27374455_x1	oni-miR-10888	0.000892	100
lro_27375764_x1	ola-miR-430d	0.000892	100
lro_27384885_x1	gmo-miR-11228-3p	0.000892	100
lro_27387915_x1	ipu-miR-7572	0.000892	100
lro_27389826_x1	oni-miR-10806	0.000892	100
lro_27394867_x1	oni-miR-10614	0.000248	100
lro_27395424_x1	oni-miR-10717	0.000892	100
lro_27399442_x1	ssa-miR-26b-3p	0.000872	100
lro_27409707_x1	oni-miR-10655	0.000872	100
lro_27410926_x1	tni-miR-27b	0.000892	100
lro_27418286_x1	oni-miR-10563	0.000892	100
lro_27428316_x1	tni-miR-30c	0.000853	100
[truncated: 1,437 more rows]
