# Supplementary material for: Integrative miRNA-mRNA network analysis to identify crucial pathways of salinity adaptation in brain transcriptome of Labeo rohita
Source: Front Genet. 2023 Aug 31;14:1209843. doi: 10.3389/fgene.2023.1209843 (PMC10500595; doi:10.3389/fgene.2023.1209843)
Supplement: Supplementary file 2 [file Table3.XLSX]

## Sheet: Supplementary table S3
Supplemenatry table S3. miRNA targeted genes along with their log fold change values in Labeo rohita
miRNA	miRNA log fold change	Rohu gene id	mRNA log fold change
oni-miR-10712	-4.52934	ROHU_000466	-3.55441
oni-miR-10712	-4.52934	ROHU_000704	5.55832
oni-miR-10712	-4.52934	ROHU_000980	1.97207
oni-miR-10712	-4.52934	ROHU_001786	-1.04899
oni-miR-10712	-4.52934	ROHU_002537	-0.801978
oni-miR-10712	-4.52934	ROHU_003118	5.55365
oni-miR-10712	-4.52934	ROHU_003730	1.32053
oni-miR-10712	-4.52934	ROHU_014497	-0.663046
oni-miR-10712	-4.52934	ROHU_003907	2.5197
oni-miR-10712	-4.52934	ROHU_003944	-0.634605
oni-miR-10712	-4.52934	ROHU_014803	-0.827011
oni-miR-10712	-4.52934	ROHU_035996	-0.836187
oni-miR-10712	-4.52934	ROHU_004132	-0.717338
oni-miR-10712	-4.52934	ROHU_004157	-0.647417
oni-miR-10712	-4.52934	ROHU_015285	-0.782417
oni-miR-10712	-4.52934	ROHU_015317	-0.76534
oni-miR-10712	-4.52934	ROHU_036027	-0.586878
oni-miR-10712	-4.52934	ROHU_015415	-0.735758
oni-miR-10712	-4.52934	ROHU_036042	-1.20075
oni-miR-10712	-4.52934	ROHU_015714	-0.74515
oni-miR-10712	-4.52934	ROHU_004335	2.79245
oni-miR-10712	-4.52934	ROHU_004418	6.857
oni-miR-10712	-4.52934	ROHU_004428	-1.19329
oni-miR-10712	-4.52934	ROHU_016013	-0.742721
oni-miR-10712	-4.52934	ROHU_036090	-0.622673
oni-miR-10712	-4.52934	ROHU_036137	-0.886191
oni-miR-10712	-4.52934	ROHU_016495	-5.69496
oni-miR-10712	-4.52934	ROHU_016515	-0.616433
oni-miR-10712	-4.52934	ROHU_036154	-0.615022
oni-miR-10712	-4.52934	ROHU_016782	-1.62833
oni-miR-10712	-4.52934	ROHU_017046	-0.717225
oni-miR-10712	-4.52934	ROHU_036186	-0.725763
oni-miR-10712	-4.52934	ROHU_017181	-0.551922
oni-miR-10712	-4.52934	ROHU_017208	-0.919719
oni-miR-10712	-4.52934	ROHU_017309	1.55946
oni-miR-10712	-4.52934	ROHU_017340	-0.805857
oni-miR-10712	-4.52934	ROHU_017584	4.11648
oni-miR-10712	-4.52934	ROHU_017968	-0.706714
oni-miR-10712	-4.52934	ROHU_018066	0.950569
oni-miR-10712	-4.52934	ROHU_018088	-0.896091
oni-miR-10712	-4.52934	ROHU_018099	5.54118
oni-miR-10712	-4.52934	ROHU_005142	-0.625583
oni-miR-10712	-4.52934	ROHU_018145	-0.730593
oni-miR-10712	-4.52934	ROHU_036260	-0.826451
oni-miR-10712	-4.52934	ROHU_018176	-0.688165
oni-miR-10712	-4.52934	ROHU_005164	-0.749449
oni-miR-10712	-4.52934	ROHU_018243	-2.72802
oni-miR-10712	-4.52934	ROHU_018245	-1.09674
oni-miR-10712	-4.52934	ROHU_018251	2.04002
oni-miR-10712	-4.52934	ROHU_018293	-0.597055
oni-miR-10712	-4.52934	ROHU_018294	-0.725992
oni-miR-10712	-4.52934	ROHU_018299	-0.86195
oni-miR-10712	-4.52934	ROHU_018381	-0.886078
oni-miR-10712	-4.52934	ROHU_018404	-1.01908
oni-miR-10712	-4.52934	ROHU_018545	6.19764
oni-miR-10712	-4.52934	ROHU_018659	-0.688473
oni-miR-10712	-4.52934	ROHU_018761	-0.848109
oni-miR-10712	-4.52934	ROHU_018816	-0.98358
oni-miR-10712	-4.52934	ROHU_018955	-0.654546
oni-miR-10712	-4.52934	ROHU_005234	-0.841385
oni-miR-10712	-4.52934	ROHU_019332	-0.823801
oni-miR-10712	-4.52934	ROHU_019518	-0.647837
oni-miR-10712	-4.52934	ROHU_005396	-1.33687
oni-miR-10712	-4.52934	ROHU_019767	-0.687262
oni-miR-10712	-4.52934	ROHU_020358	-5.42529
oni-miR-10712	-4.52934	ROHU_020502	4.09179
oni-miR-10712	-4.52934	ROHU_020507	-1.29277
oni-miR-10712	-4.52934	ROHU_005515	0.64848
oni-miR-10712	-4.52934	ROHU_005570	-0.689319
oni-miR-10712	-4.52934	ROHU_020635	-1.01986
oni-miR-10712	-4.52934	ROHU_036454	-0.616191
oni-miR-10712	-4.52934	ROHU_020862	-1.13385
oni-miR-10712	-4.52934	ROHU_036477	-0.668465
oni-miR-10712	-4.52934	ROHU_020986	-0.906258
oni-miR-10712	-4.52934	ROHU_021000	-2.45428
oni-miR-10712	-4.52934	ROHU_005743	-0.773806
oni-miR-10712	-4.52934	ROHU_005766	-0.877714
oni-miR-10712	-4.52934	ROHU_021209	-0.629927
oni-miR-10712	-4.52934	ROHU_021350	-0.556783
oni-miR-10712	-4.52934	ROHU_021366	-2.29225
oni-miR-10712	-4.52934	ROHU_021398	-0.656073
oni-miR-10712	-4.52934	ROHU_021412	-0.733964
oni-miR-10712	-4.52934	ROHU_005935	-1.18194
oni-miR-10712	-4.52934	ROHU_021784	-0.852351
oni-miR-10712	-4.52934	ROHU_021791	-0.855813
oni-miR-10712	-4.52934	ROHU_006006	-2.66416
oni-miR-10712	-4.52934	ROHU_021916	-0.616014
oni-miR-10712	-4.52934	ROHU_022101	-0.618786
oni-miR-10712	-4.52934	ROHU_006049	-0.700285
oni-miR-10712	-4.52934	ROHU_036596	-0.621626
oni-miR-10712	-4.52934	ROHU_006123	2.08732
oni-miR-10712	-4.52934	ROHU_006217	-1.93881
oni-miR-10712	-4.52934	ROHU_006238	2.07773
oni-miR-10712	-4.52934	ROHU_036614	-0.636193
oni-miR-10712	-4.52934	ROHU_022389	-0.706027
oni-miR-10712	-4.52934	ROHU_006364	-0.775363
oni-miR-10712	-4.52934	ROHU_022495	-0.661913
oni-miR-10712	-4.52934	ROHU_022552	-0.67069
oni-miR-10712	-4.52934	ROHU_022588	-0.728971
oni-miR-10712	-4.52934	ROHU_022610	2.98064
oni-miR-10712	-4.52934	ROHU_036661	-0.802295
oni-miR-10712	-4.52934	ROHU_022778	0.987972
oni-miR-10712	-4.52934	ROHU_022799	-1.12374
oni-miR-10712	-4.52934	ROHU_022885	-1.50866
oni-miR-10712	-4.52934	ROHU_022911	-0.572283
oni-miR-10712	-4.52934	ROHU_022912	-0.834365
oni-miR-10712	-4.52934	ROHU_022952	-1.12383
oni-miR-10712	-4.52934	ROHU_022956	-1.39388
oni-miR-10712	-4.52934	ROHU_006392	-1.12761
oni-miR-10712	-4.52934	ROHU_023016	-0.554128
oni-miR-10712	-4.52934	ROHU_023073	1.60508
oni-miR-10712	-4.52934	ROHU_006439	5.97316
oni-miR-10712	-4.52934	ROHU_006460	1.56414
oni-miR-10712	-4.52934	ROHU_036719	-0.864803
oni-miR-10712	-4.52934	ROHU_023238	-3.22916
oni-miR-10712	-4.52934	ROHU_023270	-2.22639
oni-miR-10712	-4.52934	ROHU_023300	-1.02648
oni-miR-10712	-4.52934	ROHU_023359	-0.757508
oni-miR-10712	-4.52934	ROHU_023383	0.614561
oni-miR-10712	-4.52934	ROHU_036736	1.7203
oni-miR-10712	-4.52934	ROHU_006693	-1.26608
oni-miR-10712	-4.52934	ROHU_006710	-0.586844
oni-miR-10712	-4.52934	ROHU_006718	-1.20486
oni-miR-10712	-4.52934	ROHU_023555	-1.25649
oni-miR-10712	-4.52934	ROHU_023606	-0.598671
oni-miR-10712	-4.52934	ROHU_023807	-0.633895
oni-miR-10712	-4.52934	ROHU_023865	-0.926831
oni-miR-10712	-4.52934	ROHU_024048	-0.979816
oni-miR-10712	-4.52934	ROHU_036819	-0.982086
oni-miR-10712	-4.52934	ROHU_006960	-1.19076
oni-miR-10712	-4.52934	ROHU_024381	-0.76545
oni-miR-10712	-4.52934	ROHU_024402	-0.817731
oni-miR-10712	-4.52934	ROHU_006970	-0.810514
oni-miR-10712	-4.52934	ROHU_024436	-0.670187
oni-miR-10712	-4.52934	ROHU_024450	-0.698447
oni-miR-10712	-4.52934	ROHU_036830	-1.0376
oni-miR-10712	-4.52934	ROHU_024695	1.00163
oni-miR-10712	-4.52934	ROHU_007012	-0.622689
oni-miR-10712	-4.52934	ROHU_024742	-0.683496
oni-miR-10712	-4.52934	ROHU_024862	-0.788727
oni-miR-10712	-4.52934	ROHU_024879	-0.673664
oni-miR-10712	-4.52934	ROHU_007102	-0.595265
oni-miR-10712	-4.52934	ROHU_024946	-0.918929
oni-miR-10712	-4.52934	ROHU_024955	2.5536
oni-miR-10712	-4.52934	ROHU_025099	-1.0322
oni-miR-10712	-4.52934	ROHU_025209	2.71952
oni-miR-10712	-4.52934	ROHU_025264	-1.93605
oni-miR-10712	-4.52934	ROHU_007147	-0.599141
oni-miR-10712	-4.52934	ROHU_025357	-0.669714
oni-miR-10712	-4.52934	ROHU_036889	1.75592
oni-miR-10712	-4.52934	ROHU_036894	-0.664735
oni-miR-10712	-4.52934	ROHU_025497	-1.02039
oni-miR-10712	-4.52934	ROHU_007207	1.11964
oni-miR-10712	-4.52934	ROHU_036910	-0.83825
oni-miR-10712	-4.52934	ROHU_025862	-0.752754
oni-miR-10712	-4.52934	ROHU_007331	-0.735626
oni-miR-10712	-4.52934	ROHU_007715	-1.63466
oni-miR-10712	-4.52934	ROHU_026107	-0.673033
oni-miR-10712	-4.52934	ROHU_007736	-0.667003
oni-miR-10712	-4.52934	ROHU_026261	-0.77028
oni-miR-10712	-4.52934	ROHU_007798	-0.6356
oni-miR-10712	-4.52934	ROHU_007844	-0.843173
oni-miR-10712	-4.52934	ROHU_007858	-0.88397
oni-miR-10712	-4.52934	ROHU_026489	1.91059
oni-miR-10712	-4.52934	ROHU_036974	-0.572193
oni-miR-10712	-4.52934	ROHU_007990	2.60108
oni-miR-10712	-4.52934	ROHU_026840	-0.643662
oni-miR-10712	-4.52934	ROHU_008056	-1.19178
oni-miR-10712	-4.52934	ROHU_027100	-1.20346
oni-miR-10712	-4.52934	ROHU_037018	-0.743611
oni-miR-10712	-4.52934	ROHU_027176	-0.695042
oni-miR-10712	-4.52934	ROHU_027356	-0.606639
oni-miR-10712	-4.52934	ROHU_037037	-0.78494
oni-miR-10712	-4.52934	ROHU_008352	-0.842643
oni-miR-10712	-4.52934	ROHU_037068	-2.0962
oni-miR-10712	-4.52934	ROHU_027699	-0.707557
oni-miR-10712	-4.52934	ROHU_037077	-0.668071
oni-miR-10712	-4.52934	ROHU_008527	-1.05191
oni-miR-10712	-4.52934	ROHU_027884	-0.684185
oni-miR-10712	-4.52934	ROHU_008731	-5.2306
oni-miR-10712	-4.52934	ROHU_028071	-0.963154
oni-miR-10712	-4.52934	ROHU_028107	0.928604
oni-miR-10712	-4.52934	ROHU_028241	0.665829
oni-miR-10712	-4.52934	ROHU_028556	-0.636051
oni-miR-10712	-4.52934	ROHU_037184	-0.95246
oni-miR-10712	-4.52934	ROHU_009147	-0.658452
oni-miR-10712	-4.52934	ROHU_009165	1.6479
oni-miR-10712	-4.52934	ROHU_037212	-1.49738
oni-miR-10712	-4.52934	ROHU_029159	-0.767666
oni-miR-10712	-4.52934	ROHU_010019	1.16848
oni-miR-10712	-4.52934	ROHU_029481	-0.655234
oni-miR-10712	-4.52934	ROHU_029582	-0.981104
oni-miR-10712	-4.52934	ROHU_010165	-5.74988
oni-miR-10712	-4.52934	ROHU_010275	2.8291
oni-miR-10712	-4.52934	ROHU_029709	-0.599521
oni-miR-10712	-4.52934	ROHU_010547	-1.14928
oni-miR-10712	-4.52934	ROHU_010619	2.15453
oni-miR-10712	-4.52934	ROHU_010624	-6.40061
oni-miR-10712	-4.52934	ROHU_010718	-1.12
oni-miR-10712	-4.52934	ROHU_030436	-1.18282
oni-miR-10712	-4.52934	ROHU_030547	1.61192
oni-miR-10712	-4.52934	ROHU_030609	-1.10889
oni-miR-10712	-4.52934	ROHU_030661	1.26995
oni-miR-10712	-4.52934	ROHU_010902	-0.764125
oni-miR-10712	-4.52934	ROHU_030750	-1.21644
oni-miR-10712	-4.52934	ROHU_030865	-0.779374
oni-miR-10712	-4.52934	ROHU_031080	-0.727484
oni-miR-10712	-4.52934	ROHU_010958	2.43608
oni-miR-10712	-4.52934	ROHU_031294	1.54234
oni-miR-10712	-4.52934	ROHU_011099	-0.694393
oni-miR-10712	-4.52934	ROHU_035275	-0.609683
oni-miR-10712	-4.52934	ROHU_011190	-0.896153
oni-miR-10712	-4.52934	ROHU_011212	-2.52833
oni-miR-10712	-4.52934	ROHU_011224	-0.821636
oni-miR-10712	-4.52934	ROHU_011346	-0.881837
oni-miR-10712	-4.52934	ROHU_011376	1.19298
oni-miR-10712	-4.52934	ROHU_031598	-1.20775
oni-miR-10712	-4.52934	ROHU_035330	-0.86701
oni-miR-10712	-4.52934	ROHU_031762	-0.703676
oni-miR-10712	-4.52934	ROHU_035345	-0.650749
oni-miR-10712	-4.52934	ROHU_011538	-1.02407
oni-miR-10712	-4.52934	ROHU_035398	-0.560625
oni-miR-10712	-4.52934	ROHU_032101	-1.39145
oni-miR-10712	-4.52934	ROHU_011819	-0.57329
oni-miR-10712	-4.52934	ROHU_011892	-1.50745
oni-miR-10712	-4.52934	ROHU_032272	-0.55347
oni-miR-10712	-4.52934	ROHU_032292	-0.689213
oni-miR-10712	-4.52934	ROHU_032326	-1.00227
oni-miR-10712	-4.52934	ROHU_032504	-0.687702
oni-miR-10712	-4.52934	ROHU_032547	-0.761412
oni-miR-10712	-4.52934	ROHU_035494	-0.79823
oni-miR-10712	-4.52934	ROHU_012110	-0.745082
oni-miR-10712	-4.52934	ROHU_012120	-1.0748
oni-miR-10712	-4.52934	ROHU_012142	-0.876234
oni-miR-10712	-4.52934	ROHU_012148	-0.679913
oni-miR-10712	-4.52934	ROHU_012278	-0.638327
oni-miR-10712	-4.52934	ROHU_032781	-0.657691
oni-miR-10712	-4.52934	ROHU_032951	-0.767731
oni-miR-10712	-4.52934	ROHU_012526	3.19825
oni-miR-10712	-4.52934	ROHU_033167	-0.817585
oni-miR-10712	-4.52934	ROHU_035566	-0.658195
oni-miR-10712	-4.52934	ROHU_035598	-0.883359
oni-miR-10712	-4.52934	ROHU_037413	-0.891273
oni-miR-10712	-4.52934	ROHU_035600	-0.784529
oni-miR-10712	-4.52934	ROHU_033363	-0.641603
oni-miR-10712	-4.52934	ROHU_033373	-1.18438
oni-miR-10712	-4.52934	ROHU_033455	-0.666725
oni-miR-10712	-4.52934	ROHU_012749	-0.686248
oni-miR-10712	-4.52934	ROHU_012778	-1.02664
oni-miR-10712	-4.52934	ROHU_012796	-1.14985
oni-miR-10712	-4.52934	ROHU_035649	-1.45131
oni-miR-10712	-4.52934	ROHU_012828	-1.38052
oni-miR-10712	-4.52934	ROHU_012831	-1.24971
oni-miR-10712	-4.52934	ROHU_012858	0.938998
oni-miR-10712	-4.52934	ROHU_033722	-1.10218
oni-miR-10712	-4.52934	ROHU_035686	-0.730463
oni-miR-10712	-4.52934	ROHU_035689	-0.562994
oni-miR-10712	-4.52934	ROHU_033907	-0.661095
oni-miR-10712	-4.52934	ROHU_033981	-0.668128
oni-miR-10712	-4.52934	ROHU_034072	-0.61274
oni-miR-10712	-4.52934	ROHU_034137	-0.602338
oni-miR-10712	-4.52934	ROHU_035764	-0.732157
oni-miR-10712	-4.52934	ROHU_034354	-5.8669
oni-miR-10712	-4.52934	ROHU_035798	-0.773566
oni-miR-10712	-4.52934	ROHU_013467	-0.913602
oni-miR-10712	-4.52934	ROHU_013536	-2.9029
oni-miR-10712	-4.52934	ROHU_013551	-0.605889
oni-miR-10712	-4.52934	ROHU_034516	-0.984234
oni-miR-10712	-4.52934	ROHU_034527	-4.81734
oni-miR-10712	-4.52934	ROHU_034628	-0.882798
oni-miR-10712	-4.52934	ROHU_034629	-0.565513
oni-miR-10712	-4.52934	ROHU_034636	-0.676061
oni-miR-10712	-4.52934	ROHU_035829	-0.754854
oni-miR-10712	-4.52934	ROHU_013617	-2.59301
oni-miR-10712	-4.52934	ROHU_013699	-0.618244
oni-miR-10712	-4.52934	ROHU_013711	-0.650887
oni-miR-10712	-4.52934	ROHU_034816	-0.714138
oni-miR-10712	-4.52934	ROHU_034848	1.33238
oni-miR-10712	-4.52934	ROHU_034879	-0.83388
oni-miR-10712	-4.52934	ROHU_013756	-1.18537
oni-miR-10712	-4.52934	ROHU_013762	-0.597167
oni-miR-10712	-4.52934	ROHU_035876	-1.93436
oni-miR-10712	-4.52934	ROHU_013769	-0.946103
oni-miR-10712	-4.52934	ROHU_035880	-0.636415
oni-miR-10736	-1.01618	ROHU_000660	-0.632587
oni-miR-10736	-1.01618	ROHU_001215	-5.95961
oni-miR-10736	-1.01618	ROHU_001462	-0.81344
oni-miR-10736	-1.01618	ROHU_001786	-1.04899
oni-miR-10736	-1.01618	ROHU_001921	5.97816
oni-miR-10736	-1.01618	ROHU_001966	-3.7796
oni-miR-10736	-1.01618	ROHU_002537	-0.801978
oni-miR-10736	-1.01618	ROHU_014062	-1.07741
oni-miR-10736	-1.01618	ROHU_003165	5.3965
oni-miR-10736	-1.01618	ROHU_003237	2.04019
oni-miR-10736	-1.01618	ROHU_003773	4.2093
oni-miR-10736	-1.01618	ROHU_014299	-0.827335
oni-miR-10736	-1.01618	ROHU_014497	-0.663046
oni-miR-10736	-1.01618	ROHU_003907	2.5197
oni-miR-10736	-1.01618	ROHU_014645	2.25317
oni-miR-10736	-1.01618	ROHU_014669	-0.894851
oni-miR-10736	-1.01618	ROHU_014744	-0.674041
oni-miR-10736	-1.01618	ROHU_014836	-1.34046
oni-miR-10736	-1.01618	ROHU_014930	-0.8538
oni-miR-10736	-1.01618	ROHU_014992	-1.90215
oni-miR-10736	-1.01618	ROHU_015031	-0.654035
oni-miR-10736	-1.01618	ROHU_015035	1.10855
oni-miR-10736	-1.01618	ROHU_015043	1.59111
oni-miR-10736	-1.01618	ROHU_036008	-0.577925
oni-miR-10736	-1.01618	ROHU_004132	-0.717338
oni-miR-10736	-1.01618	ROHU_015255	-0.813335
oni-miR-10736	-1.01618	ROHU_036016	-0.724414
oni-miR-10736	-1.01618	ROHU_015280	-0.831871
oni-miR-10736	-1.01618	ROHU_015289	-0.943031
oni-miR-10736	-1.01618	ROHU_015457	0.938331
oni-miR-10736	-1.01618	ROHU_015629	-2.03454
oni-miR-10736	-1.01618	ROHU_004312	-0.67569
oni-miR-10736	-1.01618	ROHU_015689	2.76558
oni-miR-10736	-1.01618	ROHU_015728	2.52698
oni-miR-10736	-1.01618	ROHU_004428	-1.19329
oni-miR-10736	-1.01618	ROHU_004538	1.4095
oni-miR-10736	-1.01618	ROHU_016099	-0.61326
oni-miR-10736	-1.01618	ROHU_036101	-0.986113
oni-miR-10736	-1.01618	ROHU_016159	-1.04354
oni-miR-10736	-1.01618	ROHU_036112	-1.06025
oni-miR-10736	-1.01618	ROHU_004728	5.70006
oni-miR-10736	-1.01618	ROHU_036137	-0.886191
oni-miR-10736	-1.01618	ROHU_016471	-0.697047
oni-miR-10736	-1.01618	ROHU_016511	-1.06666
oni-miR-10736	-1.01618	ROHU_036141	-0.621062
oni-miR-10736	-1.01618	ROHU_016688	-0.736735
oni-miR-10736	-1.01618	ROHU_036154	-0.615022
oni-miR-10736	-1.01618	ROHU_036169	-0.627698
oni-miR-10736	-1.01618	ROHU_004761	-2.53715
oni-miR-10736	-1.01618	ROHU_017121	-0.758918
oni-miR-10736	-1.01618	ROHU_036186	-0.725763
oni-miR-10736	-1.01618	ROHU_004823	6.0447
oni-miR-10736	-1.01618	ROHU_017324	-0.612111
oni-miR-10736	-1.01618	ROHU_004854	1.44134
oni-miR-10736	-1.01618	ROHU_017595	-0.837081
oni-miR-10736	-1.01618	ROHU_017762	2.94697
oni-miR-10736	-1.01618	ROHU_018088	-0.896091
oni-miR-10736	-1.01618	ROHU_036251	-0.633158
oni-miR-10736	-1.01618	ROHU_018149	-0.878031
oni-miR-10736	-1.01618	ROHU_036260	-0.826451
oni-miR-10736	-1.01618	ROHU_005164	-0.749449
oni-miR-10736	-1.01618	ROHU_036264	-0.816764
oni-miR-10736	-1.01618	ROHU_018293	-0.597055
oni-miR-10736	-1.01618	ROHU_018299	-0.86195
oni-miR-10736	-1.01618	ROHU_018360	-0.989616
oni-miR-10736	-1.01618	ROHU_018388	-1.05816
oni-miR-10736	-1.01618	ROHU_018404	-1.01908
oni-miR-10736	-1.01618	ROHU_018459	-0.795442
oni-miR-10736	-1.01618	ROHU_018535	-2.58737
oni-miR-10736	-1.01618	ROHU_018659	-0.688473
oni-miR-10736	-1.01618	ROHU_018714	-3.53258
oni-miR-10736	-1.01618	ROHU_018716	-0.959491
oni-miR-10736	-1.01618	ROHU_018749	2.13562
oni-miR-10736	-1.01618	ROHU_018759	-0.926591
oni-miR-10736	-1.01618	ROHU_018783	-0.635904
oni-miR-10736	-1.01618	ROHU_018794	3.0182
oni-miR-10736	-1.01618	ROHU_005223	-0.716376
oni-miR-10736	-1.01618	ROHU_005245	-1.21341
oni-miR-10736	-1.01618	ROHU_019065	-0.988641
oni-miR-10736	-1.01618	ROHU_036319	6.35887
oni-miR-10736	-1.01618	ROHU_019090	-0.854439
oni-miR-10736	-1.01618	ROHU_019464	0.803762
oni-miR-10736	-1.01618	ROHU_019518	-0.647837
oni-miR-10736	-1.01618	ROHU_019538	-0.61175
oni-miR-10736	-1.01618	ROHU_005376	-6.10283
oni-miR-10736	-1.01618	ROHU_005448	-0.966217
oni-miR-10736	-1.01618	ROHU_019747	3.07408
oni-miR-10736	-1.01618	ROHU_019776	-0.917298
oni-miR-10736	-1.01618	ROHU_019779	-0.993137
oni-miR-10736	-1.01618	ROHU_019990	-0.762619
oni-miR-10736	-1.01618	ROHU_020170	-0.784721
oni-miR-10736	-1.01618	ROHU_020343	-2.55731
oni-miR-10736	-1.01618	ROHU_036435	-0.74457
oni-miR-10736	-1.01618	ROHU_020520	-0.892281
oni-miR-10736	-1.01618	ROHU_005541	-2.24062
oni-miR-10736	-1.01618	ROHU_005570	-0.689319
oni-miR-10736	-1.01618	ROHU_036451	-0.841553
oni-miR-10736	-1.01618	ROHU_036454	-0.616191
oni-miR-10736	-1.01618	ROHU_020732	-0.810272
oni-miR-10736	-1.01618	ROHU_020735	-0.9019
oni-miR-10736	-1.01618	ROHU_020781	-0.628189
oni-miR-10736	-1.01618	ROHU_036477	-0.668465
oni-miR-10736	-1.01618	ROHU_005743	-0.773806
oni-miR-10736	-1.01618	ROHU_005766	-0.877714
oni-miR-10736	-1.01618	ROHU_021170	1.76328
oni-miR-10736	-1.01618	ROHU_021209	-0.629927
oni-miR-10736	-1.01618	ROHU_021248	1.9914
oni-miR-10736	-1.01618	ROHU_021350	-0.556783
oni-miR-10736	-1.01618	ROHU_005852	-0.604112
oni-miR-10736	-1.01618	ROHU_021398	-0.656073
oni-miR-10736	-1.01618	ROHU_021412	-0.733964
oni-miR-10736	-1.01618	ROHU_036521	-1.15751
oni-miR-10736	-1.01618	ROHU_036527	-0.615497
oni-miR-10736	-1.01618	ROHU_005916	-0.997472
oni-miR-10736	-1.01618	ROHU_021656	-0.632344
oni-miR-10736	-1.01618	ROHU_021693	5.54942
oni-miR-10736	-1.01618	ROHU_036560	-0.730528
oni-miR-10736	-1.01618	ROHU_005981	-0.954651
oni-miR-10736	-1.01618	ROHU_021784	-0.852351
oni-miR-10736	-1.01618	ROHU_021791	-0.855813
oni-miR-10736	-1.01618	ROHU_006005	-0.572097
oni-miR-10736	-1.01618	ROHU_021841	-0.657733
oni-miR-10736	-1.01618	ROHU_021844	-1.82988
oni-miR-10736	-1.01618	ROHU_021854	-1.18745
oni-miR-10736	-1.01618	ROHU_036594	-0.56017
oni-miR-10736	-1.01618	ROHU_022101	-0.618786
oni-miR-10736	-1.01618	ROHU_006047	-0.913552
oni-miR-10736	-1.01618	ROHU_006049	-0.700285
oni-miR-10736	-1.01618	ROHU_006137	5.38131
oni-miR-10736	-1.01618	ROHU_022286	-0.591665
oni-miR-10736	-1.01618	ROHU_006188	-0.657468
oni-miR-10736	-1.01618	ROHU_022331	-0.652431
oni-miR-10736	-1.01618	ROHU_036614	-0.636193
oni-miR-10736	-1.01618	ROHU_022495	-0.661913
oni-miR-10736	-1.01618	ROHU_036642	-0.663482
oni-miR-10736	-1.01618	ROHU_022671	2.23866
oni-miR-10736	-1.01618	ROHU_022912	-0.834365
oni-miR-10736	-1.01618	ROHU_022997	0.638634
oni-miR-10736	-1.01618	ROHU_022999	-0.813153
oni-miR-10736	-1.01618	ROHU_023073	1.60508
oni-miR-10736	-1.01618	ROHU_006480	-0.578614
oni-miR-10736	-1.01618	ROHU_006496	-0.679864
oni-miR-10736	-1.01618	ROHU_006503	3.24795
oni-miR-10736	-1.01618	ROHU_023204	1.03821
oni-miR-10736	-1.01618	ROHU_006631	-3.2097
oni-miR-10736	-1.01618	ROHU_023237	-1.06279
oni-miR-10736	-1.01618	ROHU_023259	-0.826624
oni-miR-10736	-1.01618	ROHU_023388	-0.671176
oni-miR-10736	-1.01618	ROHU_023391	2.24444
oni-miR-10736	-1.01618	ROHU_036736	1.7203
oni-miR-10736	-1.01618	ROHU_036743	-1.16282
oni-miR-10736	-1.01618	ROHU_006692	0.843933
oni-miR-10736	-1.01618	ROHU_006715	-0.811982
oni-miR-10736	-1.01618	ROHU_006778	-0.64409
oni-miR-10736	-1.01618	ROHU_006786	-0.551243
oni-miR-10736	-1.01618	ROHU_023636	-0.830355
oni-miR-10736	-1.01618	ROHU_036781	-0.578921
oni-miR-10736	-1.01618	ROHU_024022	-0.613491
oni-miR-10736	-1.01618	ROHU_024048	-0.979816
oni-miR-10736	-1.01618	ROHU_024192	-0.625144
oni-miR-10736	-1.01618	ROHU_036819	-0.982086
oni-miR-10736	-1.01618	ROHU_024261	-0.645249
oni-miR-10736	-1.01618	ROHU_024284	3.18873
oni-miR-10736	-1.01618	ROHU_024296	-0.590717
oni-miR-10736	-1.01618	ROHU_024346	-0.728413
oni-miR-10736	-1.01618	ROHU_024402	-0.817731
oni-miR-10736	-1.01618	ROHU_024423	-0.995906
oni-miR-10736	-1.01618	ROHU_006968	-0.586442
oni-miR-10736	-1.01618	ROHU_006970	-0.810514
oni-miR-10736	-1.01618	ROHU_024547	5.70846
oni-miR-10736	-1.01618	ROHU_024664	5.53656
oni-miR-10736	-1.01618	ROHU_024665	1.97542
oni-miR-10736	-1.01618	ROHU_024695	1.00163
oni-miR-10736	-1.01618	ROHU_024731	-0.92695
oni-miR-10736	-1.01618	ROHU_024781	1.58913
oni-miR-10736	-1.01618	ROHU_024822	1.67318
oni-miR-10736	-1.01618	ROHU_024829	-0.536439
oni-miR-10736	-1.01618	ROHU_024862	-0.788727
oni-miR-10736	-1.01618	ROHU_007099	-1.05003
oni-miR-10736	-1.01618	ROHU_007102	-0.595265
oni-miR-10736	-1.01618	ROHU_024936	-1.05784
oni-miR-10736	-1.01618	ROHU_024997	-0.933206
oni-miR-10736	-1.01618	ROHU_025044	-0.587153
oni-miR-10736	-1.01618	ROHU_025122	-0.725561
oni-miR-10736	-1.01618	ROHU_025209	2.71952
oni-miR-10736	-1.01618	ROHU_007138	-0.640923
oni-miR-10736	-1.01618	ROHU_025305	-0.584712
oni-miR-10736	-1.01618	ROHU_036894	-0.664735
oni-miR-10736	-1.01618	ROHU_025412	-0.640597
oni-miR-10736	-1.01618	ROHU_025590	-1.37893
oni-miR-10736	-1.01618	ROHU_025633	-1.57667
oni-miR-10736	-1.01618	ROHU_025862	-0.752754
oni-miR-10736	-1.01618	ROHU_007405	-1.03352
oni-miR-10736	-1.01618	ROHU_007460	1.65399
oni-miR-10736	-1.01618	ROHU_007564	-0.893588
oni-miR-10736	-1.01618	ROHU_026025	1.28713
oni-miR-10736	-1.01618	ROHU_026131	-1.85846
oni-miR-10736	-1.01618	ROHU_036950	-0.613026
oni-miR-10736	-1.01618	ROHU_026183	3.005
oni-miR-10736	-1.01618	ROHU_026238	-0.863107
oni-miR-10736	-1.01618	ROHU_026261	-0.77028
oni-miR-10736	-1.01618	ROHU_026285	-0.636156
oni-miR-10736	-1.01618	ROHU_026301	-0.653989
oni-miR-10736	-1.01618	ROHU_007865	-0.791595
oni-miR-10736	-1.01618	ROHU_036974	-0.572193
oni-miR-10736	-1.01618	ROHU_007990	2.60108
oni-miR-10736	-1.01618	ROHU_026579	-0.600129
oni-miR-10736	-1.01618	ROHU_026622	-0.942323
oni-miR-10736	-1.01618	ROHU_026747	-0.745075
oni-miR-10736	-1.01618	ROHU_026840	-0.643662
oni-miR-10736	-1.01618	ROHU_026878	-0.658968
oni-miR-10736	-1.01618	ROHU_037002	-0.796383
oni-miR-10736	-1.01618	ROHU_037012	-2.37657
oni-miR-10736	-1.01618	ROHU_027034	-0.59377
oni-miR-10736	-1.01618	ROHU_008056	-1.19178
oni-miR-10736	-1.01618	ROHU_027067	-0.827644
oni-miR-10736	-1.01618	ROHU_027176	-0.695042
oni-miR-10736	-1.01618	ROHU_027356	-0.606639
oni-miR-10736	-1.01618	ROHU_027371	-0.805992
oni-miR-10736	-1.01618	ROHU_008352	-0.842643
oni-miR-10736	-1.01618	ROHU_037058	-0.707245
oni-miR-10736	-1.01618	ROHU_037073	-0.731058
oni-miR-10736	-1.01618	ROHU_037077	-0.668071
oni-miR-10736	-1.01618	ROHU_027827	-0.938007
oni-miR-10736	-1.01618	ROHU_037084	-0.554963
oni-miR-10736	-1.01618	ROHU_008685	-0.843197
oni-miR-10736	-1.01618	ROHU_008768	-0.591241
oni-miR-10736	-1.01618	ROHU_037098	1.77361
oni-miR-10736	-1.01618	ROHU_028071	-0.963154
oni-miR-10736	-1.01618	ROHU_028107	0.928604
oni-miR-10736	-1.01618	ROHU_028127	-0.7461
oni-miR-10736	-1.01618	ROHU_037121	-0.660268
oni-miR-10736	-1.01618	ROHU_028552	3.87469
oni-miR-10736	-1.01618	ROHU_028556	-0.636051
oni-miR-10736	-1.01618	ROHU_008996	1.94777
oni-miR-10736	-1.01618	ROHU_009093	3.48079
oni-miR-10736	-1.01618	ROHU_009147	-0.658452
oni-miR-10736	-1.01618	ROHU_009395	-0.691566
oni-miR-10736	-1.01618	ROHU_009417	-0.792934
oni-miR-10736	-1.01618	ROHU_028968	-0.578523
oni-miR-10736	-1.01618	ROHU_009647	2.28208
oni-miR-10736	-1.01618	ROHU_009748	-0.689535
oni-miR-10736	-1.01618	ROHU_029162	1.59166
oni-miR-10736	-1.01618	ROHU_037231	-6.36516
oni-miR-10736	-1.01618	ROHU_029227	-0.683771
oni-miR-10736	-1.01618	ROHU_029282	-0.603992
oni-miR-10736	-1.01618	ROHU_029285	-0.611001
oni-miR-10736	-1.01618	ROHU_029314	-0.702491
oni-miR-10736	-1.01618	ROHU_037246	-0.663336
oni-miR-10736	-1.01618	ROHU_010019	1.16848
oni-miR-10736	-1.01618	ROHU_010020	-0.808248
oni-miR-10736	-1.01618	ROHU_029506	-0.711519
oni-miR-10736	-1.01618	ROHU_010076	-0.962123
oni-miR-10736	-1.01618	ROHU_029582	-0.981104
oni-miR-10736	-1.01618	ROHU_010165	-5.74988
oni-miR-10736	-1.01618	ROHU_010188	4.13388
oni-miR-10736	-1.01618	ROHU_010232	-3.70986
oni-miR-10736	-1.01618	ROHU_029705	-0.892461
oni-miR-10736	-1.01618	ROHU_029723	-0.670184
oni-miR-10736	-1.01618	ROHU_010331	-5.39586
oni-miR-10736	-1.01618	ROHU_029797	-0.601174
oni-miR-10736	-1.01618	ROHU_037286	-5.29088
oni-miR-10736	-1.01618	ROHU_010484	-1.30724
oni-miR-10736	-1.01618	ROHU_010559	-0.8643
oni-miR-10736	-1.01618	ROHU_029974	0.729346
oni-miR-10736	-1.01618	ROHU_030022	-5.17075
oni-miR-10736	-1.01618	ROHU_030175	-2.01343
oni-miR-10736	-1.01618	ROHU_030244	-0.721159
oni-miR-10736	-1.01618	ROHU_010718	-1.12
oni-miR-10736	-1.01618	ROHU_010776	-3.22991
oni-miR-10736	-1.01618	ROHU_037343	-0.687233
oni-miR-10736	-1.01618	ROHU_010870	6.29604
oni-miR-10736	-1.01618	ROHU_030546	-0.588617
oni-miR-10736	-1.01618	ROHU_030621	-0.82292
oni-miR-10736	-1.01618	ROHU_010895	-1.21155
oni-miR-10736	-1.01618	ROHU_010902	-0.764125
oni-miR-10736	-1.01618	ROHU_030736	-0.699586
oni-miR-10736	-1.01618	ROHU_030750	-1.21644
oni-miR-10736	-1.01618	ROHU_010906	-0.967908
oni-miR-10736	-1.01618	ROHU_030865	-0.779374
oni-miR-10736	-1.01618	ROHU_030886	-1.01505
oni-miR-10736	-1.01618	ROHU_030976	-0.706552
oni-miR-10736	-1.01618	ROHU_037380	-0.706732
oni-miR-10736	-1.01618	ROHU_031013	-0.662388
oni-miR-10736	-1.01618	ROHU_037387	-0.67209
oni-miR-10736	-1.01618	ROHU_031080	-0.727484
oni-miR-10736	-1.01618	ROHU_031101	-0.705547
oni-miR-10736	-1.01618	ROHU_037394	1.32848
oni-miR-10736	-1.01618	ROHU_031247	-1.33263
oni-miR-10736	-1.01618	ROHU_031257	-0.592968
oni-miR-10736	-1.01618	ROHU_011003	-1.32328
oni-miR-10736	-1.01618	ROHU_011082	-0.797953
oni-miR-10736	-1.01618	ROHU_031437	-0.569526
oni-miR-10736	-1.01618	ROHU_011099	-0.694393
oni-miR-10736	-1.01618	ROHU_035275	-0.609683
oni-miR-10736	-1.01618	ROHU_011156	-5.31329
oni-miR-10736	-1.01618	ROHU_031486	-0.580213
oni-miR-10736	-1.01618	ROHU_035293	-0.654098
oni-miR-10736	-1.01618	ROHU_011346	-0.881837
oni-miR-10736	-1.01618	ROHU_011376	1.19298
oni-miR-10736	-1.01618	ROHU_011386	0.788722
oni-miR-10736	-1.01618	ROHU_011387	1.65629
oni-miR-10736	-1.01618	ROHU_011412	-0.708079
oni-miR-10736	-1.01618	ROHU_011471	-0.605865
oni-miR-10736	-1.01618	ROHU_035355	-0.806041
oni-miR-10736	-1.01618	ROHU_011642	-0.603376
oni-miR-10736	-1.01618	ROHU_035398	-0.560625
oni-miR-10736	-1.01618	ROHU_032064	-0.672691
oni-miR-10736	-1.01618	ROHU_011781	-1.13517
oni-miR-10736	-1.01618	ROHU_011819	-0.57329
oni-miR-10736	-1.01618	ROHU_011848	-0.773193
oni-miR-10736	-1.01618	ROHU_011946	-0.919957
oni-miR-10736	-1.01618	ROHU_011964	-3.2952
oni-miR-10736	-1.01618	ROHU_011978	-0.639124
oni-miR-10736	-1.01618	ROHU_011987	-0.572853
oni-miR-10736	-1.01618	ROHU_032504	-0.687702
oni-miR-10736	-1.01618	ROHU_032515	-0.638784
oni-miR-10736	-1.01618	ROHU_032595	-5.85118
oni-miR-10736	-1.01618	ROHU_012395	-0.552105
oni-miR-10736	-1.01618	ROHU_032859	-0.591576
oni-miR-10736	-1.01618	ROHU_032863	1.60411
oni-miR-10736	-1.01618	ROHU_032947	1.10057
oni-miR-10736	-1.01618	ROHU_032977	-0.791049
oni-miR-10736	-1.01618	ROHU_012450	-0.882646
oni-miR-10736	-1.01618	ROHU_012456	-0.742185
oni-miR-10736	-1.01618	ROHU_012505	-0.927686
oni-miR-10736	-1.01618	ROHU_012521	-1.02638
oni-miR-10736	-1.01618	ROHU_012589	1.05974
oni-miR-10736	-1.01618	ROHU_035565	0.741196
oni-miR-10736	-1.01618	ROHU_033258	-0.663273
oni-miR-10736	-1.01618	ROHU_012607	-0.801264
oni-miR-10736	-1.01618	ROHU_035598	-0.883359
oni-miR-10736	-1.01618	ROHU_033340	-1.55042
oni-miR-10736	-1.01618	ROHU_033445	-0.8814
oni-miR-10736	-1.01618	ROHU_033460	-2.36848
oni-miR-10736	-1.01618	ROHU_033525	1.02569
oni-miR-10736	-1.01618	ROHU_033611	-0.609641
oni-miR-10736	-1.01618	ROHU_035656	-2.21176
oni-miR-10736	-1.01618	ROHU_033760	-1.37861
oni-miR-10736	-1.01618	ROHU_033894	-0.831904
oni-miR-10736	-1.01618	ROHU_033981	-0.668128
oni-miR-10736	-1.01618	ROHU_033982	-0.559112
oni-miR-10736	-1.01618	ROHU_034029	-0.524676
oni-miR-10736	-1.01618	ROHU_034078	-0.810359
oni-miR-10736	-1.01618	ROHU_034127	1.89364
oni-miR-10736	-1.01618	ROHU_034158	-0.701318
oni-miR-10736	-1.01618	ROHU_013105	4.28136
oni-miR-10736	-1.01618	ROHU_013205	-0.651658
oni-miR-10736	-1.01618	ROHU_013242	-1.45425
oni-miR-10736	-1.01618	ROHU_013243	-0.755585
oni-miR-10736	-1.01618	ROHU_035798	-0.773566
oni-miR-10736	-1.01618	ROHU_013456	-0.661056
oni-miR-10736	-1.01618	ROHU_013461	0.947429
oni-miR-10736	-1.01618	ROHU_034628	-0.882798
oni-miR-10736	-1.01618	ROHU_034644	-0.65969
oni-miR-10736	-1.01618	ROHU_034669	-0.905783
oni-miR-10736	-1.01618	ROHU_035830	-0.791917
oni-miR-10736	-1.01618	ROHU_013659	-0.618308
oni-miR-10736	-1.01618	ROHU_013708	-1.69971
oni-miR-10736	-1.01618	ROHU_034797	-5.48931
oni-miR-10736	-1.01618	ROHU_034930	-0.787235
oni-miR-10736	-1.01618	ROHU_013762	-0.597167
ssa-miR-221-3p	-4.63618	ROHU_000917	6.42594
ssa-miR-221-3p	-4.63618	ROHU_003584	5.2199
ssa-miR-221-3p	-4.63618	ROHU_003773	4.2093
ssa-miR-221-3p	-4.63618	ROHU_014319	-0.628352
ssa-miR-221-3p	-4.63618	ROHU_003907	2.5197
ssa-miR-221-3p	-4.63618	ROHU_036008	-0.577925
ssa-miR-221-3p	-4.63618	ROHU_004132	-0.717338
ssa-miR-221-3p	-4.63618	ROHU_015301	5.67934
ssa-miR-221-3p	-4.63618	ROHU_015444	0.700293
ssa-miR-221-3p	-4.63618	ROHU_015457	0.938331
ssa-miR-221-3p	-4.63618	ROHU_015728	2.52698
ssa-miR-221-3p	-4.63618	ROHU_016511	-1.06666
ssa-miR-221-3p	-4.63618	ROHU_016818	-0.943178
ssa-miR-221-3p	-4.63618	ROHU_004761	-2.53715
ssa-miR-221-3p	-4.63618	ROHU_017084	-3.10839
ssa-miR-221-3p	-4.63618	ROHU_004822	5.96885
ssa-miR-221-3p	-4.63618	ROHU_017349	-1.14077
ssa-miR-221-3p	-4.63618	ROHU_004903	-0.753617
ssa-miR-221-3p	-4.63618	ROHU_018282	-0.602967
ssa-miR-221-3p	-4.63618	ROHU_018360	-0.989616
ssa-miR-221-3p	-4.63618	ROHU_018800	-0.808306
ssa-miR-221-3p	-4.63618	ROHU_018971	-0.857816
ssa-miR-221-3p	-4.63618	ROHU_036353	0.952582
ssa-miR-221-3p	-4.63618	ROHU_005388	-1.10546
ssa-miR-221-3p	-4.63618	ROHU_005538	-0.630363
ssa-miR-221-3p	-4.63618	ROHU_005570	-0.689319
ssa-miR-221-3p	-4.63618	ROHU_020740	-0.763389
ssa-miR-221-3p	-4.63618	ROHU_021449	-1.37475
ssa-miR-221-3p	-4.63618	ROHU_036527	-0.615497
ssa-miR-221-3p	-4.63618	ROHU_021900	-0.675936
ssa-miR-221-3p	-4.63618	ROHU_022143	1.55375
ssa-miR-221-3p	-4.63618	ROHU_022333	-1.26986
ssa-miR-221-3p	-4.63618	ROHU_022952	-1.12383
ssa-miR-221-3p	-4.63618	ROHU_022956	-1.39388
ssa-miR-221-3p	-4.63618	ROHU_006502	-0.903486
ssa-miR-221-3p	-4.63618	ROHU_006848	-0.787143
ssa-miR-221-3p	-4.63618	ROHU_006853	0.691028
ssa-miR-221-3p	-4.63618	ROHU_023636	-0.830355
ssa-miR-221-3p	-4.63618	ROHU_023912	-1.13615
ssa-miR-221-3p	-4.63618	ROHU_006930	-4.02055
ssa-miR-221-3p	-4.63618	ROHU_024402	-0.817731
ssa-miR-221-3p	-4.63618	ROHU_024822	1.67318
ssa-miR-221-3p	-4.63618	ROHU_024886	-0.771539
ssa-miR-221-3p	-4.63618	ROHU_025074	2.43313
ssa-miR-221-3p	-4.63618	ROHU_025093	3.07613
ssa-miR-221-3p	-4.63618	ROHU_025702	-0.932749
ssa-miR-221-3p	-4.63618	ROHU_026046	-0.589545
ssa-miR-221-3p	-4.63618	ROHU_007667	-0.704304
ssa-miR-221-3p	-4.63618	ROHU_007700	-0.601263
ssa-miR-221-3p	-4.63618	ROHU_026135	5.94817
ssa-miR-221-3p	-4.63618	ROHU_026183	3.005
ssa-miR-221-3p	-4.63618	ROHU_026413	-0.656255
ssa-miR-221-3p	-4.63618	ROHU_007798	-0.6356
ssa-miR-221-3p	-4.63618	ROHU_027734	-0.82837
ssa-miR-221-3p	-4.63618	ROHU_008464	3.35181
ssa-miR-221-3p	-4.63618	ROHU_028107	0.928604
ssa-miR-221-3p	-4.63618	ROHU_028219	5.37192
ssa-miR-221-3p	-4.63618	ROHU_028220	-0.805225
ssa-miR-221-3p	-4.63618	ROHU_008937	1.89772
ssa-miR-221-3p	-4.63618	ROHU_009125	-0.601571
ssa-miR-221-3p	-4.63618	ROHU_009165	1.6479
ssa-miR-221-3p	-4.63618	ROHU_009395	-0.691566
ssa-miR-221-3p	-4.63618	ROHU_009647	2.28208
ssa-miR-221-3p	-4.63618	ROHU_029322	-5.39586
ssa-miR-221-3p	-4.63618	ROHU_030217	-1.92017
ssa-miR-221-3p	-4.63618	ROHU_010876	-1.95742
ssa-miR-221-3p	-4.63618	ROHU_030573	-5.97352
ssa-miR-221-3p	-4.63618	ROHU_037360	-0.851578
ssa-miR-221-3p	-4.63618	ROHU_030786	-2.77388
ssa-miR-221-3p	-4.63618	ROHU_030975	-0.64973
ssa-miR-221-3p	-4.63618	ROHU_031223	1.21808
ssa-miR-221-3p	-4.63618	ROHU_031257	-0.592968
ssa-miR-221-3p	-4.63618	ROHU_031437	-0.569526
ssa-miR-221-3p	-4.63618	ROHU_035329	-0.780353
ssa-miR-221-3p	-4.63618	ROHU_035455	-1.88256
ssa-miR-221-3p	-4.63618	ROHU_011946	-0.919957
ssa-miR-221-3p	-4.63618	ROHU_032677	2.22408
ssa-miR-221-3p	-4.63618	ROHU_032773	-0.5539
ssa-miR-221-3p	-4.63618	ROHU_012334	-3.75592
ssa-miR-221-3p	-4.63618	ROHU_033133	-1.46163
ssa-miR-221-3p	-4.63618	ROHU_033363	-0.641603
ssa-miR-221-3p	-4.63618	ROHU_033421	-0.723681
ssa-miR-221-3p	-4.63618	ROHU_033809	-1.06694
ssa-miR-221-3p	-4.63618	ROHU_034158	-0.701318
ssa-miR-221-3p	-4.63618	ROHU_013517	-0.708443
ssa-miR-221-3p	-4.63618	ROHU_013555	3.88848
ssa-miR-221-3p	-4.63618	ROHU_013699	-0.618244
ssa-miR-221-3p	-4.63618	ROHU_035048	-2.45561
ssa-miR-130d-1-5p	-1.9398	ROHU_000219	3.57644
ssa-miR-130d-1-5p	-1.9398	ROHU_000726	-0.848707
ssa-miR-130d-1-5p	-1.9398	ROHU_001215	-5.95961
ssa-miR-130d-1-5p	-1.9398	ROHU_001358	2.00852
ssa-miR-130d-1-5p	-1.9398	ROHU_001646	-0.768852
ssa-miR-130d-1-5p	-1.9398	ROHU_001786	-1.04899
ssa-miR-130d-1-5p	-1.9398	ROHU_002226	2.70451
ssa-miR-130d-1-5p	-1.9398	ROHU_002258	-1.06177
ssa-miR-130d-1-5p	-1.9398	ROHU_002744	2.38557
ssa-miR-130d-1-5p	-1.9398	ROHU_003215	3.66912
ssa-miR-130d-1-5p	-1.9398	ROHU_003219	4.01782
ssa-miR-130d-1-5p	-1.9398	ROHU_003240	3.77051
ssa-miR-130d-1-5p	-1.9398	ROHU_003584	5.2199
ssa-miR-130d-1-5p	-1.9398	ROHU_003665	4.70327
ssa-miR-130d-1-5p	-1.9398	ROHU_003733	-0.63271
ssa-miR-130d-1-5p	-1.9398	ROHU_003944	-0.634605
ssa-miR-130d-1-5p	-1.9398	ROHU_014746	0.834062
ssa-miR-130d-1-5p	-1.9398	ROHU_014827	-2.30327
ssa-miR-130d-1-5p	-1.9398	ROHU_014856	-1.14036
ssa-miR-130d-1-5p	-1.9398	ROHU_003968	3.75176
ssa-miR-130d-1-5p	-1.9398	ROHU_015031	-0.654035
ssa-miR-130d-1-5p	-1.9398	ROHU_015036	-0.793336
ssa-miR-130d-1-5p	-1.9398	ROHU_004070	-1.27261
ssa-miR-130d-1-5p	-1.9398	ROHU_004071	-1.32039
ssa-miR-130d-1-5p	-1.9398	ROHU_036008	-0.577925
ssa-miR-130d-1-5p	-1.9398	ROHU_004099	-0.60395
ssa-miR-130d-1-5p	-1.9398	ROHU_004132	-0.717338
ssa-miR-130d-1-5p	-1.9398	ROHU_004163	-0.919604
ssa-miR-130d-1-5p	-1.9398	ROHU_004240	-2.39002
ssa-miR-130d-1-5p	-1.9398	ROHU_015285	-0.782417
ssa-miR-130d-1-5p	-1.9398	ROHU_015289	-0.943031
ssa-miR-130d-1-5p	-1.9398	ROHU_015301	5.67934
ssa-miR-130d-1-5p	-1.9398	ROHU_015317	-0.76534
ssa-miR-130d-1-5p	-1.9398	ROHU_036027	-0.586878
ssa-miR-130d-1-5p	-1.9398	ROHU_015415	-0.735758
ssa-miR-130d-1-5p	-1.9398	ROHU_015444	0.700293
ssa-miR-130d-1-5p	-1.9398	ROHU_036042	-1.20075
ssa-miR-130d-1-5p	-1.9398	ROHU_015567	-0.788428
ssa-miR-130d-1-5p	-1.9398	ROHU_015629	-2.03454
ssa-miR-130d-1-5p	-1.9398	ROHU_004335	2.79245
ssa-miR-130d-1-5p	-1.9398	ROHU_004346	2.32924
ssa-miR-130d-1-5p	-1.9398	ROHU_015728	2.52698
ssa-miR-130d-1-5p	-1.9398	ROHU_036072	-0.710884
ssa-miR-130d-1-5p	-1.9398	ROHU_016119	3.55426
ssa-miR-130d-1-5p	-1.9398	ROHU_004651	3.48572
ssa-miR-130d-1-5p	-1.9398	ROHU_016228	-0.552169
ssa-miR-130d-1-5p	-1.9398	ROHU_016368	-2.65226
ssa-miR-130d-1-5p	-1.9398	ROHU_004694	-2.35788
ssa-miR-130d-1-5p	-1.9398	ROHU_016476	-0.631041
ssa-miR-130d-1-5p	-1.9398	ROHU_016511	-1.06666
ssa-miR-130d-1-5p	-1.9398	ROHU_016791	0.959734
ssa-miR-130d-1-5p	-1.9398	ROHU_004761	-2.53715
ssa-miR-130d-1-5p	-1.9398	ROHU_017112	1.29141
ssa-miR-130d-1-5p	-1.9398	ROHU_036186	-0.725763
ssa-miR-130d-1-5p	-1.9398	ROHU_017153	1.95047
ssa-miR-130d-1-5p	-1.9398	ROHU_017309	1.55946
ssa-miR-130d-1-5p	-1.9398	ROHU_017340	-0.805857
ssa-miR-130d-1-5p	-1.9398	ROHU_017388	1.87456
ssa-miR-130d-1-5p	-1.9398	ROHU_017518	-0.732214
ssa-miR-130d-1-5p	-1.9398	ROHU_017536	-0.646905
ssa-miR-130d-1-5p	-1.9398	ROHU_036218	-0.642609
ssa-miR-130d-1-5p	-1.9398	ROHU_017646	-0.961035
ssa-miR-130d-1-5p	-1.9398	ROHU_036233	-1.49157
ssa-miR-130d-1-5p	-1.9398	ROHU_017970	1.61417
ssa-miR-130d-1-5p	-1.9398	ROHU_018091	1.09363
ssa-miR-130d-1-5p	-1.9398	ROHU_036251	-0.633158
ssa-miR-130d-1-5p	-1.9398	ROHU_036260	-0.826451
ssa-miR-130d-1-5p	-1.9398	ROHU_018293	-0.597055
ssa-miR-130d-1-5p	-1.9398	ROHU_036270	-0.529082
ssa-miR-130d-1-5p	-1.9398	ROHU_018360	-0.989616
ssa-miR-130d-1-5p	-1.9398	ROHU_018361	1.73155
ssa-miR-130d-1-5p	-1.9398	ROHU_018585	-1.30143
ssa-miR-130d-1-5p	-1.9398	ROHU_018659	-0.688473
ssa-miR-130d-1-5p	-1.9398	ROHU_018721	-0.779619
ssa-miR-130d-1-5p	-1.9398	ROHU_018955	-0.654546
ssa-miR-130d-1-5p	-1.9398	ROHU_005234	-0.841385
ssa-miR-130d-1-5p	-1.9398	ROHU_005245	-1.21341
ssa-miR-130d-1-5p	-1.9398	ROHU_005258	-0.782112
ssa-miR-130d-1-5p	-1.9398	ROHU_036315	6.96553
ssa-miR-130d-1-5p	-1.9398	ROHU_005343	-1.00623
ssa-miR-130d-1-5p	-1.9398	ROHU_019467	-0.573671
ssa-miR-130d-1-5p	-1.9398	ROHU_005376	-6.10283
ssa-miR-130d-1-5p	-1.9398	ROHU_005388	-1.10546
ssa-miR-130d-1-5p	-1.9398	ROHU_005396	-1.33687
ssa-miR-130d-1-5p	-1.9398	ROHU_036368	2.30115
ssa-miR-130d-1-5p	-1.9398	ROHU_019714	-1.64849
ssa-miR-130d-1-5p	-1.9398	ROHU_019726	-0.795439
ssa-miR-130d-1-5p	-1.9398	ROHU_019776	-0.917298
ssa-miR-130d-1-5p	-1.9398	ROHU_019798	-0.598698
ssa-miR-130d-1-5p	-1.9398	ROHU_019990	-0.762619
ssa-miR-130d-1-5p	-1.9398	ROHU_005500	3.8322
ssa-miR-130d-1-5p	-1.9398	ROHU_020424	3.18835
ssa-miR-130d-1-5p	-1.9398	ROHU_020485	2.05871
ssa-miR-130d-1-5p	-1.9398	ROHU_020566	-1.34927
ssa-miR-130d-1-5p	-1.9398	ROHU_005538	-0.630363
ssa-miR-130d-1-5p	-1.9398	ROHU_036451	-0.841553
ssa-miR-130d-1-5p	-1.9398	ROHU_036455	-0.692498
ssa-miR-130d-1-5p	-1.9398	ROHU_020735	-0.9019
ssa-miR-130d-1-5p	-1.9398	ROHU_036477	-0.668465
ssa-miR-130d-1-5p	-1.9398	ROHU_021019	-0.700851
ssa-miR-130d-1-5p	-1.9398	ROHU_021113	-1.10774
ssa-miR-130d-1-5p	-1.9398	ROHU_021138	-0.922198
ssa-miR-130d-1-5p	-1.9398	ROHU_021209	-0.629927
ssa-miR-130d-1-5p	-1.9398	ROHU_021248	1.9914
ssa-miR-130d-1-5p	-1.9398	ROHU_021331	-1.20495
ssa-miR-130d-1-5p	-1.9398	ROHU_005852	-0.604112
ssa-miR-130d-1-5p	-1.9398	ROHU_021397	-0.739502
ssa-miR-130d-1-5p	-1.9398	ROHU_021422	-2.05852
ssa-miR-130d-1-5p	-1.9398	ROHU_036533	-0.589786
ssa-miR-130d-1-5p	-1.9398	ROHU_021697	3.89512
ssa-miR-130d-1-5p	-1.9398	ROHU_021784	-0.852351
ssa-miR-130d-1-5p	-1.9398	ROHU_006028	-0.576201
ssa-miR-130d-1-5p	-1.9398	ROHU_021919	1.07753
ssa-miR-130d-1-5p	-1.9398	ROHU_021935	2.71374
ssa-miR-130d-1-5p	-1.9398	ROHU_021967	-0.655575
ssa-miR-130d-1-5p	-1.9398	ROHU_022087	-0.743824
ssa-miR-130d-1-5p	-1.9398	ROHU_036594	-0.56017
ssa-miR-130d-1-5p	-1.9398	ROHU_006047	-0.913552
ssa-miR-130d-1-5p	-1.9398	ROHU_022112	-0.771894
ssa-miR-130d-1-5p	-1.9398	ROHU_022133	-1.12266
ssa-miR-130d-1-5p	-1.9398	ROHU_022143	1.55375
ssa-miR-130d-1-5p	-1.9398	ROHU_022156	2.79112
ssa-miR-130d-1-5p	-1.9398	ROHU_022279	-2.13883
ssa-miR-130d-1-5p	-1.9398	ROHU_006217	-1.93881
ssa-miR-130d-1-5p	-1.9398	ROHU_006238	2.07773
ssa-miR-130d-1-5p	-1.9398	ROHU_022333	-1.26986
ssa-miR-130d-1-5p	-1.9398	ROHU_036614	-0.636193
ssa-miR-130d-1-5p	-1.9398	ROHU_022368	3.40393
ssa-miR-130d-1-5p	-1.9398	ROHU_022406	-0.778461
ssa-miR-130d-1-5p	-1.9398	ROHU_006364	-0.775363
ssa-miR-130d-1-5p	-1.9398	ROHU_022539	-0.759981
ssa-miR-130d-1-5p	-1.9398	ROHU_036642	-0.663482
ssa-miR-130d-1-5p	-1.9398	ROHU_022656	-1.10602
ssa-miR-130d-1-5p	-1.9398	ROHU_036661	-0.802295
ssa-miR-130d-1-5p	-1.9398	ROHU_036670	-0.633988
ssa-miR-130d-1-5p	-1.9398	ROHU_022911	-0.572283
ssa-miR-130d-1-5p	-1.9398	ROHU_022946	-0.834957
ssa-miR-130d-1-5p	-1.9398	ROHU_022997	0.638634
ssa-miR-130d-1-5p	-1.9398	ROHU_023016	-0.554128
ssa-miR-130d-1-5p	-1.9398	ROHU_006503	3.24795
ssa-miR-130d-1-5p	-1.9398	ROHU_036704	-0.677319
ssa-miR-130d-1-5p	-1.9398	ROHU_023199	-0.773339
ssa-miR-130d-1-5p	-1.9398	ROHU_023360	-1.4419
ssa-miR-130d-1-5p	-1.9398	ROHU_006710	-0.586844
ssa-miR-130d-1-5p	-1.9398	ROHU_006715	-0.811982
ssa-miR-130d-1-5p	-1.9398	ROHU_023555	-1.25649
ssa-miR-130d-1-5p	-1.9398	ROHU_023635	-0.890671
ssa-miR-130d-1-5p	-1.9398	ROHU_023739	3.16915
ssa-miR-130d-1-5p	-1.9398	ROHU_023743	3.75883
ssa-miR-130d-1-5p	-1.9398	ROHU_036771	3.31935
ssa-miR-130d-1-5p	-1.9398	ROHU_024005	-1.50183
ssa-miR-130d-1-5p	-1.9398	ROHU_024121	0.574314
ssa-miR-130d-1-5p	-1.9398	ROHU_024140	0.568412
ssa-miR-130d-1-5p	-1.9398	ROHU_024143	-0.596089
ssa-miR-130d-1-5p	-1.9398	ROHU_024225	-6.11999
ssa-miR-130d-1-5p	-1.9398	ROHU_024296	-0.590717
ssa-miR-130d-1-5p	-1.9398	ROHU_006960	-1.19076
ssa-miR-130d-1-5p	-1.9398	ROHU_024402	-0.817731
ssa-miR-130d-1-5p	-1.9398	ROHU_036833	-1.32035
ssa-miR-130d-1-5p	-1.9398	ROHU_024664	5.53656
ssa-miR-130d-1-5p	-1.9398	ROHU_024665	1.97542
ssa-miR-130d-1-5p	-1.9398	ROHU_007012	-0.622689
ssa-miR-130d-1-5p	-1.9398	ROHU_024728	4.59762
ssa-miR-130d-1-5p	-1.9398	ROHU_024731	-0.92695
ssa-miR-130d-1-5p	-1.9398	ROHU_024742	-0.683496
ssa-miR-130d-1-5p	-1.9398	ROHU_024822	1.67318
ssa-miR-130d-1-5p	-1.9398	ROHU_007099	-1.05003
ssa-miR-130d-1-5p	-1.9398	ROHU_007102	-0.595265
ssa-miR-130d-1-5p	-1.9398	ROHU_025016	-0.992816
ssa-miR-130d-1-5p	-1.9398	ROHU_025142	-0.931455
ssa-miR-130d-1-5p	-1.9398	ROHU_025264	-1.93605
ssa-miR-130d-1-5p	-1.9398	ROHU_007147	-0.599141
ssa-miR-130d-1-5p	-1.9398	ROHU_025293	1.17844
ssa-miR-130d-1-5p	-1.9398	ROHU_025357	-0.669714
ssa-miR-130d-1-5p	-1.9398	ROHU_036894	-0.664735
ssa-miR-130d-1-5p	-1.9398	ROHU_025412	-0.640597
ssa-miR-130d-1-5p	-1.9398	ROHU_025434	-5.97015
ssa-miR-130d-1-5p	-1.9398	ROHU_025574	1.00301
ssa-miR-130d-1-5p	-1.9398	ROHU_025633	-1.57667
ssa-miR-130d-1-5p	-1.9398	ROHU_007294	2.25768
ssa-miR-130d-1-5p	-1.9398	ROHU_025765	-4.32731
ssa-miR-130d-1-5p	-1.9398	ROHU_036912	-0.900689
ssa-miR-130d-1-5p	-1.9398	ROHU_036914	-0.791582
ssa-miR-130d-1-5p	-1.9398	ROHU_036916	-0.717316
ssa-miR-130d-1-5p	-1.9398	ROHU_036917	-0.757433
ssa-miR-130d-1-5p	-1.9398	ROHU_036918	-1.04153
ssa-miR-130d-1-5p	-1.9398	ROHU_036922	-0.595578
ssa-miR-130d-1-5p	-1.9398	ROHU_025885	2.29489
ssa-miR-130d-1-5p	-1.9398	ROHU_036925	-2.23637
ssa-miR-130d-1-5p	-1.9398	ROHU_007417	2.22732
ssa-miR-130d-1-5p	-1.9398	ROHU_007454	-1.17146
ssa-miR-130d-1-5p	-1.9398	ROHU_007484	2.55325
ssa-miR-130d-1-5p	-1.9398	ROHU_025914	-1.08
ssa-miR-130d-1-5p	-1.9398	ROHU_026025	1.28713
ssa-miR-130d-1-5p	-1.9398	ROHU_007728	-1.24052
ssa-miR-130d-1-5p	-1.9398	ROHU_007736	-0.667003
ssa-miR-130d-1-5p	-1.9398	ROHU_026285	-0.636156
ssa-miR-130d-1-5p	-1.9398	ROHU_026305	-0.665821
ssa-miR-130d-1-5p	-1.9398	ROHU_026364	-0.73714
ssa-miR-130d-1-5p	-1.9398	ROHU_007858	-0.88397
ssa-miR-130d-1-5p	-1.9398	ROHU_007865	-0.791595
ssa-miR-130d-1-5p	-1.9398	ROHU_036974	-0.572193
ssa-miR-130d-1-5p	-1.9398	ROHU_026560	-1.08657
ssa-miR-130d-1-5p	-1.9398	ROHU_036983	-0.591727
ssa-miR-130d-1-5p	-1.9398	ROHU_026627	3.62778
ssa-miR-130d-1-5p	-1.9398	ROHU_026838	1.31706
ssa-miR-130d-1-5p	-1.9398	ROHU_008056	-1.19178
ssa-miR-130d-1-5p	-1.9398	ROHU_008099	2.90913
ssa-miR-130d-1-5p	-1.9398	ROHU_008121	-0.721687
ssa-miR-130d-1-5p	-1.9398	ROHU_027070	-0.619937
ssa-miR-130d-1-5p	-1.9398	ROHU_027204	-0.871442
ssa-miR-130d-1-5p	-1.9398	ROHU_008240	1.86051
ssa-miR-130d-1-5p	-1.9398	ROHU_037048	-0.969636
ssa-miR-130d-1-5p	-1.9398	ROHU_008281	2.27314
ssa-miR-130d-1-5p	-1.9398	ROHU_008312	2.39958
ssa-miR-130d-1-5p	-1.9398	ROHU_008319	-2.04431
ssa-miR-130d-1-5p	-1.9398	ROHU_027699	-0.707557
ssa-miR-130d-1-5p	-1.9398	ROHU_027743	0.642123
ssa-miR-130d-1-5p	-1.9398	ROHU_027780	-0.741567
ssa-miR-130d-1-5p	-1.9398	ROHU_008571	2.07956
ssa-miR-130d-1-5p	-1.9398	ROHU_037084	-0.554963
ssa-miR-130d-1-5p	-1.9398	ROHU_008667	-0.694387
ssa-miR-130d-1-5p	-1.9398	ROHU_028000	0.606789
ssa-miR-130d-1-5p	-1.9398	ROHU_037098	1.77361
ssa-miR-130d-1-5p	-1.9398	ROHU_037109	0.794856
ssa-miR-130d-1-5p	-1.9398	ROHU_028220	-0.805225
ssa-miR-130d-1-5p	-1.9398	ROHU_028241	0.665829
ssa-miR-130d-1-5p	-1.9398	ROHU_037123	-0.778122
ssa-miR-130d-1-5p	-1.9398	ROHU_008822	-4.29061
ssa-miR-130d-1-5p	-1.9398	ROHU_028285	-2.53264
ssa-miR-130d-1-5p	-1.9398	ROHU_037135	-0.679167
ssa-miR-130d-1-5p	-1.9398	ROHU_028321	-1.13047
ssa-miR-130d-1-5p	-1.9398	ROHU_037140	-0.824528
ssa-miR-130d-1-5p	-1.9398	ROHU_037142	-0.994486
ssa-miR-130d-1-5p	-1.9398	ROHU_037148	-1.02571
ssa-miR-130d-1-5p	-1.9398	ROHU_028377	-0.750017
ssa-miR-130d-1-5p	-1.9398	ROHU_028400	-0.84001
ssa-miR-130d-1-5p	-1.9398	ROHU_028407	-0.904542
ssa-miR-130d-1-5p	-1.9398	ROHU_028418	5.83301
ssa-miR-130d-1-5p	-1.9398	ROHU_037159	4.80417
ssa-miR-130d-1-5p	-1.9398	ROHU_037161	0.68183
ssa-miR-130d-1-5p	-1.9398	ROHU_028556	-0.636051
ssa-miR-130d-1-5p	-1.9398	ROHU_028565	5.69258
ssa-miR-130d-1-5p	-1.9398	ROHU_009001	-0.673245
ssa-miR-130d-1-5p	-1.9398	ROHU_028590	-1.46835
ssa-miR-130d-1-5p	-1.9398	ROHU_009093	3.48079
ssa-miR-130d-1-5p	-1.9398	ROHU_009125	-0.601571
ssa-miR-130d-1-5p	-1.9398	ROHU_009165	1.6479
ssa-miR-130d-1-5p	-1.9398	ROHU_009183	-1.27935
ssa-miR-130d-1-5p	-1.9398	ROHU_009406	7.23694
ssa-miR-130d-1-5p	-1.9398	ROHU_028968	-0.578523
ssa-miR-130d-1-5p	-1.9398	ROHU_028969	-0.907709
ssa-miR-130d-1-5p	-1.9398	ROHU_028996	-0.646592
ssa-miR-130d-1-5p	-1.9398	ROHU_037224	-0.567495
ssa-miR-130d-1-5p	-1.9398	ROHU_029159	-0.767666
ssa-miR-130d-1-5p	-1.9398	ROHU_037231	-6.36516
ssa-miR-130d-1-5p	-1.9398	ROHU_037236	-1.53578
ssa-miR-130d-1-5p	-1.9398	ROHU_029314	-0.702491
ssa-miR-130d-1-5p	-1.9398	ROHU_010015	1.727
ssa-miR-130d-1-5p	-1.9398	ROHU_029569	1.40691
ssa-miR-130d-1-5p	-1.9398	ROHU_029582	-0.981104
ssa-miR-130d-1-5p	-1.9398	ROHU_010143	-0.723233
ssa-miR-130d-1-5p	-1.9398	ROHU_010145	-0.966074
ssa-miR-130d-1-5p	-1.9398	ROHU_029642	-2.42919
ssa-miR-130d-1-5p	-1.9398	ROHU_010175	2.11125
ssa-miR-130d-1-5p	-1.9398	ROHU_010177	2.69635
ssa-miR-130d-1-5p	-1.9398	ROHU_010188	4.13388
ssa-miR-130d-1-5p	-1.9398	ROHU_010244	1.96702
ssa-miR-130d-1-5p	-1.9398	ROHU_010253	2.22577
ssa-miR-130d-1-5p	-1.9398	ROHU_037283	-0.832957
ssa-miR-130d-1-5p	-1.9398	ROHU_037286	-5.29088
ssa-miR-130d-1-5p	-1.9398	ROHU_010386	-1.69646
ssa-miR-130d-1-5p	-1.9398	ROHU_010422	-0.63722
ssa-miR-130d-1-5p	-1.9398	ROHU_010441	-0.614192
ssa-miR-130d-1-5p	-1.9398	ROHU_029865	-1.37953
ssa-miR-130d-1-5p	-1.9398	ROHU_010458	-0.628288
ssa-miR-130d-1-5p	-1.9398	ROHU_010547	-1.14928
ssa-miR-130d-1-5p	-1.9398	ROHU_010559	-0.8643
ssa-miR-130d-1-5p	-1.9398	ROHU_010562	-2.92505
ssa-miR-130d-1-5p	-1.9398	ROHU_030010	3.66152
ssa-miR-130d-1-5p	-1.9398	ROHU_010624	-6.40061
ssa-miR-130d-1-5p	-1.9398	ROHU_010718	-1.12
ssa-miR-130d-1-5p	-1.9398	ROHU_010796	-1.80365
ssa-miR-130d-1-5p	-1.9398	ROHU_030537	-0.636437
ssa-miR-130d-1-5p	-1.9398	ROHU_030546	-0.588617
ssa-miR-130d-1-5p	-1.9398	ROHU_010902	-0.764125
ssa-miR-130d-1-5p	-1.9398	ROHU_030703	-1.47724
ssa-miR-130d-1-5p	-1.9398	ROHU_037360	-0.851578
ssa-miR-130d-1-5p	-1.9398	ROHU_030736	-0.699586
ssa-miR-130d-1-5p	-1.9398	ROHU_030750	-1.21644
ssa-miR-130d-1-5p	-1.9398	ROHU_030768	-0.850055
ssa-miR-130d-1-5p	-1.9398	ROHU_010906	-0.967908
ssa-miR-130d-1-5p	-1.9398	ROHU_030976	-0.706552
ssa-miR-130d-1-5p	-1.9398	ROHU_037380	-0.706732
ssa-miR-130d-1-5p	-1.9398	ROHU_031101	-0.705547
ssa-miR-130d-1-5p	-1.9398	ROHU_010958	2.43608
ssa-miR-130d-1-5p	-1.9398	ROHU_031294	1.54234
ssa-miR-130d-1-5p	-1.9398	ROHU_031367	-0.550257
ssa-miR-130d-1-5p	-1.9398	ROHU_031401	-0.763244
ssa-miR-130d-1-5p	-1.9398	ROHU_031434	-0.735302
ssa-miR-130d-1-5p	-1.9398	ROHU_011099	-0.694393
ssa-miR-130d-1-5p	-1.9398	ROHU_035275	-0.609683
ssa-miR-130d-1-5p	-1.9398	ROHU_035293	-0.654098
ssa-miR-130d-1-5p	-1.9398	ROHU_031533	-3.53982
ssa-miR-130d-1-5p	-1.9398	ROHU_011387	1.65629
ssa-miR-130d-1-5p	-1.9398	ROHU_035303	-0.988125
ssa-miR-130d-1-5p	-1.9398	ROHU_011501	-0.826414
ssa-miR-130d-1-5p	-1.9398	ROHU_031591	-1.10344
ssa-miR-130d-1-5p	-1.9398	ROHU_031686	-0.688937
ssa-miR-130d-1-5p	-1.9398	ROHU_031798	0.758844
ssa-miR-130d-1-5p	-1.9398	ROHU_031926	-1.71962
ssa-miR-130d-1-5p	-1.9398	ROHU_035398	-0.560625
ssa-miR-130d-1-5p	-1.9398	ROHU_032107	-0.944656
ssa-miR-130d-1-5p	-1.9398	ROHU_032114	6.17379
ssa-miR-130d-1-5p	-1.9398	ROHU_011819	-0.57329
ssa-miR-130d-1-5p	-1.9398	ROHU_032245	-0.782617
ssa-miR-130d-1-5p	-1.9398	ROHU_035138	-0.986262
ssa-miR-130d-1-5p	-1.9398	ROHU_032272	-0.55347
ssa-miR-130d-1-5p	-1.9398	ROHU_032319	0.702123
ssa-miR-130d-1-5p	-1.9398	ROHU_011987	-0.572853
ssa-miR-130d-1-5p	-1.9398	ROHU_032443	-1.60194
ssa-miR-130d-1-5p	-1.9398	ROHU_032534	3.48153
ssa-miR-130d-1-5p	-1.9398	ROHU_032547	-0.761412
ssa-miR-130d-1-5p	-1.9398	ROHU_012110	-0.745082
ssa-miR-130d-1-5p	-1.9398	ROHU_012142	-0.876234
ssa-miR-130d-1-5p	-1.9398	ROHU_012148	-0.679913
ssa-miR-130d-1-5p	-1.9398	ROHU_032743	4.92522
ssa-miR-130d-1-5p	-1.9398	ROHU_032773	-0.5539
ssa-miR-130d-1-5p	-1.9398	ROHU_012415	-1.23092
ssa-miR-130d-1-5p	-1.9398	ROHU_032859	-0.591576
ssa-miR-130d-1-5p	-1.9398	ROHU_032947	1.10057
ssa-miR-130d-1-5p	-1.9398	ROHU_033102	0.653946
ssa-miR-130d-1-5p	-1.9398	ROHU_035565	0.741196
ssa-miR-130d-1-5p	-1.9398	ROHU_033198	-0.734166
ssa-miR-130d-1-5p	-1.9398	ROHU_033260	2.54242
ssa-miR-130d-1-5p	-1.9398	ROHU_012613	6.36646
ssa-miR-130d-1-5p	-1.9398	ROHU_035600	-0.784529
ssa-miR-130d-1-5p	-1.9398	ROHU_033407	-0.853041
ssa-miR-130d-1-5p	-1.9398	ROHU_035619	-0.805512
ssa-miR-130d-1-5p	-1.9398	ROHU_035624	7.28406
ssa-miR-130d-1-5p	-1.9398	ROHU_012724	3.28224
ssa-miR-130d-1-5p	-1.9398	ROHU_012766	2.13146
ssa-miR-130d-1-5p	-1.9398	ROHU_033832	-1.83874
ssa-miR-130d-1-5p	-1.9398	ROHU_033907	-0.661095
ssa-miR-130d-1-5p	-1.9398	ROHU_033981	-0.668128
ssa-miR-130d-1-5p	-1.9398	ROHU_033987	-0.733105
ssa-miR-130d-1-5p	-1.9398	ROHU_012921	-0.728512
ssa-miR-130d-1-5p	-1.9398	ROHU_012939	-0.640212
ssa-miR-130d-1-5p	-1.9398	ROHU_012991	0.740316
ssa-miR-130d-1-5p	-1.9398	ROHU_034129	2.56757
ssa-miR-130d-1-5p	-1.9398	ROHU_034158	-0.701318
ssa-miR-130d-1-5p	-1.9398	ROHU_034173	1.97653
ssa-miR-130d-1-5p	-1.9398	ROHU_035749	-0.763778
ssa-miR-130d-1-5p	-1.9398	ROHU_013205	-0.651658
ssa-miR-130d-1-5p	-1.9398	ROHU_035764	-0.732157
ssa-miR-130d-1-5p	-1.9398	ROHU_013263	-1.18669
ssa-miR-130d-1-5p	-1.9398	ROHU_013296	-0.622669
ssa-miR-130d-1-5p	-1.9398	ROHU_034352	0.727527
ssa-miR-130d-1-5p	-1.9398	ROHU_013321	-1.32813
ssa-miR-130d-1-5p	-1.9398	ROHU_013416	3.65717
ssa-miR-130d-1-5p	-1.9398	ROHU_034484	-1.2582
ssa-miR-130d-1-5p	-1.9398	ROHU_034523	-1.03833
ssa-miR-130d-1-5p	-1.9398	ROHU_013581	3.24314
ssa-miR-130d-1-5p	-1.9398	ROHU_035830	-0.791917
ssa-miR-130d-1-5p	-1.9398	ROHU_034735	2.11988
ssa-miR-130d-1-5p	-1.9398	ROHU_013659	-0.618308
ssa-miR-130d-1-5p	-1.9398	ROHU_035840	-0.768933
ssa-miR-130d-1-5p	-1.9398	ROHU_034839	-0.837477
ssa-miR-130d-1-5p	-1.9398	ROHU_034982	-1.48401
ssa-miR-130d-1-5p	-1.9398	ROHU_035044	3.68547
ssa-miR-130d-1-5p	-1.9398	ROHU_013821	-0.979917
ssa-miR-144-5p	-4.60232	ROHU_000661	-0.713343
ssa-miR-144-5p	-4.60232	ROHU_000917	6.42594
ssa-miR-144-5p	-4.60232	ROHU_000980	1.97207
ssa-miR-144-5p	-4.60232	ROHU_001392	-7.92233
ssa-miR-144-5p	-4.60232	ROHU_002338	-0.852809
ssa-miR-144-5p	-4.60232	ROHU_002397	1.94811
ssa-miR-144-5p	-4.60232	ROHU_003219	4.01782
ssa-miR-144-5p	-4.60232	ROHU_003436	3.25272
ssa-miR-144-5p	-4.60232	ROHU_003803	-1.18136
ssa-miR-144-5p	-4.60232	ROHU_014405	-0.558712
ssa-miR-144-5p	-4.60232	ROHU_014486	-0.58202
ssa-miR-144-5p	-4.60232	ROHU_014527	3.1447
ssa-miR-144-5p	-4.60232	ROHU_003944	-0.634605
ssa-miR-144-5p	-4.60232	ROHU_014661	3.2801
ssa-miR-144-5p	-4.60232	ROHU_014662	2.60902
ssa-miR-144-5p	-4.60232	ROHU_014698	-0.664324
ssa-miR-144-5p	-4.60232	ROHU_014873	-1.01529
ssa-miR-144-5p	-4.60232	ROHU_015043	1.59111
ssa-miR-144-5p	-4.60232	ROHU_004163	-0.919604
ssa-miR-144-5p	-4.60232	ROHU_015280	-0.831871
ssa-miR-144-5p	-4.60232	ROHU_015285	-0.782417
ssa-miR-144-5p	-4.60232	ROHU_036046	-0.779765
ssa-miR-144-5p	-4.60232	ROHU_036049	-0.855535
ssa-miR-144-5p	-4.60232	ROHU_015728	2.52698
ssa-miR-144-5p	-4.60232	ROHU_036090	-0.622673
ssa-miR-144-5p	-4.60232	ROHU_004496	2.58001
ssa-miR-144-5p	-4.60232	ROHU_036101	-0.986113
ssa-miR-144-5p	-4.60232	ROHU_016127	-1.11007
ssa-miR-144-5p	-4.60232	ROHU_016471	-0.697047
ssa-miR-144-5p	-4.60232	ROHU_016578	2.09016
ssa-miR-144-5p	-4.60232	ROHU_017042	-1.24639
ssa-miR-144-5p	-4.60232	ROHU_017061	-1.28075
ssa-miR-144-5p	-4.60232	ROHU_017088	2.63163
ssa-miR-144-5p	-4.60232	ROHU_017340	-0.805857
ssa-miR-144-5p	-4.60232	ROHU_036210	-0.785198
ssa-miR-144-5p	-4.60232	ROHU_017523	-2.32716
ssa-miR-144-5p	-4.60232	ROHU_005007	-0.800216
ssa-miR-144-5p	-4.60232	ROHU_017968	-0.706714
ssa-miR-144-5p	-4.60232	ROHU_018088	-0.896091
ssa-miR-144-5p	-4.60232	ROHU_005143	-0.65776
ssa-miR-144-5p	-4.60232	ROHU_018149	-0.878031
ssa-miR-144-5p	-4.60232	ROHU_036260	-0.826451
ssa-miR-144-5p	-4.60232	ROHU_005223	-0.716376
ssa-miR-144-5p	-4.60232	ROHU_005234	-0.841385
ssa-miR-144-5p	-4.60232	ROHU_005245	-1.21341
ssa-miR-144-5p	-4.60232	ROHU_019679	-1.16245
ssa-miR-144-5p	-4.60232	ROHU_020333	-0.779938
ssa-miR-144-5p	-4.60232	ROHU_020433	-0.593583
ssa-miR-144-5p	-4.60232	ROHU_036451	-0.841553
ssa-miR-144-5p	-4.60232	ROHU_020718	-0.93747
ssa-miR-144-5p	-4.60232	ROHU_020803	-1.15497
ssa-miR-144-5p	-4.60232	ROHU_036477	-0.668465
ssa-miR-144-5p	-4.60232	ROHU_021023	-0.788516
ssa-miR-144-5p	-4.60232	ROHU_021151	1.55519
ssa-miR-144-5p	-4.60232	ROHU_021209	-0.629927
ssa-miR-144-5p	-4.60232	ROHU_021316	-1.01027
ssa-miR-144-5p	-4.60232	ROHU_021449	-1.37475
ssa-miR-144-5p	-4.60232	ROHU_005935	-1.18194
ssa-miR-144-5p	-4.60232	ROHU_036570	2.21854
ssa-miR-144-5p	-4.60232	ROHU_006005	-0.572097
ssa-miR-144-5p	-4.60232	ROHU_021913	5.69258
ssa-miR-144-5p	-4.60232	ROHU_021935	2.71374
ssa-miR-144-5p	-4.60232	ROHU_022035	-0.718215
ssa-miR-144-5p	-4.60232	ROHU_022101	-0.618786
ssa-miR-144-5p	-4.60232	ROHU_022592	-0.780095
ssa-miR-144-5p	-4.60232	ROHU_036655	-1.27404
ssa-miR-144-5p	-4.60232	ROHU_036666	-0.603584
ssa-miR-144-5p	-4.60232	ROHU_023008	-0.76951
ssa-miR-144-5p	-4.60232	ROHU_023073	1.60508
ssa-miR-144-5p	-4.60232	ROHU_023094	-1.07681
ssa-miR-144-5p	-4.60232	ROHU_006458	2.47214
ssa-miR-144-5p	-4.60232	ROHU_006496	-0.679864
ssa-miR-144-5p	-4.60232	ROHU_023528	-0.733319
ssa-miR-144-5p	-4.60232	ROHU_023865	-0.926831
ssa-miR-144-5p	-4.60232	ROHU_023923	-1.9717
ssa-miR-144-5p	-4.60232	ROHU_024005	-1.50183
ssa-miR-144-5p	-4.60232	ROHU_024048	-0.979816
ssa-miR-144-5p	-4.60232	ROHU_006961	-1.2057
ssa-miR-144-5p	-4.60232	ROHU_024346	-0.728413
ssa-miR-144-5p	-4.60232	ROHU_024450	-0.698447
ssa-miR-144-5p	-4.60232	ROHU_036830	-1.0376
ssa-miR-144-5p	-4.60232	ROHU_024600	-0.71916
ssa-miR-144-5p	-4.60232	ROHU_007102	-0.595265
ssa-miR-144-5p	-4.60232	ROHU_024937	-0.742575
ssa-miR-144-5p	-4.60232	ROHU_024955	2.5536
ssa-miR-144-5p	-4.60232	ROHU_025018	-0.920684
ssa-miR-144-5p	-4.60232	ROHU_007405	-1.03352
ssa-miR-144-5p	-4.60232	ROHU_007715	-1.63466
ssa-miR-144-5p	-4.60232	ROHU_026285	-0.636156
ssa-miR-144-5p	-4.60232	ROHU_026404	-0.605389
ssa-miR-144-5p	-4.60232	ROHU_007858	-0.88397
ssa-miR-144-5p	-4.60232	ROHU_007865	-0.791595
ssa-miR-144-5p	-4.60232	ROHU_007894	3.23497
ssa-miR-144-5p	-4.60232	ROHU_026469	0.920853
ssa-miR-144-5p	-4.60232	ROHU_026489	1.91059
ssa-miR-144-5p	-4.60232	ROHU_026565	-0.643486
ssa-miR-144-5p	-4.60232	ROHU_026622	-0.942323
ssa-miR-144-5p	-4.60232	ROHU_026675	-0.781036
ssa-miR-144-5p	-4.60232	ROHU_026758	1.80575
ssa-miR-144-5p	-4.60232	ROHU_026840	-0.643662
ssa-miR-144-5p	-4.60232	ROHU_026878	-0.658968
ssa-miR-144-5p	-4.60232	ROHU_037002	-0.796383
ssa-miR-144-5p	-4.60232	ROHU_037005	-1.11983
ssa-miR-144-5p	-4.60232	ROHU_008121	-0.721687
ssa-miR-144-5p	-4.60232	ROHU_037018	-0.743611
ssa-miR-144-5p	-4.60232	ROHU_027159	1.93968
ssa-miR-144-5p	-4.60232	ROHU_027176	-0.695042
ssa-miR-144-5p	-4.60232	ROHU_037048	-0.969636
ssa-miR-144-5p	-4.60232	ROHU_008282	2.36288
ssa-miR-144-5p	-4.60232	ROHU_027475	4.74184
ssa-miR-144-5p	-4.60232	ROHU_008427	2.22906
ssa-miR-144-5p	-4.60232	ROHU_028107	0.928604
ssa-miR-144-5p	-4.60232	ROHU_008831	2.28014
ssa-miR-144-5p	-4.60232	ROHU_037160	-0.818658
ssa-miR-144-5p	-4.60232	ROHU_008994	1.91934
ssa-miR-144-5p	-4.60232	ROHU_009165	1.6479
ssa-miR-144-5p	-4.60232	ROHU_009395	-0.691566
ssa-miR-144-5p	-4.60232	ROHU_028990	-0.76616
ssa-miR-144-5p	-4.60232	ROHU_009663	-7.08431
ssa-miR-144-5p	-4.60232	ROHU_009669	5.94067
ssa-miR-144-5p	-4.60232	ROHU_009745	-6.22846
ssa-miR-144-5p	-4.60232	ROHU_029307	1.2569
ssa-miR-144-5p	-4.60232	ROHU_010128	2.2022
ssa-miR-144-5p	-4.60232	ROHU_010196	2.41835
ssa-miR-144-5p	-4.60232	ROHU_010197	1.9957
ssa-miR-144-5p	-4.60232	ROHU_010200	1.2368
ssa-miR-144-5p	-4.60232	ROHU_029839	-1.33799
ssa-miR-144-5p	-4.60232	ROHU_030175	-2.01343
ssa-miR-144-5p	-4.60232	ROHU_030217	-1.92017
ssa-miR-144-5p	-4.60232	ROHU_030315	-1.03706
ssa-miR-144-5p	-4.60232	ROHU_010765	-0.738898
ssa-miR-144-5p	-4.60232	ROHU_030537	-0.636437
ssa-miR-144-5p	-4.60232	ROHU_030546	-0.588617
ssa-miR-144-5p	-4.60232	ROHU_030573	-5.97352
ssa-miR-144-5p	-4.60232	ROHU_030621	-0.82292
ssa-miR-144-5p	-4.60232	ROHU_010896	-1.80759
ssa-miR-144-5p	-4.60232	ROHU_037365	-0.68196
ssa-miR-144-5p	-4.60232	ROHU_030803	-0.647959
ssa-miR-144-5p	-4.60232	ROHU_030886	-1.01505
ssa-miR-144-5p	-4.60232	ROHU_037380	-0.706732
ssa-miR-144-5p	-4.60232	ROHU_031231	-0.741144
ssa-miR-144-5p	-4.60232	ROHU_035248	-0.860098
ssa-miR-144-5p	-4.60232	ROHU_031486	-0.580213
ssa-miR-144-5p	-4.60232	ROHU_011346	-0.881837
ssa-miR-144-5p	-4.60232	ROHU_011387	1.65629
ssa-miR-144-5p	-4.60232	ROHU_011412	-0.708079
ssa-miR-144-5p	-4.60232	ROHU_031664	3.39021
ssa-miR-144-5p	-4.60232	ROHU_011633	1.98168
ssa-miR-144-5p	-4.60232	ROHU_032010	-5.41674
ssa-miR-144-5p	-4.60232	ROHU_011848	-0.773193
ssa-miR-144-5p	-4.60232	ROHU_011964	-3.2952
ssa-miR-144-5p	-4.60232	ROHU_011978	-0.639124
ssa-miR-144-5p	-4.60232	ROHU_012142	-0.876234
ssa-miR-144-5p	-4.60232	ROHU_012148	-0.679913
ssa-miR-144-5p	-4.60232	ROHU_012293	-1.04867
ssa-miR-144-5p	-4.60232	ROHU_032837	1.87417
ssa-miR-144-5p	-4.60232	ROHU_032863	1.60411
ssa-miR-144-5p	-4.60232	ROHU_012450	-0.882646
ssa-miR-144-5p	-4.60232	ROHU_033133	-1.46163
ssa-miR-144-5p	-4.60232	ROHU_012542	2.8878
ssa-miR-144-5p	-4.60232	ROHU_035603	-0.626318
ssa-miR-144-5p	-4.60232	ROHU_033372	-1.37402
ssa-miR-144-5p	-4.60232	ROHU_033403	-0.706477
ssa-miR-144-5p	-4.60232	ROHU_033496	-0.659672
ssa-miR-144-5p	-4.60232	ROHU_033552	-0.598529
ssa-miR-144-5p	-4.60232	ROHU_033611	-0.609641
ssa-miR-144-5p	-4.60232	ROHU_033655	-0.694379
ssa-miR-144-5p	-4.60232	ROHU_033809	-1.06694
ssa-miR-144-5p	-4.60232	ROHU_033833	-0.868787
ssa-miR-144-5p	-4.60232	ROHU_033907	-0.661095
ssa-miR-144-5p	-4.60232	ROHU_012939	-0.640212
ssa-miR-144-5p	-4.60232	ROHU_034029	-0.524676
ssa-miR-144-5p	-4.60232	ROHU_013062	4.37376
ssa-miR-144-5p	-4.60232	ROHU_034106	2.32779
ssa-miR-144-5p	-4.60232	ROHU_034129	2.56757
ssa-miR-144-5p	-4.60232	ROHU_034158	-0.701318
ssa-miR-144-5p	-4.60232	ROHU_013244	-0.582671
ssa-miR-144-5p	-4.60232	ROHU_034354	-5.8669
ssa-miR-144-5p	-4.60232	ROHU_013352	-0.658269
ssa-miR-144-5p	-4.60232	ROHU_035794	-0.621183
ssa-miR-144-5p	-4.60232	ROHU_013436	-0.668302
ssa-miR-144-5p	-4.60232	ROHU_013456	-0.661056
ssa-miR-144-5p	-4.60232	ROHU_013555	3.88848
ssa-miR-144-5p	-4.60232	ROHU_034559	1.52419
ssa-miR-144-5p	-4.60232	ROHU_034636	-0.676061
ssa-miR-144-5p	-4.60232	ROHU_013584	-0.623895
ssa-miR-144-5p	-4.60232	ROHU_034735	2.11988
ssa-miR-144-5p	-4.60232	ROHU_034844	1.80728
oni-miR-10628	-2.10598	ROHU_000419	2.64038
oni-miR-10628	-2.10598	ROHU_000660	-0.632587
oni-miR-10628	-2.10598	ROHU_001596	3.80838
oni-miR-10628	-2.10598	ROHU_001789	-0.738803
oni-miR-10628	-2.10598	ROHU_002537	-0.801978
oni-miR-10628	-2.10598	ROHU_014058	-0.631348
oni-miR-10628	-2.10598	ROHU_002964	-0.700028
oni-miR-10628	-2.10598	ROHU_002984	-0.804657
oni-miR-10628	-2.10598	ROHU_014093	-0.749099
oni-miR-10628	-2.10598	ROHU_003237	2.04019
oni-miR-10628	-2.10598	ROHU_014173	-1.63747
oni-miR-10628	-2.10598	ROHU_014299	-0.827335
oni-miR-10628	-2.10598	ROHU_014319	-0.628352
oni-miR-10628	-2.10598	ROHU_014405	-0.558712
oni-miR-10628	-2.10598	ROHU_003907	2.5197
oni-miR-10628	-2.10598	ROHU_003944	-0.634605
oni-miR-10628	-2.10598	ROHU_014669	-0.894851
oni-miR-10628	-2.10598	ROHU_035996	-0.836187
oni-miR-10628	-2.10598	ROHU_036008	-0.577925
oni-miR-10628	-2.10598	ROHU_004099	-0.60395
oni-miR-10628	-2.10598	ROHU_036016	-0.724414
oni-miR-10628	-2.10598	ROHU_015285	-0.782417
oni-miR-10628	-2.10598	ROHU_015289	-0.943031
oni-miR-10628	-2.10598	ROHU_036046	-0.779765
oni-miR-10628	-2.10598	ROHU_036070	-2.08043
oni-miR-10628	-2.10598	ROHU_015942	-2.9061
oni-miR-10628	-2.10598	ROHU_004535	-0.875266
oni-miR-10628	-2.10598	ROHU_016127	-1.11007
oni-miR-10628	-2.10598	ROHU_004642	-1.91251
oni-miR-10628	-2.10598	ROHU_016476	-0.631041
oni-miR-10628	-2.10598	ROHU_016688	-0.736735
oni-miR-10628	-2.10598	ROHU_017044	-0.906572
oni-miR-10628	-2.10598	ROHU_036183	-2.05811
oni-miR-10628	-2.10598	ROHU_017084	-3.10839
oni-miR-10628	-2.10598	ROHU_017324	-0.612111
oni-miR-10628	-2.10598	ROHU_017372	3.3696
oni-miR-10628	-2.10598	ROHU_004887	-1.00422
oni-miR-10628	-2.10598	ROHU_036231	-0.872225
oni-miR-10628	-2.10598	ROHU_017765	-0.616762
oni-miR-10628	-2.10598	ROHU_004956	-0.574903
oni-miR-10628	-2.10598	ROHU_005007	-0.800216
oni-miR-10628	-2.10598	ROHU_017907	-5.85118
oni-miR-10628	-2.10598	ROHU_018004	2.37126
oni-miR-10628	-2.10598	ROHU_018088	-0.896091
oni-miR-10628	-2.10598	ROHU_018091	1.09363
oni-miR-10628	-2.10598	ROHU_018166	-0.670328
oni-miR-10628	-2.10598	ROHU_018176	-0.688165
oni-miR-10628	-2.10598	ROHU_005195	-0.824721
oni-miR-10628	-2.10598	ROHU_018381	-0.886078
oni-miR-10628	-2.10598	ROHU_018404	-1.01908
oni-miR-10628	-2.10598	ROHU_018535	-2.58737
oni-miR-10628	-2.10598	ROHU_018580	-0.668091
oni-miR-10628	-2.10598	ROHU_018659	-0.688473
oni-miR-10628	-2.10598	ROHU_018677	-1.08494
oni-miR-10628	-2.10598	ROHU_018759	-0.926591
oni-miR-10628	-2.10598	ROHU_018761	-0.848109
oni-miR-10628	-2.10598	ROHU_005234	-0.841385
oni-miR-10628	-2.10598	ROHU_005301	-0.745329
oni-miR-10628	-2.10598	ROHU_019065	-0.988641
oni-miR-10628	-2.10598	ROHU_019163	5.39079
oni-miR-10628	-2.10598	ROHU_019262	-0.907078
oni-miR-10628	-2.10598	ROHU_036353	0.952582
oni-miR-10628	-2.10598	ROHU_019473	-1.22149
oni-miR-10628	-2.10598	ROHU_019624	-0.76651
oni-miR-10628	-2.10598	ROHU_019723	-0.648607
oni-miR-10628	-2.10598	ROHU_019767	-0.687262
oni-miR-10628	-2.10598	ROHU_019776	-0.917298
oni-miR-10628	-2.10598	ROHU_019990	-0.762619
oni-miR-10628	-2.10598	ROHU_020325	-0.78792
oni-miR-10628	-2.10598	ROHU_005552	-0.820899
oni-miR-10628	-2.10598	ROHU_036451	-0.841553
oni-miR-10628	-2.10598	ROHU_036457	0.837778
oni-miR-10628	-2.10598	ROHU_020803	-1.15497
oni-miR-10628	-2.10598	ROHU_020864	-0.85729
oni-miR-10628	-2.10598	ROHU_020986	-0.906258
oni-miR-10628	-2.10598	ROHU_021097	-0.627606
oni-miR-10628	-2.10598	ROHU_021150	-0.800172
oni-miR-10628	-2.10598	ROHU_021167	0.619801
oni-miR-10628	-2.10598	ROHU_021170	1.76328
oni-miR-10628	-2.10598	ROHU_021350	-0.556783
oni-miR-10628	-2.10598	ROHU_005835	-0.583689
oni-miR-10628	-2.10598	ROHU_021449	-1.37475
oni-miR-10628	-2.10598	ROHU_036533	-0.589786
oni-miR-10628	-2.10598	ROHU_036557	-0.795982
oni-miR-10628	-2.10598	ROHU_021819	-0.633014
oni-miR-10628	-2.10598	ROHU_006006	-2.66416
oni-miR-10628	-2.10598	ROHU_006048	-0.557759
oni-miR-10628	-2.10598	ROHU_022112	-0.771894
oni-miR-10628	-2.10598	ROHU_006063	0.891206
oni-miR-10628	-2.10598	ROHU_022284	-0.562364
oni-miR-10628	-2.10598	ROHU_022291	2.23307
oni-miR-10628	-2.10598	ROHU_006188	-0.657468
oni-miR-10628	-2.10598	ROHU_006215	-0.730272
oni-miR-10628	-2.10598	ROHU_022656	-1.10602
oni-miR-10628	-2.10598	ROHU_036661	-0.802295
oni-miR-10628	-2.10598	ROHU_022999	-0.813153
oni-miR-10628	-2.10598	ROHU_023008	-0.76951
oni-miR-10628	-2.10598	ROHU_023013	-0.687856
oni-miR-10628	-2.10598	ROHU_023204	1.03821
oni-miR-10628	-2.10598	ROHU_006638	-0.742656
oni-miR-10628	-2.10598	ROHU_036720	-0.779608
oni-miR-10628	-2.10598	ROHU_023383	0.614561
oni-miR-10628	-2.10598	ROHU_023388	-0.671176
oni-miR-10628	-2.10598	ROHU_006687	-0.747897
oni-miR-10628	-2.10598	ROHU_006710	-0.586844
oni-miR-10628	-2.10598	ROHU_023528	-0.733319
oni-miR-10628	-2.10598	ROHU_006786	-0.551243
oni-miR-10628	-2.10598	ROHU_006848	-0.787143
oni-miR-10628	-2.10598	ROHU_023912	-1.13615
oni-miR-10628	-2.10598	ROHU_036781	-0.578921
oni-miR-10628	-2.10598	ROHU_036783	-0.62488
oni-miR-10628	-2.10598	ROHU_024022	-0.613491
oni-miR-10628	-2.10598	ROHU_024044	0.747658
oni-miR-10628	-2.10598	ROHU_024048	-0.979816
oni-miR-10628	-2.10598	ROHU_024140	0.568412
oni-miR-10628	-2.10598	ROHU_024191	-0.99504
oni-miR-10628	-2.10598	ROHU_024192	-0.625144
oni-miR-10628	-2.10598	ROHU_024296	-0.590717
oni-miR-10628	-2.10598	ROHU_024381	-0.76545
oni-miR-10628	-2.10598	ROHU_006968	-0.586442
oni-miR-10628	-2.10598	ROHU_006970	-0.810514
oni-miR-10628	-2.10598	ROHU_024450	-0.698447
oni-miR-10628	-2.10598	ROHU_036830	-1.0376
oni-miR-10628	-2.10598	ROHU_024547	5.70846
oni-miR-10628	-2.10598	ROHU_036833	-1.32035
oni-miR-10628	-2.10598	ROHU_024600	-0.71916
oni-miR-10628	-2.10598	ROHU_007012	-0.622689
oni-miR-10628	-2.10598	ROHU_024744	-0.705432
oni-miR-10628	-2.10598	ROHU_024829	-0.536439
oni-miR-10628	-2.10598	ROHU_024896	-0.596808
oni-miR-10628	-2.10598	ROHU_007102	-0.595265
oni-miR-10628	-2.10598	ROHU_024937	-0.742575
oni-miR-10628	-2.10598	ROHU_024950	-1.01487
oni-miR-10628	-2.10598	ROHU_025044	-0.587153
oni-miR-10628	-2.10598	ROHU_025093	3.07613
oni-miR-10628	-2.10598	ROHU_025099	-1.0322
oni-miR-10628	-2.10598	ROHU_007138	-0.640923
oni-miR-10628	-2.10598	ROHU_025332	6.38427
oni-miR-10628	-2.10598	ROHU_025392	-0.887015
oni-miR-10628	-2.10598	ROHU_025812	-1.30932
oni-miR-10628	-2.10598	ROHU_007366	1.24047
oni-miR-10628	-2.10598	ROHU_036950	-0.613026
oni-miR-10628	-2.10598	ROHU_026285	-0.636156
oni-miR-10628	-2.10598	ROHU_007858	-0.88397
oni-miR-10628	-2.10598	ROHU_007865	-0.791595
oni-miR-10628	-2.10598	ROHU_007868	-0.852334
oni-miR-10628	-2.10598	ROHU_026489	1.91059
oni-miR-10628	-2.10598	ROHU_036974	-0.572193
oni-miR-10628	-2.10598	ROHU_037002	-0.796383
oni-miR-10628	-2.10598	ROHU_026932	-0.746443
oni-miR-10628	-2.10598	ROHU_026988	-0.702187
oni-miR-10628	-2.10598	ROHU_008115	-0.890376
oni-miR-10628	-2.10598	ROHU_027105	-0.57079
oni-miR-10628	-2.10598	ROHU_037018	-0.743611
oni-miR-10628	-2.10598	ROHU_037050	-2.31827
oni-miR-10628	-2.10598	ROHU_008352	-0.842643
oni-miR-10628	-2.10598	ROHU_027734	-0.82837
oni-miR-10628	-2.10598	ROHU_027863	-8.3013
oni-miR-10628	-2.10598	ROHU_028156	-6.81802
oni-miR-10628	-2.10598	ROHU_028220	-0.805225
oni-miR-10628	-2.10598	ROHU_037121	-0.660268
oni-miR-10628	-2.10598	ROHU_037184	-0.95246
oni-miR-10628	-2.10598	ROHU_009284	-5.31328
oni-miR-10628	-2.10598	ROHU_009630	-1.16801
oni-miR-10628	-2.10598	ROHU_037212	-1.49738
oni-miR-10628	-2.10598	ROHU_029314	-0.702491
oni-miR-10628	-2.10598	ROHU_029323	-1.77028
oni-miR-10628	-2.10598	ROHU_010012	-2.40204
oni-miR-10628	-2.10598	ROHU_010076	-0.962123
oni-miR-10628	-2.10598	ROHU_010078	-0.605023
oni-miR-10628	-2.10598	ROHU_010241	-1.18183
oni-miR-10628	-2.10598	ROHU_029889	-0.760349
oni-miR-10628	-2.10598	ROHU_029990	-1.05879
oni-miR-10628	-2.10598	ROHU_030175	-2.01343
oni-miR-10628	-2.10598	ROHU_030260	-1.03848
oni-miR-10628	-2.10598	ROHU_030436	-1.18282
oni-miR-10628	-2.10598	ROHU_030621	-0.82292
oni-miR-10628	-2.10598	ROHU_030693	-3.98648
oni-miR-10628	-2.10598	ROHU_037360	-0.851578
oni-miR-10628	-2.10598	ROHU_030770	-0.598471
oni-miR-10628	-2.10598	ROHU_030785	-2.17503
oni-miR-10628	-2.10598	ROHU_030976	-0.706552
oni-miR-10628	-2.10598	ROHU_037380	-0.706732
oni-miR-10628	-2.10598	ROHU_011073	-0.796556
oni-miR-10628	-2.10598	ROHU_011082	-0.797953
oni-miR-10628	-2.10598	ROHU_031431	-0.806661
oni-miR-10628	-2.10598	ROHU_031437	-0.569526
oni-miR-10628	-2.10598	ROHU_035271	-0.69412
oni-miR-10628	-2.10598	ROHU_035275	-0.609683
oni-miR-10628	-2.10598	ROHU_035293	-0.654098
oni-miR-10628	-2.10598	ROHU_011376	1.19298
oni-miR-10628	-2.10598	ROHU_031591	-1.10344
oni-miR-10628	-2.10598	ROHU_035329	-0.780353
oni-miR-10628	-2.10598	ROHU_011527	-2.34541
oni-miR-10628	-2.10598	ROHU_011542	-1.15704
oni-miR-10628	-2.10598	ROHU_011544	-1.18518
oni-miR-10628	-2.10598	ROHU_031909	0.943354
oni-miR-10628	-2.10598	ROHU_035390	-1.0998
oni-miR-10628	-2.10598	ROHU_035398	-0.560625
oni-miR-10628	-2.10598	ROHU_032028	-0.934174
oni-miR-10628	-2.10598	ROHU_035433	-3.48695
oni-miR-10628	-2.10598	ROHU_011807	1.51794
oni-miR-10628	-2.10598	ROHU_011819	-0.57329
oni-miR-10628	-2.10598	ROHU_011845	-0.916609
oni-miR-10628	-2.10598	ROHU_011848	-0.773193
oni-miR-10628	-2.10598	ROHU_011987	-0.572853
oni-miR-10628	-2.10598	ROHU_012050	3.89511
oni-miR-10628	-2.10598	ROHU_032863	1.60411
oni-miR-10628	-2.10598	ROHU_032869	-0.727501
oni-miR-10628	-2.10598	ROHU_012456	-0.742185
oni-miR-10628	-2.10598	ROHU_035562	-0.690447
oni-miR-10628	-2.10598	ROHU_033221	-0.665865
oni-miR-10628	-2.10598	ROHU_035573	-1.10538
oni-miR-10628	-2.10598	ROHU_012637	-1.34879
oni-miR-10628	-2.10598	ROHU_035609	-0.720867
oni-miR-10628	-2.10598	ROHU_035619	-0.805512
oni-miR-10628	-2.10598	ROHU_033490	-0.668473
oni-miR-10628	-2.10598	ROHU_012749	-0.686248
oni-miR-10628	-2.10598	ROHU_012796	-1.14985
oni-miR-10628	-2.10598	ROHU_035648	-1.60592
oni-miR-10628	-2.10598	ROHU_035649	-1.45131
oni-miR-10628	-2.10598	ROHU_033611	-0.609641
oni-miR-10628	-2.10598	ROHU_012829	-0.694767
oni-miR-10628	-2.10598	ROHU_033809	-1.06694
oni-miR-10628	-2.10598	ROHU_035686	-0.730463
oni-miR-10628	-2.10598	ROHU_033894	-0.831904
oni-miR-10628	-2.10598	ROHU_034078	-0.810359
oni-miR-10628	-2.10598	ROHU_013085	-0.729901
oni-miR-10628	-2.10598	ROHU_035794	-0.621183
oni-miR-10628	-2.10598	ROHU_013436	-0.668302
oni-miR-10628	-2.10598	ROHU_013456	-0.661056
oni-miR-10628	-2.10598	ROHU_013517	-0.708443
oni-miR-10628	-2.10598	ROHU_035815	-0.716667
oni-miR-10628	-2.10598	ROHU_034523	-1.03833
oni-miR-10628	-2.10598	ROHU_035816	-0.643088
oni-miR-10628	-2.10598	ROHU_035817	-0.65491
oni-miR-10628	-2.10598	ROHU_013598	-0.760915
oni-miR-10628	-2.10598	ROHU_034714	-1.43081
oni-miR-10628	-2.10598	ROHU_035840	-0.768933
oni-miR-10628	-2.10598	ROHU_034839	-0.837477
oni-miR-10628	-2.10598	ROHU_034881	-0.760445
oni-miR-10628	-2.10598	ROHU_034907	3.41517
oni-miR-10628	-2.10598	ROHU_035206	-1.1191
oni-miR-10628	-2.10598	ROHU_035876	-1.93436
oni-miR-10628	-2.10598	ROHU_035005	-1.54674
oni-miR-10628	-2.10598	ROHU_035880	-0.636415
oni-miR-10628	-2.10598	ROHU_013835	-0.810727
oni-miR-10628	-2.10598	ROHU_013844	-0.640856
