# Supplementary material for: Integrative miRNA-mRNA network analysis to identify crucial pathways of salinity adaptation in brain transcriptome of Labeo rohita
Source: Front Genet. 2023 Aug 31;14:1209843. doi: 10.3389/fgene.2023.1209843 (PMC10500595; doi:10.3389/fgene.2023.1209843)
Supplement: Supplementary file 3 [file Table6.XLSX]

## Sheet: oni-miR-10712
Supplementary table S6. KEGG pathway enrichment analysis of oni-miR-10712 miRNA targeted differentially expressed genes (mRNAs)
KEGG term	Database	Input no.	Background no.	P-value
Adipocytokine signaling pathway	KEGG	4	211	0.0199537
Fatty acid biosynthesis	KEGG	2	44	0.0203789
Wnt signaling pathway	KEGG	6	443	0.0213085
Adrenergic signaling in cardiomyocytes	KEGG	6	481	0.0300588
Fatty acid metabolism	KEGG	3	138	0.0302143
Calcium signaling pathway	KEGG	7	617	0.0309584
Focal adhesion	KEGG	7	640	0.0365105
Cardiac muscle contraction	KEGG	4	263	0.0395317
Neuroactive ligand-receptor interaction	KEGG	10	1101	0.0416568
Fatty acid degradation	KEGG	2	75	0.0523589
Adherens junction	KEGG	4	298	0.0572127
Glycosaminoglycan biosynthesis - heparan sulfate / heparin	KEGG	2	80	0.0585244
Melanogenesis	KEGG	4	305	0.0611822
Aminoacyl-tRNA biosynthesis	KEGG	2	86	0.0662339
Purine metabolism	KEGG	4	327	0.0745764
Salmonella infection	KEGG	3	219	0.0903337
Metabolic pathways	KEGG	20	3032	0.0941071
Ferroptosis	KEGG	2	118	0.112123
Insulin signaling pathway	KEGG	4	403	0.130811
Hedgehog signaling pathway	KEGG	2	131	0.132572
ErbB signaling pathway	KEGG	3	263	0.134524
Histidine metabolism	KEGG	1	30	0.137586
Selenocompound metabolism	KEGG	1	30	0.137586
One carbon pool by folate	KEGG	1	31	0.141695
Phenylalanine metabolism	KEGG	1	31	0.141695
MAPK signaling pathway	KEGG	7	904	0.146753
Terpenoid backbone biosynthesis	KEGG	1	37	0.165944
Lysosome	KEGG	3	294	0.169282
GnRH signaling pathway	KEGG	3	297	0.172775
Notch signaling pathway	KEGG	2	156	0.173889
Peroxisome	KEGG	2	161	0.182389
PPAR signaling pathway	KEGG	2	178	0.211692
RNA polymerase	KEGG	1	51	0.219902
Ubiquitin mediated proteolysis	KEGG	3	340	0.224805
Glycosaminoglycan biosynthesis - chondroitin sulfate / dermatan sulfate	KEGG	1	53	0.227321
beta-Alanine metabolism	KEGG	1	58	0.245562
Tyrosine metabolism	KEGG	1	62	0.259846
Inositol phosphate metabolism	KEGG	2	213	0.273058
Phagosome	KEGG	3	379	0.274237
Glycosaminoglycan biosynthesis - keratan sulfate	KEGG	1	67	0.277322
Glycine, serine and threonine metabolism	KEGG	1	68	0.280767
Porphyrin and chlorophyll metabolism	KEGG	1	68	0.280767
Biosynthesis of unsaturated fatty acids	KEGG	1	69	0.284197
Tryptophan metabolism	KEGG	1	71	0.291006
Fatty acid elongation	KEGG	1	76	0.307749
Autophagy - animal	KEGG	3	412	0.316871
Glycosphingolipid biosynthesis - lacto and neolacto series	KEGG	1	83	0.330529
Apelin signaling pathway	KEGG	3	425	0.333728
Steroid hormone biosynthesis	KEGG	1	89	0.34946
ECM-receptor interaction	KEGG	2	258	0.351516
ABC transporters	KEGG	1	94	0.364827
Gap junction	KEGG	2	276	0.382161
Phosphatidylinositol signaling system	KEGG	2	280	0.388889
Cell adhesion molecules (CAMs)	KEGG	3	468	0.389206
Pyrimidine metabolism	KEGG	1	117	0.430986
Proteasome	KEGG	1	118	0.433701
Endocytosis	KEGG	4	704	0.436121
Oocyte meiosis	KEGG	2	320	0.454208
Cell cycle	KEGG	2	323	0.458948
N-Glycan biosynthesis	KEGG	1	129	0.46273
Drug metabolism - other enzymes	KEGG	1	133	0.472914
Tight junction	KEGG	3	537	0.475428
Ribosome biogenesis in eukaryotes	KEGG	1	142	0.495131
AGE-RAGE signaling pathway in diabetic complications	KEGG	2	348	0.497495
Sphingolipid metabolism	KEGG	1	145	0.502327
Vascular smooth muscle contraction	KEGG	2	372	0.532815
RNA transport	KEGG	2	376	0.538536
FoxO signaling pathway	KEGG	2	405	0.578551
Mitophagy - animal	KEGG	1	183	0.585102
Protein processing in endoplasmic reticulum	KEGG	2	416	0.593052
mTOR signaling pathway	KEGG	2	458	0.644983
mRNA surveillance pathway	KEGG	1	220	0.652488
Toll-like receptor signaling pathway	KEGG	1	230	0.668749
Progesterone-mediated oocyte maturation	KEGG	1	255	0.706159
C-type lectin receptor signaling pathway	KEGG	1	293	0.755116
Spliceosome	KEGG	1	305	0.768818
Regulation of actin cytoskeleton	KEGG	2	647	0.816325
Apoptosis	KEGG	1	381	0.839504
Necroptosis	KEGG	1	385	0.842559
NOD-like receptor signaling pathway	KEGG	1	394	0.849224
Cytokine-cytokine receptor interaction	KEGG	1	505	0.911605
Herpes simplex virus 1 infection	KEGG	1	538	0.924596

## Sheet: oni-miR-10736
Supplementary table S6. KEGG pathway enrichment analysis of oni-miR-10736 miRNA targeted differentially expressed genes (mRNAs)
Term	Database	Input no.	Background no.	P-value
Protein processing in endoplasmic reticulum	KEGG	7	416	0.0154516
N-Glycan biosynthesis	KEGG	3	129	0.0468531
Synthesis and degradation of ketone bodies	KEGG	1	10	0.0647704
Porphyrin and chlorophyll metabolism	KEGG	2	68	0.0677373
Cell adhesion molecules (CAMs)	KEGG	6	468	0.0705889
Notch signaling pathway	KEGG	3	156	0.0731499
Phagosome	KEGG	5	379	0.0860712
MAPK signaling pathway	KEGG	9	904	0.106802
ABC transporters	KEGG	2	94	0.115671
Phosphonate and phosphinate metabolism	KEGG	1	23	0.135944
Wnt signaling pathway	KEGG	5	443	0.138561
Endocytosis	KEGG	7	704	0.144117
RNA transport	KEGG	4	376	0.200988
Focal adhesion	KEGG	6	640	0.20111
Butanoate metabolism	KEGG	1	36	0.201715
ECM-receptor interaction	KEGG	3	258	0.211917
Folate biosynthesis	KEGG	1	48	0.257987
Adherens junction	KEGG	3	298	0.276254
Pentose phosphate pathway	KEGG	1	55	0.288966
PPAR signaling pathway	KEGG	2	178	0.298316
Mitophagy - animal	KEGG	2	183	0.30947
Purine metabolism	KEGG	3	327	0.324032
Starch and sucrose metabolism	KEGG	1	68	0.343118
Glycine, serine and threonine metabolism	KEGG	1	68	0.343118
Glycosaminoglycan biosynthesis - heparan sulfate / heparin	KEGG	1	80	0.389446
Aminoacyl-tRNA biosynthesis	KEGG	1	86	0.411373
Herpes simplex virus 1 infection	KEGG	4	538	0.417751
Apelin signaling pathway	KEGG	3	425	0.481906
Glycerophospholipid metabolism	KEGG	2	270	0.492377
Amino sugar and nucleotide sugar metabolism	KEGG	1	112	0.497669
Arachidonic acid metabolism	KEGG	1	114	0.503759
Pyrimidine metabolism	KEGG	1	117	0.512757
Proteasome	KEGG	1	118	0.515719
Glycolysis / Gluconeogenesis	KEGG	1	120	0.521591
Lysosome	KEGG	2	294	0.53738
GnRH signaling pathway	KEGG	2	297	0.542809
Spliceosome	KEGG	2	305	0.55707
Drug metabolism - other enzymes	KEGG	1	133	0.558065
Lysine degradation	KEGG	1	137	0.56872
Glycerolipid metabolism	KEGG	1	141	0.579119
Ubiquitin mediated proteolysis	KEGG	2	340	0.6157
AGE-RAGE signaling pathway in diabetic complications	KEGG	2	348	0.628238
Tight junction	KEGG	3	537	0.63792
p53 signaling pathway	KEGG	1	184	0.676281
RNA degradation	KEGG	1	187	0.682157
Carbon metabolism	KEGG	1	211	0.725496
Adipocytokine signaling pathway	KEGG	1	211	0.725496
Calcium signaling pathway	KEGG	3	617	0.727412
Inositol phosphate metabolism	KEGG	1	213	0.728829
Salmonella infection	KEGG	1	219	0.73859
mRNA surveillance pathway	KEGG	1	220	0.740182
Toll-like receptor signaling pathway	KEGG	1	230	0.755583
Regulation of actin cytoskeleton	KEGG	3	647	0.75618
Metabolic pathways	KEGG	16	3032	0.75824
Cellular senescence	KEGG	2	451	0.76223
mTOR signaling pathway	KEGG	2	458	0.769614
Adrenergic signaling in cardiomyocytes	KEGG	2	481	0.792486
Cardiac muscle contraction	KEGG	1	263	0.800233
Neuroactive ligand-receptor interaction	KEGG	5	1101	0.802555
Gap junction	KEGG	1	276	0.8155
Phosphatidylinositol signaling system	KEGG	1	280	0.819959
TGF-beta signaling pathway	KEGG	1	285	0.825382
Apoptosis	KEGG	1	381	0.902982
Necroptosis	KEGG	1	385	0.905331
NOD-like receptor signaling pathway	KEGG	1	394	0.910411
Insulin signaling pathway	KEGG	1	403	0.915219
FoxO signaling pathway	KEGG	1	405	0.916252
Autophagy - animal	KEGG	1	412	0.919769

## Sheet: ssa-miR-221-3p
Supplementary table S6. KEGG pathway enrichment analysis of ssa-miR-221-3p miRNA targeted differentially expressed genes (mRNAs)
Term	Database	Input no.	Background no.	P-value
Hedgehog signaling pathway	KEGG	3	131	0.00108781
Ubiquitin mediated proteolysis	KEGG	3	340	0.0148088
Inositol phosphate metabolism	KEGG	2	213	0.0411482
Histidine metabolism	KEGG	1	30	0.0451801
Ascorbate and aldarate metabolism	KEGG	1	40	0.0593193
Phosphatidylinositol signaling system	KEGG	2	280	0.0665247
TGF-beta signaling pathway	KEGG	2	285	0.0685858
beta-Alanine metabolism	KEGG	1	58	0.0842503
Endocytosis	KEGG	3	704	0.0891112
Tryptophan metabolism	KEGG	1	71	0.101849
Pyruvate metabolism	KEGG	1	72	0.103188
Valine, leucine and isoleucine degradation	KEGG	1	73	0.104526
Fatty acid degradation	KEGG	1	75	0.107196
DNA replication	KEGG	1	78	0.111186
Arginine and proline metabolism	KEGG	1	93	0.130872
Proteasome	KEGG	1	118	0.162729
Glycolysis / Gluconeogenesis	KEGG	1	120	0.165227
Lysine degradation	KEGG	1	137	0.186166
Glycerolipid metabolism	KEGG	1	141	0.191017
ErbB signaling pathway	KEGG	1	263	0.325991
Lysosome	KEGG	1	294	0.356578
Melanogenesis	KEGG	1	305	0.367098
Cell cycle	KEGG	1	323	0.383947
Phagosome	KEGG	1	379	0.433583
Insulin signaling pathway	KEGG	1	403	0.453625
Autophagy - animal	KEGG	1	412	0.460959
Wnt signaling pathway	KEGG	1	443	0.485482
Cellular senescence	KEGG	1	451	0.49163
mTOR signaling pathway	KEGG	1	458	0.496949
Cell adhesion molecules (CAMs)	KEGG	1	468	0.504453
Cytokine-cytokine receptor interaction	KEGG	1	505	0.531268
Tight junction	KEGG	1	537	0.553299
Herpes simplex virus 1 infection	KEGG	1	538	0.553971
Focal adhesion	KEGG	1	640	0.617492
Neuroactive ligand-receptor interaction	KEGG	1	1101	0.809627
Metabolic pathways	KEGG	3	3032	0.836469

## Sheet: ssa-miR-130d-1-5p
Supplementary table S6. KEGG pathway enrichment analysis of ssa-miR-130d-1-5p miRNA targeted differentially expressed genes (mRNAs)
Term	Database	Input no.	Background no.	P-Value
MAPK signaling pathway	KEGG	13	904	0.00383633
Cell adhesion molecules (CAMs)	KEGG	8	468	0.0083071
Histidine metabolism	KEGG	2	30	0.0156485
Notch signaling pathway	KEGG	4	156	0.0158412
One carbon pool by folate	KEGG	2	31	0.0165932
Phagosome	KEGG	6	379	0.0289233
Calcium signaling pathway	KEGG	8	617	0.0353275
Adherens junction	KEGG	5	298	0.0360955
Herpes simplex virus 1 infection	KEGG	7	538	0.0465167
beta-Alanine metabolism	KEGG	2	58	0.0500964
Neomycin, kanamycin and gentamicin biosynthesis	KEGG	1	8	0.0524415
Cellular senescence	KEGG	6	451	0.0576279
Glycine, serine and threonine metabolism	KEGG	2	68	0.0657769
Metabolism of xenobiotics by cytochrome P450	KEGG	2	77	0.08108
Drug metabolism - cytochrome P450	KEGG	2	82	0.0900086
Focal adhesion	KEGG	7	640	0.0948877
Fructose and mannose metabolism	KEGG	2	85	0.0954982
Insulin signaling pathway	KEGG	5	403	0.0989388
Mitophagy - animal	KEGG	3	183	0.100743
Endocytosis	KEGG	7	704	0.135567
Glutathione metabolism	KEGG	2	117	0.158899
Glycolysis / Gluconeogenesis	KEGG	2	120	0.16519
Phenylalanine metabolism	KEGG	1	31	0.174333
Cardiac muscle contraction	KEGG	3	263	0.212771
Ascorbate and aldarate metabolism	KEGG	1	40	0.217655
Fatty acid biosynthesis	KEGG	1	44	0.236174
Glyoxylate and dicarboxylate metabolism	KEGG	1	52	0.271912
Galactose metabolism	KEGG	1	62	0.314249
Tyrosine metabolism	KEGG	1	62	0.314249
Glycosaminoglycan biosynthesis - keratan sulfate	KEGG	1	67	0.334487
Ubiquitin mediated proteolysis	KEGG	3	340	0.336015
Starch and sucrose metabolism	KEGG	1	68	0.338463
Porphyrin and chlorophyll metabolism	KEGG	1	68	0.338463
Tryptophan metabolism	KEGG	1	71	0.350248
Pyruvate metabolism	KEGG	1	72	0.35413
Valine, leucine and isoleucine degradation	KEGG	1	73	0.357989
Carbon metabolism	KEGG	2	211	0.363311
Fatty acid degradation	KEGG	1	75	0.365637
Aminoacyl-tRNA biosynthesis	KEGG	1	86	0.406108
Mucin type O-glycan biosynthesis	KEGG	1	86	0.406108
NOD-like receptor signaling pathway	KEGG	3	394	0.422748
Fanconi anemia pathway	KEGG	1	91	0.423643
Arginine and proline metabolism	KEGG	1	93	0.430511
Retinol metabolism	KEGG	1	98	0.447327
Glycerophospholipid metabolism	KEGG	2	270	0.483523
Amino sugar and nucleotide sugar metabolism	KEGG	1	112	0.491824
Gap junction	KEGG	2	276	0.494964
C-type lectin receptor signaling pathway	KEGG	2	293	0.526493
Spliceosome	KEGG	2	305	0.547936
Drug metabolism - other enzymes	KEGG	1	133	0.55196
Adrenergic signaling in cardiomyocytes	KEGG	3	481	0.552718
Lysine degradation	KEGG	1	137	0.562582
Fatty acid metabolism	KEGG	1	138	0.565198
Glycerolipid metabolism	KEGG	1	141	0.572954
Biosynthesis of amino acids	KEGG	1	142	0.575508
Ribosome biogenesis in eukaryotes	KEGG	1	142	0.575508
AGE-RAGE signaling pathway in diabetic complications	KEGG	2	348	0.619079
Peroxisome	KEGG	1	161	0.621246
PPAR signaling pathway	KEGG	1	178	0.657987
VEGF signaling pathway	KEGG	1	189	0.679844
Autophagy - animal	KEGG	2	412	0.708556
Protein processing in endoplasmic reticulum	KEGG	2	416	0.71352
Apelin signaling pathway	KEGG	2	425	0.724432
mRNA surveillance pathway	KEGG	1	220	0.734231
Wnt signaling pathway	KEGG	2	443	0.745205
Regulation of actin cytoskeleton	KEGG	3	647	0.746043
Progesterone-mediated oocyte maturation	KEGG	1	255	0.784641
ECM-receptor interaction	KEGG	1	258	0.78849
Oxidative phosphorylation	KEGG	1	259	0.789758
ErbB signaling pathway	KEGG	1	263	0.794753
TGF-beta signaling pathway	KEGG	1	285	0.820185
Lysosome	KEGG	1	294	0.82966
GnRH signaling pathway	KEGG	1	297	0.832706
Oocyte meiosis	KEGG	1	320	0.854326
Purine metabolism	KEGG	1	327	0.860335
Vascular smooth muscle contraction	KEGG	1	372	0.893483
RNA transport	KEGG	1	376	0.896018
Neuroactive ligand-receptor interaction	KEGG	4	1101	0.897337
Apoptosis	KEGG	1	381	0.899103
Necroptosis	KEGG	1	385	0.901506
FoxO signaling pathway	KEGG	1	405	0.912688
Metabolic pathways	KEGG	13	3032	0.920617
mTOR signaling pathway	KEGG	1	458	0.93657
Tight junction	KEGG	1	537	0.960627

## Sheet: ssa-miR-144-5p
Supplementary table S6. KEGG pathway enrichment analysis of ssa-miR-144-5p miRNA targeted differentially expressed genes (mRNAs)
Term	Database	Input no.	Background no.	P-value
Cell adhesion molecules (CAMs)	KEGG	7	468	0.000820617
ABC transporters	KEGG	3	94	0.00363485
MAPK signaling pathway	KEGG	8	904	0.00862571
GnRH signaling pathway	KEGG	4	297	0.0154374
Focal adhesion	KEGG	6	640	0.0169607
ECM-receptor interaction	KEGG	3	258	0.0498299
Intestinal immune network for IgA production	KEGG	2	112	0.0504027
Arachidonic acid metabolism	KEGG	2	114	0.0519846
Ferroptosis	KEGG	2	118	0.0552008
Adherens junction	KEGG	3	298	0.070032
Lysine degradation	KEGG	2	137	0.0713724
Phosphonate and phosphinate metabolism	KEGG	1	23	0.0728433
Taurine and hypotaurine metabolism	KEGG	1	28	0.0873414
PPAR signaling pathway	KEGG	2	178	0.110478
Glycosphingolipid biosynthesis - globo and isoglobo series	KEGG	1	38	0.115665
Fatty acid biosynthesis	KEGG	1	44	0.132237
Calcium signaling pathway	KEGG	4	617	0.133309
Folate biosynthesis	KEGG	1	48	0.143114
Inositol phosphate metabolism	KEGG	2	213	0.147241
Glycosaminoglycan biosynthesis - chondroitin sulfate / dermatan sulfate	KEGG	1	53	0.156518
Mannose type O-glycan biosynthesis	KEGG	1	57	0.167092
Cellular senescence	KEGG	3	451	0.172583
Other types of O-glycan biosynthesis	KEGG	1	64	0.18528
Cardiac muscle contraction	KEGG	2	263	0.203109
Fatty acid degradation	KEGG	1	75	0.213065
DNA replication	KEGG	1	78	0.220478
Phosphatidylinositol signaling system	KEGG	2	280	0.222636
Glycosphingolipid biosynthesis - lacto and neolacto series	KEGG	1	83	0.232679
Alanine, aspartate and glutamate metabolism	KEGG	1	85	0.237506
Aminoacyl-tRNA biosynthesis	KEGG	1	86	0.239909
Spliceosome	KEGG	2	305	0.251588
Amino sugar and nucleotide sugar metabolism	KEGG	1	112	0.29979
AGE-RAGE signaling pathway in diabetic complications	KEGG	2	348	0.301511
Glutathione metabolism	KEGG	1	117	0.310756
Phagosome	KEGG	2	379	0.33719
Fatty acid metabolism	KEGG	1	138	0.354978
Insulin signaling pathway	KEGG	2	403	0.364442
Autophagy - animal	KEGG	2	412	0.374556
Protein processing in endoplasmic reticulum	KEGG	2	416	0.37903
Endocytosis	KEGG	3	704	0.384185
Apelin signaling pathway	KEGG	2	425	0.389047
Notch signaling pathway	KEGG	1	156	0.390629
Peroxisome	KEGG	1	161	0.40018
Adrenergic signaling in cardiomyocytes	KEGG	2	481	0.449636
VEGF signaling pathway	KEGG	1	189	0.450975
Adipocytokine signaling pathway	KEGG	1	211	0.487865
Metabolic pathways	KEGG	10	3032	0.489262
Ribosome	KEGG	1	217	0.497491
mRNA surveillance pathway	KEGG	1	220	0.502236
Herpes simplex virus 1 infection	KEGG	2	538	0.507704
Glycerophospholipid metabolism	KEGG	1	270	0.57507
Gap junction	KEGG	1	276	0.583065
TGF-beta signaling pathway	KEGG	1	285	0.594777
C-type lectin receptor signaling pathway	KEGG	1	293	0.604913
Lysosome	KEGG	1	294	0.606162
Cell cycle	KEGG	1	323	0.640727
Ubiquitin mediated proteolysis	KEGG	1	340	0.659569
Vascular smooth muscle contraction	KEGG	1	372	0.692409
RNA transport	KEGG	1	376	0.696286
Necroptosis	KEGG	1	385	0.704833
FoxO signaling pathway	KEGG	1	405	0.722978
Cytokine-cytokine receptor interaction	KEGG	1	505	0.798347
Tight junction	KEGG	1	537	0.817853
Regulation of actin cytoskeleton	KEGG	1	647	0.87166
Neuroactive ligand-receptor interaction	KEGG	1	1101	0.969961

## Sheet: oni-miR-10628
Supplementary table S6. KEGG pathway enrichment analysis of oni-miR-10628 miRNA targeted differentially expressed genes (mRNAs)
Term	Database	Input no.	Background no.	P-Value
TGF-beta signaling pathway	KEGG	6	285	0.0013251
Cell adhesion molecules (CAMs)	KEGG	7	468	0.0035866
Lysosome	KEGG	4	294	0.0344922
Mitophagy - animal	KEGG	3	183	0.041142
Ubiquitin mediated proteolysis	KEGG	4	340	0.0533086
ECM-receptor interaction	KEGG	3	258	0.0919445
N-Glycan biosynthesis	KEGG	2	129	0.100463
Hedgehog signaling pathway	KEGG	2	131	0.103033
Selenocompound metabolism	KEGG	1	30	0.119127
GnRH signaling pathway	KEGG	3	297	0.125116
Endocytosis	KEGG	5	704	0.165837
MAPK signaling pathway	KEGG	6	904	0.170203
Linoleic acid metabolism	KEGG	1	51	0.191686
RNA transport	KEGG	3	376	0.202468
Mannose type O-glycan biosynthesis	KEGG	1	57	0.211302
alpha-Linolenic acid metabolism	KEGG	1	58	0.214525
Insulin signaling pathway	KEGG	3	403	0.231073
Calcium signaling pathway	KEGG	4	617	0.249201
Apelin signaling pathway	KEGG	3	425	0.254896
Progesterone-mediated oocyte maturation	KEGG	2	255	0.282384
Cardiac muscle contraction	KEGG	2	263	0.294426
Neuroactive ligand-receptor interaction	KEGG	6	1101	0.299357
Aminoacyl-tRNA biosynthesis	KEGG	1	86	0.299629
Glycerophospholipid metabolism	KEGG	2	270	0.30494
Gap junction	KEGG	2	276	0.313929
ABC transporters	KEGG	1	94	0.322212
Adherens junction	KEGG	2	298	0.346642
Arachidonic acid metabolism	KEGG	1	114	0.375548
Purine metabolism	KEGG	2	327	0.388937
Ether lipid metabolism	KEGG	1	122	0.395692
Glycerolipid metabolism	KEGG	1	141	0.44098
Ribosome biogenesis in eukaryotes	KEGG	1	142	0.443267
Notch signaling pathway	KEGG	1	156	0.474332
NOD-like receptor signaling pathway	KEGG	2	394	0.48148
FoxO signaling pathway	KEGG	2	405	0.495849
Autophagy - animal	KEGG	2	412	0.504861
Protein processing in endoplasmic reticulum	KEGG	2	416	0.509963
p53 signaling pathway	KEGG	1	184	0.531378
VEGF signaling pathway	KEGG	1	189	0.540895
mTOR signaling pathway	KEGG	2	458	0.561428
Adrenergic signaling in cardiomyocytes	KEGG	2	481	0.587937
Salmonella infection	KEGG	1	219	0.594091
mRNA surveillance pathway	KEGG	1	220	0.595754
Tight junction	KEGG	2	537	0.647461
Herpes simplex virus 1 infection	KEGG	2	538	0.64846
ErbB signaling pathway	KEGG	1	263	0.661205
Phosphatidylinositol signaling system	KEGG	1	280	0.684067
Melanogenesis	KEGG	1	305	0.714926
Oocyte meiosis	KEGG	1	320	0.731981
Focal adhesion	KEGG	2	640	0.73894
AGE-RAGE signaling pathway in diabetic complications	KEGG	1	348	0.761144
Vascular smooth muscle contraction	KEGG	1	372	0.783611
Phagosome	KEGG	1	379	0.789758
Apoptosis	KEGG	1	381	0.791482
Necroptosis	KEGG	1	385	0.794889
Wnt signaling pathway	KEGG	1	443	0.838484
Cellular senescence	KEGG	1	451	0.843724
Regulation of actin cytoskeleton	KEGG	1	647	0.930436
Metabolic pathways	KEGG	8	3032	0.93251
