# Supplementary material for: Integrative miRNA-mRNA network analysis to identify crucial pathways of salinity adaptation in brain transcriptome of Labeo rohita
Source: Front Genet. 2023 Aug 31;14:1209843. doi: 10.3389/fgene.2023.1209843 (PMC10500595; doi:10.3389/fgene.2023.1209843)
Supplement: Supplementary file 4 [file Table4.XLSX]

## Sheet: Sheet1
Supplementary Table S4. Significantly enriched gene ontology terms - biological process (BP), cellular component (CC) and molecular function (MF) in Labeo rohita salinity treated group
GO id	GO category	GO term	p-value	p_fdr_bh
GO:0032502	BP	developmental process	7.61e-09	1.07e-05
GO:0048646	BP	anatomical structure formation involved in morphogenesis	0.000104	0.0365
GO:0001525	BP	angiogenesis	0.000104	0.0365
GO:0008150	BP	biological_process	7.92e-05	0.0365
GO:0051172	BP	negative regulation of nitrogen compound metabolic process	0.000141	0.0396
GO:0031324	BP	negative regulation of cellular metabolic process	0.000189	0.0396
GO:0048856	BP	anatomical structure development	0.000198	0.0396
GO:0000122	BP	negative regulation of transcription by RNA polymerase II	0.000343	0.0602
GO:0051253	BP	negative regulation of RNA metabolic process	0.000665	0.0716
GO:0045934	BP	negative regulation of nucleobase-containing compound metabolic process	0.000665	0.0716
GO:1902679	BP	negative regulation of RNA biosynthetic process	0.000665	0.0716
GO:1903507	BP	negative regulation of nucleic acid-templated transcription	0.000665	0.0716
GO:0045892	BP	negative regulation of DNA-templated transcription	0.000665	0.0716
GO:0031327	BP	negative regulation of cellular biosynthetic process	0.000896	0.0785
GO:0009890	BP	negative regulation of biosynthetic process	0.000896	0.0785
GO:0010558	BP	negative regulation of macromolecule biosynthetic process	0.000896	0.0785
GO:0050794	BP	regulation of cellular process	0.00114	0.0943
GO:0000165	BP	MAPK cascade	0.00143	0.1
GO:0048523	BP	negative regulation of cellular process	0.00139	0.1
GO:0006357	BP	regulation of transcription by RNA polymerase II	0.00141	0.1
GO:0048869	BP	cellular developmental process	0.00155	0.103
GO:0010605	BP	negative regulation of macromolecule metabolic process	0.00199	0.127
GO:0009892	BP	negative regulation of metabolic process	0.00266	0.162
GO:0009653	BP	anatomical structure morphogenesis	0.0032	0.177
GO:0000902	BP	cell morphogenesis	0.00338	0.177
GO:0051171	BP	regulation of nitrogen compound metabolic process	0.00342	0.177
GO:0009058	BP	biosynthetic process	0.00325	0.177
GO:0080090	BP	regulation of primary metabolic process	0.00364	0.182
GO:0001764	BP	neuron migration	0.00402	0.194
GO:0051252	BP	regulation of RNA metabolic process	0.00476	0.221
GO:0006355	BP	regulation of DNA-templated transcription	0.0052	0.221
GO:2001141	BP	regulation of RNA biosynthetic process	0.0052	0.221
GO:1903506	BP	regulation of nucleic acid-templated transcription	0.0052	0.221
GO:0031326	BP	regulation of cellular biosynthetic process	0.00629	0.238
GO:0009889	BP	regulation of biosynthetic process	0.00629	0.238
GO:0010556	BP	regulation of macromolecule biosynthetic process	0.00629	0.238
GO:0044255	BP	cellular lipid metabolic process	0.00618	0.238
GO:0016477	BP	cell migration	0.00844	0.303
GO:0048870	BP	cell motility	0.00844	0.303
GO:0065007	BP	biological regulation	0.00906	0.317
GO:0031323	BP	regulation of cellular metabolic process	0.00943	0.322
GO:0048731	BP	system development	0.011	0.342
GO:0050789	BP	regulation of biological process	0.0109	0.342
GO:0019219	BP	regulation of nucleobase-containing compound metabolic process	0.0107	0.342
GO:0048519	BP	negative regulation of biological process	0.0107	0.342
GO:0023052	BP	signaling	0.0115	0.35
GO:0044249	BP	cellular biosynthetic process	0.0145	0.432
GO:0030154	BP	cell differentiation	0.0152	0.438
GO:1901576	BP	organic substance biosynthetic process	0.0153	0.438
GO:0099643	BP	signal release from synapse	0.0196	0.537
GO:0023061	BP	signal release	0.0196	0.537
GO:0060255	BP	regulation of macromolecule metabolic process	0.021	0.565
GO:0019538	BP	protein metabolic process	0.0247	0.652
GO:0006508	BP	proteolysis	0.0333	0.849
GO:0019222	BP	regulation of metabolic process	0.0333	0.849
GO:0050954	BP	sensory perception of mechanical stimulus	0.0402	0.936
GO:0007605	BP	sensory perception of sound	0.0402	0.936
GO:0045055	BP	regulated exocytosis	0.0452	0.936
GO:0099003	BP	vesicle-mediated transport in synapse	0.0452	0.936
GO:0042326	BP	negative regulation of phosphorylation	0.0452	0.936
GO:0001933	BP	negative regulation of protein phosphorylation	0.0452	0.936
GO:0016079	BP	synaptic vesicle exocytosis	0.0452	0.936
GO:0010468	BP	regulation of gene expression	0.0392	0.936
GO:0006796	BP	phosphate-containing compound metabolic process	0.0477	0.936
GO:0019637	BP	organophosphate metabolic process	0.0477	0.936
GO:0006793	BP	phosphorus metabolic process	0.048	0.936
GO:0031226	CC	intrinsic component of plasma membrane	9.23e-05	0.0167
GO:0005887	CC	integral component of plasma membrane	9.23e-05	0.0167
GO:0005575	CC	cellular_component	0.000565	0.0639
GO:0005886	CC	plasma membrane	0.000706	0.0639
GO:0110165	CC	cellular anatomical entity	0.00108	0.0786
GO:0016021	CC	integral component of membrane	0.00637	0.334
GO:0031224	CC	intrinsic component of membrane	0.00646	0.334
GO:0030176	CC	integral component of endoplasmic reticulum membrane	0.0106	0.384
GO:0090576	CC	RNA polymerase III transcription regulator complex	0.0106	0.384
GO:0031227	CC	intrinsic component of endoplasmic reticulum membrane	0.0106	0.384
GO:0005634	CC	nucleus	0.0198	0.653
GO:0005923	CC	bicellular tight junction	0.0309	0.745
GO:0070160	CC	tight junction	0.0309	0.745
GO:0000127	CC	transcription factor TFIIIC complex	0.0284	0.745
GO:0000347	CC	THO complex	0.0284	0.745
GO:0000323	CC	lytic vacuole	0.0369	0.785
GO:0005764	CC	lysosome	0.0369	0.785
GO:0005667	CC	transcription regulator complex	0.0441	0.857
GO:0005942	CC	phosphatidylinositol 3-kinase complex	0.0452	0.857
GO:0005215	MF	transporter activity	6.72e-07	0.000773
GO:0022836	MF	gated channel activity	1.18e-06	0.000773
GO:0022857	MF	transmembrane transporter activity	7.19e-06	0.00314
GO:0005244	MF	voltage-gated ion channel activity	1.46e-05	0.00382
GO:0022832	MF	voltage-gated channel activity	1.46e-05	0.00382
GO:0060589	MF	nucleoside-triphosphatase regulator activity	2.84e-05	0.00532
GO:0030695	MF	GTPase regulator activity	2.84e-05	0.00532
GO:0015075	MF	ion transmembrane transporter activity	4.49e-05	0.00736
GO:0005085	MF	guanyl-nucleotide exchange factor activity	7.94e-05	0.0116
GO:0022843	MF	voltage-gated cation channel activity	9.6e-05	0.0126
GO:0015318	MF	inorganic molecular entity transmembrane transporter activity	0.000171	0.0191
GO:0046873	MF	metal ion transmembrane transporter activity	0.000174	0.0191
GO:0022803	MF	passive transmembrane transporter activity	0.000239	0.0224
GO:0015267	MF	channel activity	0.000239	0.0224
GO:0015085	MF	calcium ion transmembrane transporter activity	0.000306	0.0267
GO:0005216	MF	ion channel activity	0.000551	0.0451
GO:0015368	MF	calcium:cation antiporter activity	0.000629	0.0458
GO:0005432	MF	calcium:sodium antiporter activity	0.000629	0.0458
GO:0004725	MF	protein tyrosine phosphatase activity	0.000784	0.0541
GO:0003735	MF	structural constituent of ribosome	0.000885	0.058
GO:0015298	MF	solute:cation antiporter activity	0.00101	0.0605
GO:0140828	MF	metal cation:monoatomic cation antiporter activity	0.00101	0.0605
GO:0005249	MF	voltage-gated potassium channel activity	0.00122	0.0664
GO:0004843	MF	cysteine-type deubiquitinase activity	0.00121	0.0664
GO:0004800	MF	thyroxine 5'-deiodinase activity	0.00143	0.0695
GO:0101005	MF	deubiquitinase activity	0.00139	0.0695
GO:0019783	MF	ubiquitin-like protein peptidase activity	0.00139	0.0695
GO:0005158	MF	insulin receptor binding	0.00151	0.0706
GO:0034061	MF	DNA polymerase activity	0.00214	0.0966
GO:0005337	MF	nucleoside transmembrane transporter activity	0.00256	0.112
GO:0004177	MF	aminopeptidase activity	0.003	0.127
GO:0003964	MF	RNA-directed DNA polymerase activity	0.00318	0.13
GO:0015467	MF	G-protein activated inward rectifier potassium channel activity	0.00338	0.134
GO:0008324	MF	cation transmembrane transporter activity	0.0039	0.147
GO:0003674	MF	molecular_function	0.00393	0.147
GO:0022890	MF	inorganic cation transmembrane transporter activity	0.0053	0.169
GO:0016749	MF	N-succinyltransferase activity	0.00523	0.169
GO:0003870	MF	5-aminolevulinate synthase activity	0.00523	0.169
GO:0004372	MF	glycine hydroxymethyltransferase activity	0.00523	0.169
GO:0016748	MF	succinyltransferase activity	0.00523	0.169
GO:0004998	MF	transferrin receptor activity	0.00523	0.169
GO:0030234	MF	enzyme regulator activity	0.00566	0.177
GO:0004674	MF	protein serine of threonine kinase activity	0.00611	0.186
GO:0003729	MF	mRNA binding	0.00694	0.189
GO:0010857	MF	calcium-dependent protein kinase activity	0.00762	0.189
GO:0009931	MF	calcium-dependent protein serine of threonine kinase activity	0.00762	0.189
GO:0004698	MF	calcium-dependent protein kinase C activity	0.00762	0.189
GO:0004697	MF	protein kinase C activity	0.00762	0.189
GO:1901505	MF	carbohydrate derivative transmembrane transporter activity	0.00762	0.189
GO:0015932	MF	nucleobase-containing compound transmembrane transporter activity	0.00762	0.189
GO:0005261	MF	cation channel activity	0.00728	0.189
GO:0015079	MF	potassium ion transmembrane transporter activity	0.00691	0.189
GO:0005267	MF	potassium channel activity	0.00691	0.189
GO:0005319	MF	lipid transporter activity	0.00954	0.232
GO:0022835	MF	transmitter-gated channel activity	0.0115	0.239
GO:0030594	MF	neurotransmitter receptor activity	0.0115	0.239
GO:0022824	MF	transmitter-gated ion channel activity	0.0115	0.239
GO:0008066	MF	glutamate receptor activity	0.0115	0.239
GO:0004970	MF	ionotropic glutamate receptor activity	0.0115	0.239
GO:0004518	MF	nuclease activity	0.0106	0.239
GO:0004312	MF	fatty acid synthase activity	0.0106	0.239
GO:0022834	MF	ligand-gated channel activity	0.0103	0.239
GO:0015276	MF	ligand-gated ion channel activity	0.0103	0.239
GO:0015297	MF	antiporter activity	0.0134	0.274
GO:0140457	MF	protein demethylase activity	0.0149	0.276
GO:0032452	MF	histone demethylase activity	0.0149	0.276
GO:0032454	MF	histone H3-methyl-lysine-9 demethylase activity	0.0149	0.276
GO:0004833	MF	tryptophan 2,3-dioxygenase activity	0.0149	0.276
GO:0004615	MF	phosphomannomutase activity	0.0149	0.276
GO:0032451	MF	demethylase activity	0.0149	0.276
GO:0003743	MF	translation initiation factor activity	0.0145	0.276
GO:0005230	MF	extracellular ligand-gated ion channel activity	0.0155	0.282
GO:0005245	MF	voltage-gated calcium channel activity	0.0188	0.337
GO:0016651	MF	oxidoreductase activity, acting on NAD(P)H	0.0221	0.392
GO:0016420	MF	malonyltransferase activity	0.0284	0.46
GO:0004314	MF	[acyl-carrier-protein] S-malonyltransferase activity	0.0284	0.46
GO:0004045	MF	aminoacyl-tRNA hydrolase activity	0.0284	0.46
GO:0016742	MF	hydroxymethyl-, formyl- and related transferase activity	0.0284	0.46
GO:0016419	MF	S-malonyltransferase activity	0.0284	0.46
GO:0008047	MF	enzyme activator activity	0.0274	0.46
GO:0005096	MF	GTPase activator activity	0.0274	0.46
GO:0038023	MF	signaling receptor activity	0.0314	0.468
GO:0060089	MF	molecular transducer activity	0.0314	0.468
GO:0044877	MF	protein-containing complex binding	0.031	0.468
GO:0003730	MF	mRNA 3'-UTR binding	0.0309	0.468
GO:0019838	MF	growth factor binding	0.0309	0.468
GO:0005520	MF	insulin-like growth factor binding	0.0309	0.468
GO:0004197	MF	cysteine-type endopeptidase activity	0.0312	0.468
GO:0004888	MF	transmembrane signaling receptor activity	0.0336	0.495
GO:0140640	MF	catalytic activity, acting on a nucleic acid	0.0359	0.523
GO:0005212	MF	structural constituent of eye lens	0.0402	0.579
GO:0016278	MF	lysine N-methyltransferase activity	0.0452	0.617
GO:0005315	MF	inorganic phosphate transmembrane transporter activity	0.0452	0.617
GO:0008381	MF	mechanosensitive ion channel activity	0.0452	0.617
GO:0016279	MF	protein-lysine N-methyltransferase activity	0.0452	0.617
GO:0043177	MF	organic acid binding	0.0452	0.617
GO:0004721	MF	phosphoprotein phosphatase activity	0.0465	0.629
