# Supplementary material for: Integrative miRNA-mRNA network analysis to identify crucial pathways of salinity adaptation in brain transcriptome of Labeo rohita
Source: Front Genet. 2023 Aug 31;14:1209843. doi: 10.3389/fgene.2023.1209843 (PMC10500595; doi:10.3389/fgene.2023.1209843)
Supplement: Supplementary file 5 [file Table1.XLSX]

## Sheet: Sheet1
Supplemenatry Table S1. A complete list of differentially expressed genes (DEGs) of Labeo rohita brain transcriptome for salinity treated group with respect to control
Gene ID	log Fold Change	PValue
ROHU_037434	2.2637	1.75444e-13
ROHU_008826	2.61215	4.7983e-12
ROHU_009663	-7.08431	1.06421e-11
ROHU_001445	6.66897	1.9163e-11
ROHU_017880	-8.73481	2.20261e-10
ROHU_010896	-1.80759	2.83343e-10
ROHU_036816	-1.73104	4.50684e-09
ROHU_035455	-1.88256	5.13712e-09
ROHU_008822	-4.29061	6.83429e-09
ROHU_037438	1.76061	9.16496e-09
ROHU_013536	-2.9029	2.34321e-08
ROHU_003665	4.70327	3.20299e-08
ROHU_037430	1.93367	3.33494e-08
ROHU_037432	1.80262	3.89981e-08
ROHU_015629	-2.03454	5.25105e-08
ROHU_036599	1.54023	5.33977e-08
ROHU_031794	-1.77243	5.66511e-08
ROHU_028285	-2.53264	6.92176e-08
ROHU_035496	-6.20127	8.88619e-08
ROHU_031532	-2.65496	1.26991e-07
ROHU_010562	-2.92505	1.56787e-07
ROHU_008319	-2.04431	1.7313e-07
ROHU_025867	-2.57809	2.31962e-07
ROHU_037433	1.94369	2.7249e-07
ROHU_014111	-7.67538	3.90826e-07
ROHU_035048	-2.45561	4.15533e-07
ROHU_012084	-7.82841	6.95973e-07
ROHU_037435	1.77829	7.11248e-07
ROHU_006936	3.94152	7.73272e-07
ROHU_033372	-1.37402	1.11135e-06
ROHU_013322	-1.63622	1.21102e-06
ROHU_015137	3.35046	1.22452e-06
ROHU_014376	-2.08903	1.4167e-06
ROHU_028867	-1.49911	1.70649e-06
ROHU_027523	-2.75729	2.41111e-06
ROHU_037431	1.66543	3.57027e-06
ROHU_023391	2.24444	3.64983e-06
ROHU_011434	-2.00605	3.68145e-06
ROHU_034528	-2.04589	5.238e-06
ROHU_018250	2.9812	5.38393e-06
ROHU_037436	1.24714	6.22619e-06
ROHU_032874	-1.27054	6.47032e-06
ROHU_032660	-1.21519	7.47642e-06
ROHU_010386	-1.69646	8.39111e-06
ROHU_020566	-1.34927	8.63708e-06
ROHU_037427	1.66306	8.99829e-06
ROHU_004862	-3.36116	9.44145e-06
ROHU_015068	-7.43379	9.92783e-06
ROHU_011212	-2.52833	1.10909e-05
ROHU_034714	-1.43081	1.22058e-05
ROHU_009183	-1.27935	1.24958e-05
ROHU_010271	2.61727	1.55377e-05
ROHU_020499	-1.49509	1.57569e-05
ROHU_002093	2.17554	1.62696e-05
ROHU_007715	-1.63466	1.65999e-05
ROHU_006961	-1.2057	1.84923e-05
ROHU_011461	3.45045	2.07842e-05
ROHU_022521	2.43887	2.12201e-05
ROHU_026101	-1.1834	2.18136e-05
ROHU_023000	-1.23954	2.4964e-05
ROHU_033832	-1.83874	2.64322e-05
ROHU_035781	1.33163	2.85551e-05
ROHU_013105	4.28136	3.01773e-05
ROHU_005943	5.33372	3.18087e-05
ROHU_006458	2.47214	3.2365e-05
ROHU_014836	-1.34046	3.30026e-05
ROHU_036889	1.75592	3.64839e-05
ROHU_033577	-3.31192	3.85066e-05
ROHU_036490	-1.22604	4.42151e-05
ROHU_035302	-1.82948	4.50324e-05
ROHU_010268	2.93775	4.54343e-05
ROHU_033331	-6.96718	4.71963e-05
ROHU_026553	2.09609	4.76188e-05
ROHU_028518	-6.98387	4.87731e-05
ROHU_010019	1.16848	5.1202e-05
ROHU_030261	-1.49984	5.22112e-05
ROHU_028833	3.68712	5.97893e-05
ROHU_012637	-1.34879	6.13404e-05
ROHU_028392	-1.86037	6.58231e-05
ROHU_013297	-1.70717	6.71804e-05
ROHU_037429	1.52873	6.98444e-05
ROHU_034907	3.41517	6.99549e-05
ROHU_006960	-1.19076	7.18528e-05
ROHU_027168	-1.43539	7.96045e-05
ROHU_030284	-1.72666	7.9644e-05
ROHU_003349	-1.30682	8.2617e-05
ROHU_026145	-1.13802	8.37883e-05
ROHU_021422	-2.05852	8.46436e-05
ROHU_034632	7.06443	8.86996e-05
ROHU_028321	-1.13047	9.03628e-05
ROHU_022279	-2.13883	9.05246e-05
ROHU_028156	-6.81802	9.13816e-05
ROHU_033373	-1.18438	9.31737e-05
ROHU_034527	-4.81734	9.48504e-05
ROHU_005245	-1.21341	9.69042e-05
ROHU_029234	-1.42604	0.000106547
ROHU_011378	-1.25116	0.000109067
ROHU_010817	1.49719	0.000112738
ROHU_034878	-2.11992	0.000114241
ROHU_024122	-1.05852	0.000118805
ROHU_015113	-1.6633	0.000120583
ROHU_033760	-1.37861	0.000127111
ROHU_014856	-1.14036	0.000128738
ROHU_025264	-1.93605	0.000134708
ROHU_030909	-1.70298	0.000138627
ROHU_019679	-1.16245	0.000139081
ROHU_005805	-1.14554	0.000139933
ROHU_035703	2.81416	0.000144811
ROHU_030786	-2.77388	0.000145646
ROHU_018243	-2.72802	0.000148699
ROHU_018110	1.24533	0.000150077
ROHU_005388	-1.10546	0.00015208
ROHU_021374	8.80275	0.000152722
ROHU_025363	-1.31078	0.00015403
ROHU_000539	7.50493	0.000155715
ROHU_036743	-1.16282	0.000158291
ROHU_003584	5.2199	0.000159846
ROHU_013321	-1.32813	0.000167758
ROHU_007186	-1.20803	0.000174899
ROHU_009630	-1.16801	0.000177411
ROHU_030785	-2.17503	0.000177491
ROHU_035479	-1.15978	0.000180111
ROHU_031292	-1.12442	0.000188227
ROHU_034383	1.71319	0.000197598
ROHU_030315	-1.03706	0.000198114
ROHU_032360	-1.19792	0.000204711
ROHU_023318	-1.01446	0.00020608
ROHU_033460	-2.36848	0.000208288
ROHU_001786	-1.04899	0.000210316
ROHU_007531	3.64977	0.000210988
ROHU_007390	-6.73344	0.000213929
ROHU_007728	-1.24052	0.000216052
ROHU_022952	-1.12383	0.000216162
ROHU_036918	-1.04153	0.00022061
ROHU_008692	3.01342	0.000225519
ROHU_015470	-1.38793	0.000226722
ROHU_035390	-1.0998	0.000237635
ROHU_008991	1.44447	0.000240575
ROHU_004072	-1.31068	0.000248798
ROHU_023389	-1.35233	0.000251495
ROHU_000632	-1.6702	0.000252368
ROHU_031433	-1.36571	0.000257857
ROHU_010895	-1.21155	0.00026255
ROHU_011493	-1.32544	0.000264431
ROHU_025885	2.29489	0.000264875
ROHU_011542	-1.15704	0.000270998
ROHU_036830	-1.0376	0.000273408
ROHU_018251	2.04002	0.000284662
ROHU_005921	1.13222	0.000288935
ROHU_035433	-3.48695	0.000318099
ROHU_016162	1.64212	0.000323621
ROHU_014928	-1.07326	0.000330461
ROHU_037426	1.20332	0.000338728
ROHU_012387	3.71582	0.000339562
ROHU_011464	2.47755	0.000356145
ROHU_018405	-1.22591	0.00035755
ROHU_014091	-1.59564	0.000367109
ROHU_035707	-1.1242	0.000389665
ROHU_016511	-1.06666	0.000393587
ROHU_021649	3.846	0.000397361
ROHU_020803	-1.15497	0.000404175
ROHU_004839	-1.0878	0.000410927
ROHU_019473	-1.22149	0.000412671
ROHU_029198	1.04732	0.000419442
ROHU_012354	1.26677	0.000422304
ROHU_000908	-6.78741	0.000425535
ROHU_014062	-1.07741	0.00043258
ROHU_023238	-3.22916	0.00044118
ROHU_024728	4.59762	0.000455466
ROHU_030693	-3.98648	0.00046144
ROHU_035656	-2.21176	0.000465053
ROHU_011210	2.95136	0.000469844
ROHU_012415	-1.23092	0.000471435
ROHU_024781	1.58913	0.00048542
ROHU_014039	-6.73597	0.000487137
ROHU_013859	-3.76987	0.000498019
ROHU_003803	-1.18136	0.000498646
ROHU_022547	6.28724	0.00050164
ROHU_031964	-1.21349	0.000502033
ROHU_034308	-3.82728	0.000503811
ROHU_011458	2.40904	0.000514207
ROHU_018388	-1.05816	0.000515268
ROHU_005500	3.8322	0.000518909
ROHU_031238	-1.1347	0.000524053
ROHU_023270	-2.22639	0.000530101
ROHU_025702	-0.932749	0.000540095
ROHU_006718	-1.20486	0.000567033
ROHU_032057	-1.01515	0.000591816
ROHU_026838	1.31706	0.000598395
ROHU_027863	-8.3013	0.000600564
ROHU_037148	-1.02571	0.000602439
ROHU_029582	-0.981104	0.000603732
ROHU_012344	-1.01399	0.000615247
ROHU_026758	1.80575	0.000624466
ROHU_034561	6.8064	0.00064826
ROHU_010718	-1.12	0.000676255
ROHU_012796	-1.14985	0.000676321
ROHU_000989	2.6168	0.000676509
ROHU_015132	-3.2774	0.000706886
ROHU_008994	1.91934	0.000715901
ROHU_021449	-1.37475	0.000719699
ROHU_011148	-1.05621	0.00074954
ROHU_010241	-1.18183	0.000756244
ROHU_007867	-1.27786	0.000757019
ROHU_011202	3.44934	0.00075889
ROHU_029297	-1.55924	0.000760363
ROHU_014927	-0.997756	0.000767421
ROHU_035269	-1.29788	0.000772635
ROHU_021842	-1.17532	0.00078609
ROHU_011457	3.56951	0.00080525
ROHU_015136	3.93254	0.000809248
ROHU_024695	1.00163	0.000813765
ROHU_035624	7.28406	0.000821927
ROHU_023783	7.99777	0.000823755
ROHU_026435	-2.70211	0.000836978
ROHU_015151	-6.38932	0.000837611
ROHU_031648	-1.29979	0.000841478
ROHU_017112	1.29141	0.000853905
ROHU_021151	1.55519	0.000875979
ROHU_036341	2.8618	0.000876349
ROHU_011319	-0.91858	0.000885742
ROHU_028242	-1.05444	0.000886548
ROHU_028880	4.46221	0.000887947
ROHU_019779	-0.993137	0.000889875
ROHU_019747	3.07408	0.000890472
ROHU_036925	-2.23637	0.000899824
ROHU_023094	-1.07681	0.000901792
ROHU_022143	1.55375	0.000905708
ROHU_002845	2.21172	0.000909213
ROHU_011538	-1.02407	0.000914855
ROHU_028407	-0.904542	0.000916242
ROHU_018699	-2.09994	0.000933275
ROHU_010876	-1.95742	0.000955708
ROHU_010958	2.43608	0.000960936
ROHU_009695	1.81717	0.000962387
ROHU_011317	-0.95426	0.000962896
ROHU_025790	-2.3646	0.000977691
ROHU_009824	7.88052	0.00100738
ROHU_025866	-3.18931	0.00102004
ROHU_016416	-1.74594	0.00102527
ROHU_010894	-6.44817	0.00103381
ROHU_029569	1.40691	0.00106422
ROHU_028071	-0.963154	0.00107117
ROHU_033326	-1.20843	0.00108108
ROHU_021597	-4.23099	0.0010938
ROHU_015527	-0.989114	0.00110075
ROHU_016902	3.93941	0.00110305
ROHU_024731	-0.92695	0.00111652
ROHU_025836	-0.986501	0.00111831
ROHU_034861	3.66912	0.0011196
ROHU_003215	3.66912	0.00112013
ROHU_010277	-3.14693	0.00112431
ROHU_030260	-1.03848	0.00112956
ROHU_011409	-1.42459	0.00114295
ROHU_036042	-1.20075	0.00114583
ROHU_018404	-1.01908	0.00114797
ROHU_019261	3.0266	0.00117097
ROHU_035598	-0.883359	0.00117266
ROHU_010197	1.9957	0.00118204
ROHU_029303	-1.73076	0.00119532
ROHU_011172	-2.08327	0.00120126
ROHU_007990	2.60108	0.00121982
ROHU_007188	-1.76787	0.00122276
ROHU_030322	-1.41938	0.00126959
ROHU_001359	-3.3173	0.00128381
ROHU_012865	-1.42354	0.00130167
ROHU_031235	-1.02749	0.00130168
ROHU_021319	-1.09081	0.00130266
ROHU_002894	-7.89816	0.00131237
ROHU_005448	-0.966217	0.001342
ROHU_014669	-0.894851	0.00135051
ROHU_027459	-0.91571	0.00136122
ROHU_031052	-1.02658	0.00136466
ROHU_019337	-2.9452	0.00136489
ROHU_008660	-1.01686	0.0013766
ROHU_035597	-1.16843	0.00138892
ROHU_010145	-0.966074	0.00139748
ROHU_021786	-1.14682	0.001398
ROHU_031909	0.943354	0.00141476
ROHU_014662	2.60902	0.00142392
ROHU_023923	-1.9717	0.00142818
ROHU_001515	-1.46814	0.00144566
ROHU_030822	1.44951	0.00145107
ROHU_001392	-7.92233	0.0014685
ROHU_009094	2.41428	0.00146929
ROHU_027458	-0.88034	0.00147055
ROHU_019776	-0.917298	0.00147084
ROHU_037231	-6.36516	0.00147998
ROHU_027729	-1.88646	0.00148104
ROHU_004112	1.82868	0.00148797
ROHU_036976	-2.00622	0.0015164
ROHU_025633	-1.57667	0.00152722
ROHU_016896	3.86572	0.00152885
ROHU_012613	6.36646	0.00156001
ROHU_034982	-1.48401	0.00156359
ROHU_029990	-1.05879	0.00157862
ROHU_006754	1.85465	0.0015926
ROHU_013756	-1.18537	0.00159716
ROHU_025765	-4.32731	0.00160475
ROHU_029642	-2.42919	0.00161216
ROHU_021050	-0.970708	0.00161369
ROHU_033325	-0.880676	0.00162803
ROHU_034523	-1.03833	0.00163078
ROHU_009745	-6.22846	0.00166872
ROHU_037212	-1.49738	0.00167365
ROHU_036101	-0.986113	0.00167664
ROHU_008336	-1.49446	0.00170253
ROHU_036319	6.35887	0.00171351
ROHU_012649	2.03124	0.00174096
ROHU_001403	4.61997	0.0017807
ROHU_018714	-3.53258	0.00180118
ROHU_019470	-1.1105	0.00180859
ROHU_036719	-0.864803	0.0018185
ROHU_034138	-0.927519	0.00181865
ROHU_036137	-0.886191	0.00182536
ROHU_022390	-0.896642	0.00185564
ROHU_001404	2.93616	0.00188345
ROHU_017878	7.57559	0.00189378
ROHU_002226	2.70451	0.00190063
ROHU_016119	3.55426	0.00191341
ROHU_028500	-0.965151	0.00192657
ROHU_016159	-1.04354	0.00192864
ROHU_010893	-2.28173	0.00193631
ROHU_030703	-1.47724	0.00194821
ROHU_012292	-1.33491	0.00196244
ROHU_028747	-1.65467	0.00196945
ROHU_031554	-0.985318	0.00199499
ROHU_026587	-0.864349	0.00201734
ROHU_006226	-1.02831	0.00201974
ROHU_027165	-0.967644	0.00203076
ROHU_008263	-0.949615	0.00203847
ROHU_017647	-1.65981	0.00204037
ROHU_007239	-0.837425	0.0020483
ROHU_014584	1.48094	0.00206139
ROHU_000918	5.96164	0.00206925
ROHU_022671	2.23866	0.00207535
ROHU_037258	-1.04327	0.00207788
ROHU_037360	-0.851578	0.00208433
ROHU_007532	1.51855	0.00209678
ROHU_014153	-2.26479	0.00210806
ROHU_018976	-0.961259	0.00211678
ROHU_037401	3.13989	0.00212665
ROHU_023583	-6.13689	0.00212801
ROHU_000130	-3.99816	0.0021515
ROHU_023394	2.04803	0.00216723
ROHU_032743	4.92522	0.00217815
ROHU_024893	2.85605	0.00218058
ROHU_033311	-2.38261	0.00218591
ROHU_024225	-6.11999	0.0021964
ROHU_023300	-1.02648	0.0022035
ROHU_012778	-1.02664	0.00222569
ROHU_011544	-1.18518	0.00228506
ROHU_026900	-1.89724	0.00229236
ROHU_022391	-0.880429	0.00229716
ROHU_030886	-1.01505	0.00230061
ROHU_002258	-1.06177	0.00230774
ROHU_004428	-1.19329	0.0023143
ROHU_012505	-0.927686	0.00232258
ROHU_001095	4.39437	0.00232457
ROHU_037159	4.80417	0.0023588
ROHU_035568	1.144	0.00236945
ROHU_009708	-1.23769	0.00238001
ROHU_005880	2.65846	0.00241745
ROHU_007140	-0.945599	0.00242419
ROHU_013510	-1.51929	0.00243337
ROHU_016921	-0.967247	0.00243472
ROHU_031677	-1.9806	0.00251005
ROHU_029295	-2.44736	0.0025253
ROHU_015624	-6.20561	0.00253131
ROHU_024295	4.09699	0.00253712
ROHU_022885	-1.50866	0.00255157
ROHU_011807	1.51794	0.00256419
ROHU_025804	-1.48696	0.0025674
ROHU_012795	-1.12833	0.00258387
ROHU_036260	-0.826451	0.00258543
ROHU_020507	-1.29277	0.00259253
ROHU_016839	-0.929341	0.00260273
ROHU_011346	-0.881837	0.00261389
ROHU_025803	-1.38891	0.00263386
ROHU_035330	-0.86701	0.00263581
ROHU_002264	-6.11042	0.0026495
ROHU_015289	-0.943031	0.00266217
ROHU_032690	6.17379	0.00270325
ROHU_032114	6.17379	0.00270474
ROHU_019871	-0.961628	0.00271131
ROHU_027100	-1.20346	0.00271318
ROHU_015728	2.52698	0.00273283
ROHU_024048	-0.979816	0.00274839
ROHU_034381	-0.90259	0.00275924
ROHU_030024	6.35334	0.00276927
ROHU_022594	-0.911521	0.00278564
ROHU_013821	-0.979917	0.00278602
ROHU_035248	-0.860098	0.00278818
ROHU_005326	-0.958956	0.00279256
ROHU_019065	-0.988641	0.00279362
ROHU_017455	1.24192	0.00279463
ROHU_005157	-0.877961	0.00280022
ROHU_014427	-1.98594	0.00283709
ROHU_025142	-0.931455	0.00284784
ROHU_005234	-0.841385	0.00284838
ROHU_014873	-1.01529	0.0028505
ROHU_013769	-0.946103	0.00286561
ROHU_028767	-6.05748	0.00287242
ROHU_026622	-0.942323	0.00287484
ROHU_036315	6.96553	0.00287706
ROHU_036833	-1.32035	0.00289135
ROHU_035309	2.80703	0.00289215
ROHU_031128	-1.19042	0.00290598
ROHU_020927	-1.03781	0.00291178
ROHU_034786	-0.898191	0.00294429
ROHU_023393	2.65159	0.00294562
ROHU_033809	-1.06694	0.00295239
ROHU_023237	-1.06279	0.00296646
ROHU_006721	-1.09427	0.00301604
ROHU_027435	-6.03967	0.00306237
ROHU_008281	2.27314	0.00307441
ROHU_037048	-0.969636	0.00307822
ROHU_020718	-0.93747	0.00308669
ROHU_011463	3.08885	0.00309615
ROHU_012450	-0.882646	0.00310352
ROHU_011223	-0.892104	0.00310647
ROHU_007594	-0.943535	0.00314013
ROHU_037164	-0.926241	0.00314275
ROHU_035573	-1.10538	0.00314809
ROHU_033768	4.10469	0.00315578
ROHU_024895	1.40829	0.00315817
ROHU_018360	-0.989616	0.00318187
ROHU_021485	-0.929749	0.00318523
ROHU_015134	3.1211	0.00319609
ROHU_036451	-0.841553	0.00321837
ROHU_006006	-2.66416	0.00322283
ROHU_010196	2.41835	0.00323038
ROHU_010624	-6.40061	0.00325512
ROHU_032326	-1.00227	0.00326441
ROHU_021567	-0.924369	0.00327295
ROHU_022522	2.90724	0.00329422
ROHU_006997	-2.83891	0.00335955
ROHU_007564	-0.893588	0.0033659
ROHU_007877	1.83857	0.00341331
ROHU_035357	-0.899619	0.00343072
ROHU_000866	3.99074	0.00343098
ROHU_034078	-0.810359	0.00343706
ROHU_018971	-0.857816	0.00346225
ROHU_021138	-0.922198	0.00347261
ROHU_012104	-2.14369	0.00347744
ROHU_023360	-1.4419	0.00349549
ROHU_003062	0.888037	0.0034992
ROHU_010232	-3.70986	0.00351908
ROHU_015567	-0.788428	0.00353476
ROHU_036661	-0.802295	0.0035379
ROHU_020702	-1.17869	0.0035499
ROHU_033915	-4.33485	0.0035744
ROHU_013603	-0.891655	0.00363216
ROHU_023739	3.16915	0.00366113
ROHU_000638	-1.40683	0.00367669
ROHU_002863	2.79559	0.00369273
ROHU_007484	2.55325	0.0036936
ROHU_036714	-0.909253	0.00369545
ROHU_019339	-2.25987	0.00370055
ROHU_020485	2.05871	0.00370284
ROHU_007921	1.10567	0.00370826
ROHU_019705	6.06692	0.00373826
ROHU_028384	-1.04799	0.00376437
ROHU_009406	7.23694	0.00377
ROHU_004715	6.0699	0.00378024
ROHU_008685	-0.843197	0.00379609
ROHU_028409	-1.11502	0.00380565
ROHU_011459	2.21086	0.00380724
ROHU_034127	1.89364	0.00382033
ROHU_033407	-0.853041	0.0038318
ROHU_016341	-1.36531	0.00387191
ROHU_025914	-1.08	0.00387242
ROHU_026262	-1.23857	0.00387523
ROHU_031297	1.17379	0.00389856
ROHU_026560	-1.08657	0.00394359
ROHU_019610	-1.47892	0.00396087
ROHU_036912	-0.900689	0.00397078
ROHU_031820	-1.53557	0.00397504
ROHU_005766	-0.877714	0.00398679
ROHU_006364	-0.775363	0.00401974
ROHU_007858	-0.88397	0.00402114
ROHU_025159	-0.816835	0.00403228
ROHU_001128	6.16502	0.00403235
ROHU_024598	-1.28274	0.00406558
ROHU_030573	-5.97352	0.00408415
ROHU_009051	3.4603	0.00408848
ROHU_014952	-0.788827	0.0040922
ROHU_036277	-0.897133	0.00412083
ROHU_030817	-6.0019	0.00414977
ROHU_017523	-2.32716	0.0041542
ROHU_014299	-0.827335	0.00415833
ROHU_036819	-0.982086	0.00417884
ROHU_034493	-1.05992	0.00419527
ROHU_011386	0.788722	0.00421876
ROHU_006935	1.14883	0.0042321
ROHU_001966	-3.7796	0.00424364
ROHU_015424	-1.0328	0.00425459
ROHU_006970	-0.810514	0.00426064
ROHU_013394	-2.40348	0.00426213
ROHU_036031	-0.942726	0.00429106
ROHU_000726	-0.848707	0.00429817
ROHU_031882	0.770152	0.00430013
ROHU_035000	-1.52928	0.00430185
ROHU_036736	1.7203	0.00430543
ROHU_031420	-6.31275	0.00434414
ROHU_012068	0.985046	0.00434725
ROHU_028969	-0.907709	0.0043504
ROHU_006329	-5.94258	0.00436027
ROHU_026238	-0.863107	0.0043663
ROHU_032958	1.16128	0.00437168
ROHU_031902	2.17128	0.00438031
ROHU_016998	-0.796743	0.00438923
ROHU_029056	-1.8124	0.00441362
ROHU_021346	3.43942	0.00444485
ROHU_022749	-1.18725	0.00445566
ROHU_029465	-7.23101	0.00446208
ROHU_007321	2.89382	0.00447271
ROHU_036529	-0.838139	0.00448561
ROHU_026521	-0.852968	0.00449344
ROHU_030010	3.66152	0.00449555
ROHU_029271	-1.31578	0.00449771
ROHU_033722	-1.10218	0.00451163
ROHU_024834	-0.911117	0.00457042
ROHU_027787	-0.862786	0.00458999
ROHU_036890	2.54128	0.0045933
ROHU_014173	-1.63747	0.00463084
ROHU_016480	-1.4823	0.00464143
ROHU_037283	-0.832957	0.00466634
ROHU_005613	-1.09186	0.00466832
ROHU_035955	-0.834592	0.00471055
ROHU_010717	-2.06892	0.00474539
ROHU_034096	-2.24139	0.00474811
ROHU_013461	0.947429	0.00478855
ROHU_008282	2.36288	0.00480226
ROHU_006238	2.07773	0.00482764
ROHU_003824	-1.60408	0.00483043
ROHU_011232	2.1166	0.00483059
ROHU_013245	3.60315	0.0048345
ROHU_030800	-0.841518	0.00485933
ROHU_015049	6.43301	0.00489685
ROHU_034669	-0.905783	0.00494725
ROHU_028107	0.928604	0.0049655
ROHU_016004	-0.89306	0.00496675
ROHU_003993	-0.763322	0.00496872
ROHU_013412	1.49618	0.00497595
ROHU_036917	-0.757433	0.0049766
ROHU_004071	-1.32039	0.00497791
ROHU_014992	-1.90215	0.00503653
ROHU_033789	-0.794867	0.00505081
ROHU_003070	-1.10957	0.00506304
ROHU_010669	-1.45346	0.00507563
ROHU_015133	2.75535	0.0050913
ROHU_008835	-1.10329	0.00509645
ROHU_033622	-0.937933	0.00515232
ROHU_006715	-0.811982	0.0051749
ROHU_011247	-1.17767	0.00521555
ROHU_007835	-0.805294	0.00522513
ROHU_010220	1.44736	0.00525001
ROHU_026522	-0.819931	0.00528084
ROHU_035355	-0.806041	0.00529535
ROHU_036443	-0.822971	0.00533539
ROHU_021113	-1.10774	0.00534081
ROHU_005541	-2.24062	0.00537232
ROHU_006295	1.25596	0.00539298
ROHU_016666	1.08188	0.00539805
ROHU_029304	-2.34781	0.00540685
ROHU_029518	0.84684	0.00541116
ROHU_012384	-3.98291	0.00542367
ROHU_016658	-0.85437	0.00543819
ROHU_015756	-0.965375	0.0054421
ROHU_013903	-1.17267	0.00549226
ROHU_019233	3.03688	0.00550878
ROHU_019677	0.900556	0.00551265
ROHU_020770	-1.06938	0.00553996
ROHU_011073	-0.796556	0.00555842
ROHU_026028	-1.21595	0.00556407
ROHU_007887	-0.915789	0.00556745
ROHU_020325	-0.78792	0.00557324
ROHU_021847	1.12709	0.00559314
ROHU_018759	-0.926591	0.00559479
ROHU_010673	-0.774651	0.0056007
ROHU_032875	-0.885724	0.00560794
ROHU_003568	-5.98237	0.00565899
ROHU_028494	-4.24279	0.0056806
ROHU_006875	-2.63091	0.00572372
ROHU_027004	2.96082	0.00576664
ROHU_037437	0.805758	0.0057696
ROHU_032595	-5.85118	0.00578394
ROHU_004082	-0.83664	0.00578449
ROHU_017907	-5.85118	0.00578657
ROHU_013223	0.834611	0.00581143
ROHU_033445	-0.8814	0.00582338
ROHU_026489	1.91059	0.00583457
ROHU_018761	-0.848109	0.00583983
ROHU_011465	2.04401	0.00585189
ROHU_027371	-0.805992	0.00586977
ROHU_022125	-0.868361	0.00587274
ROHU_031533	-3.53982	0.00592598
ROHU_022999	-0.813153	0.0059459
ROHU_025244	-1.24402	0.00600377
ROHU_021854	-1.18745	0.00612272
ROHU_036677	-0.973646	0.00614407
ROHU_019498	2.9142	0.00619156
ROHU_034322	-0.87435	0.00619544
ROHU_037105	-1.23809	0.0062486
ROHU_016899	3.21657	0.00625207
ROHU_006907	-2.02994	0.00626359
ROHU_034628	-0.882798	0.00629778
ROHU_037005	-1.11983	0.00633417
ROHU_016279	1.40096	0.00638739
ROHU_026909	-0.979803	0.00639395
ROHU_026260	-0.739253	0.00639461
ROHU_023260	-1.22493	0.00641021
ROHU_012521	-1.02638	0.00641166
ROHU_034726	1.16723	0.00642062
ROHU_033457	-1.94596	0.00642186
ROHU_015869	2.42392	0.00642272
ROHU_024817	-0.966589	0.00642458
ROHU_004496	2.58001	0.006434
ROHU_017153	1.95047	0.00644141
ROHU_018267	-1.73554	0.00645565
ROHU_031341	-1.98253	0.00646971
ROHU_001810	-1.23235	0.00648165
ROHU_014589	-0.935716	0.00648311
ROHU_021412	-0.733964	0.00649395
ROHU_029792	-0.846306	0.00651168
ROHU_003968	3.75176	0.00653348
ROHU_020716	-0.836111	0.00656929
ROHU_026389	-1.10081	0.00659189
ROHU_036049	-0.855535	0.00660133
ROHU_031705	5.9613	0.00660746
ROHU_013467	-0.913602	0.00661827
ROHU_000384	-2.33711	0.00662041
ROHU_010484	-1.30724	0.00662474
ROHU_007548	-6.20691	0.00663581
ROHU_009006	-0.819918	0.00664242
ROHU_002865	4.22261	0.00666836
ROHU_002537	-0.801978	0.00666953
ROHU_008771	-1.19587	0.00667149
ROHU_033894	-0.831904	0.00670611
ROHU_013062	4.37376	0.0067119
ROHU_036264	-0.816764	0.00673618
ROHU_019090	-0.854439	0.00674616
ROHU_016459	-1.28235	0.00675222
ROHU_031223	1.21808	0.00676598
ROHU_019374	2.63311	0.00678394
ROHU_009747	-0.902812	0.0068617
ROHU_024862	-0.788727	0.00688399
ROHU_022592	-0.780095	0.00690485
ROHU_009694	0.829516	0.00691418
ROHU_023020	-0.911285	0.00692102
ROHU_027204	-0.871442	0.0069642
ROHU_022112	-0.771894	0.00697748
ROHU_003907	2.5197	0.00700581
ROHU_011190	-0.896153	0.00703305
ROHU_036849	-0.792667	0.00703792
ROHU_029323	-1.77028	0.00705446
ROHU_018299	-0.86195	0.00709621
ROHU_023199	-0.773339	0.00710235
ROHU_011171	-0.780435	0.00712559
ROHU_035829	-0.754854	0.00712769
ROHU_035291	-0.870711	0.00712805
ROHU_024600	-0.71916	0.00713541
ROHU_024997	-0.933206	0.00713562
ROHU_015280	-0.831871	0.00718333
ROHU_011883	-0.886622	0.00722421
ROHU_035996	-0.836187	0.00723066
ROHU_022406	-0.778461	0.00723363
ROHU_035391	-1.00143	0.00723988
ROHU_029281	-0.835457	0.0072765
ROHU_037123	-0.778122	0.00727669
ROHU_014661	3.2801	0.0072778
ROHU_008926	1.68193	0.00728278
ROHU_018669	6.28832	0.00728321
ROHU_007864	1.22401	0.00730781
ROHU_034173	1.97653	0.00735406
ROHU_035876	-1.93436	0.00738628
ROHU_007923	-0.785355	0.00741043
ROHU_003822	-1.9507	0.00744418
ROHU_002984	-0.804657	0.00745352
ROHU_020324	-1.36057	0.00745406
ROHU_021331	-1.20495	0.00747557
ROHU_019262	-0.907078	0.00755854
ROHU_009221	-0.993792	0.0075739
ROHU_020864	-0.85729	0.00757548
ROHU_004418	6.857	0.00759678
ROHU_020170	-0.784721	0.00763536
ROHU_016791	0.959734	0.0076457
ROHU_004163	-0.919604	0.00765711
ROHU_025122	-0.725561	0.00766596
ROHU_016352	-0.77588	0.00767076
ROHU_008759	-0.863415	0.00769689
ROHU_011117	-3.73909	0.00770738
ROHU_016057	-2.80854	0.00771424
ROHU_025590	-1.37893	0.00772425
ROHU_007408	1.03792	0.00775772
ROHU_006381	-2.25228	0.00784253
ROHU_006831	-0.758424	0.00785108
ROHU_008680	-5.73261	0.00788829
ROHU_001399	-5.73261	0.00789085
ROHU_018400	-1.17148	0.00793342
ROHU_003482	-1.76999	0.00794741
ROHU_026135	5.94817	0.00794811
ROHU_016578	2.09016	0.0079689
ROHU_007053	-0.893287	0.00797463
ROHU_033607	-1.28861	0.00797477
ROHU_011412	-0.708079	0.00797554
ROHU_011781	-1.13517	0.00800388
ROHU_007844	-0.843173	0.00802404
ROHU_020785	-1.38835	0.00803112
ROHU_035600	-0.784529	0.0080331
ROHU_011946	-0.919957	0.00803532
ROHU_029705	-0.892461	0.00807188
ROHU_035764	-0.732157	0.00809356
ROHU_020873	-0.834916	0.00811072
ROHU_005981	-0.954651	0.00812012
ROHU_018406	-0.740146	0.00814195
ROHU_036560	-0.730528	0.00814524
ROHU_000813	4.64291	0.0082614
ROHU_007192	-1.47352	0.00828101
ROHU_006687	-0.747897	0.00835106
ROHU_003157	-2.58379	0.00835471
ROHU_029888	-0.958945	0.00835808
ROHU_033217	-0.949117	0.00837852
ROHU_025273	-0.958563	0.00842268
ROHU_010725	6.18945	0.0084261
ROHU_015714	-0.74515	0.00844564
ROHU_007566	-1.11333	0.00844602
ROHU_012456	-0.742185	0.00848733
ROHU_010902	-0.764125	0.00849153
ROHU_020442	-0.824933	0.00852872
ROHU_005796	-0.925787	0.00856352
ROHU_026569	-0.917465	0.00859177
ROHU_028610	-2.33601	0.00860094
ROHU_031247	-1.33263	0.00860155
ROHU_010626	3.07463	0.00860379
ROHU_031798	0.758844	0.00860585
ROHU_014770	0.714269	0.00864746
ROHU_023437	-5.71066	0.00865072
ROHU_031317	0.926982	0.00865759
ROHU_031214	-5.7894	0.00865833
ROHU_034839	-0.837477	0.00866471
ROHU_037133	-3.31955	0.00873262
ROHU_018739	-1.63046	0.00879935
ROHU_008427	2.22906	0.00882086
ROHU_009522	2.6641	0.00882427
ROHU_023979	-1.1133	0.00882581
ROHU_022035	-0.718215	0.00883059
ROHU_025671	-1.53057	0.00884026
ROHU_025332	6.38427	0.00884189
ROHU_014649	-1.0762	0.00884192
ROHU_007489	3.39453	0.00887513
ROHU_032869	-0.727501	0.00888129
ROHU_016495	-5.69496	0.00891871
ROHU_018926	-5.69496	0.00892114
ROHU_008745	2.64107	0.0089381
ROHU_030621	-0.82292	0.00898284
ROHU_009093	3.48079	0.00898993
ROHU_031951	-1.25354	0.00899225
ROHU_035649	-1.45131	0.00899301
ROHU_036910	-0.83825	0.00899738
ROHU_019870	-0.780187	0.00900665
ROHU_016471	-0.697047	0.00903805
ROHU_036457	0.837778	0.00905706
ROHU_013133	1.70615	0.0090605
ROHU_034813	-0.838857	0.00906158
ROHU_002092	-3.66933	0.00906574
ROHU_023786	1.91593	0.00906723
ROHU_035648	-1.60592	0.00907076
ROHU_016667	0.884578	0.00910257
ROHU_024466	-1.09162	0.0091206
ROHU_029493	-0.707121	0.00915677
ROHU_028560	-0.751604	0.00919118
ROHU_036914	-0.791582	0.00919143
ROHU_011845	-0.916609	0.00919296
ROHU_037037	-0.78494	0.00926497
ROHU_031583	-1.40293	0.00930748
ROHU_027757	-0.823895	0.00933352
ROHU_016363	1.36907	0.0093337
ROHU_015444	0.700293	0.0093448
ROHU_015271	-1.57603	0.00937545
ROHU_004316	2.03812	0.00937648
ROHU_036353	0.952582	0.00937672
ROHU_007868	-0.852334	0.0094024
ROHU_024056	0.990684	0.00941089
ROHU_019907	-1.06843	0.00941092
ROHU_024450	-0.698447	0.00941543
ROHU_004223	0.725291	0.00941579
ROHU_022918	1.54993	0.00942215
ROHU_024402	-0.817731	0.00944611
ROHU_019726	-0.795439	0.00945273
ROHU_018794	3.0182	0.00947392
ROHU_028418	5.83301	0.00951349
ROHU_032990	5.83301	0.00951358
ROHU_007465	-0.800498	0.0095961
ROHU_023387	-0.994422	0.0096037
ROHU_000635	-0.836457	0.00962677
ROHU_011082	-0.797953	0.00964013
ROHU_033603	-0.853283	0.00966979
ROHU_021919	1.07753	0.00967436
ROHU_037002	-0.796383	0.00971368
ROHU_015719	0.887969	0.0097895
ROHU_022128	-0.851745	0.0098126
ROHU_026988	-0.702187	0.00981693
ROHU_011012	3.69798	0.00983201
ROHU_037234	-0.897311	0.00984063
ROHU_008712	1.38401	0.00987754
ROHU_006217	-1.93881	0.00989725
ROHU_009419	-1.58577	0.00993671
ROHU_014818	1.73233	0.0099805
ROHU_013871	1.13022	0.00999116
ROHU_019155	-1.08654	0.0100169
ROHU_013047	-0.822877	0.010089
ROHU_018778	-0.796811	0.0101107
ROHU_013581	3.24314	0.0101147
ROHU_015035	1.10855	0.0101486
ROHU_008121	-0.721687	0.0101508
ROHU_036521	-1.15751	0.0101527
ROHU_024950	-1.01487	0.0101564
ROHU_029337	-0.819312	0.0101661
ROHU_020424	3.18835	0.0101744
ROHU_021978	-0.962716	0.0101848
ROHU_035830	-0.791917	0.0102058
ROHU_025587	-1.73902	0.0102129
ROHU_005363	-0.956469	0.0102284
ROHU_006638	-0.742656	0.0102443
ROHU_013524	1.43494	0.0102472
ROHU_031066	1.1756	0.010277
ROHU_007925	-0.807613	0.0102903
ROHU_034879	-0.83388	0.0102972
ROHU_016229	-0.825924	0.0103005
ROHU_000466	-3.55441	0.010308
ROHU_031431	-0.806661	0.0103124
ROHU_031598	-1.20775	0.0103136
ROHU_024955	2.5536	0.0103164
ROHU_020672	-0.765918	0.0103334
ROHU_014527	3.1447	0.0103508
ROHU_030307	-0.785254	0.0103568
ROHU_006873	-0.743026	0.0103676
ROHU_026340	2.77421	0.0103768
ROHU_035820	-1.97023	0.0104186
ROHU_019361	-3.48362	0.010419
ROHU_007464	-0.872043	0.0104412
ROHU_035281	-0.839531	0.010446
ROHU_026675	-0.781036	0.0104805
ROHU_023886	-1.01831	0.0104949
ROHU_004335	2.79245	0.0105589
ROHU_000956	5.23057	0.0106229
ROHU_005368	-1.0512	0.0106289
ROHU_037380	-0.706732	0.0106681
ROHU_001215	-5.95961	0.010723
ROHU_022215	-1.16348	0.0107319
ROHU_008527	-1.05191	0.0107455
ROHU_013589	-0.799568	0.0107902
ROHU_016818	-0.943178	0.0108119
ROHU_005471	1.50362	0.0108208
ROHU_005656	-5.67231	0.0108223
ROHU_012036	-1.33929	0.0109145
ROHU_021784	-0.852351	0.0109185
ROHU_035412	-0.709757	0.0109194
ROHU_006783	-1.00907	0.0109254
ROHU_012589	1.05974	0.0109372
ROHU_021817	-1.00161	0.0109442
ROHU_012853	-0.829572	0.0109506
ROHU_036638	2.7231	0.0109536
ROHU_007667	-0.704304	0.0109628
ROHU_015032	-0.780454	0.0109793
ROHU_013490	-0.757181	0.0110382
ROHU_011410	-0.965675	0.0110397
ROHU_012574	2.0037	0.0110711
ROHU_032245	-0.782617	0.0110734
ROHU_035798	-0.773566	0.0111161
ROHU_021023	-0.788516	0.0111226
ROHU_030895	-0.695558	0.0111294
ROHU_036070	-2.08043	0.0111618
ROHU_032534	3.48153	0.011232
ROHU_028220	-0.805225	0.0112389
ROHU_032547	-0.761412	0.0112669
ROHU_018659	-0.688473	0.0112753
ROHU_022368	3.40393	0.011297
ROHU_016820	-0.819009	0.0113109
ROHU_015404	-0.853638	0.0113401
ROHU_018876	-0.773103	0.0114194
ROHU_011561	-0.80008	0.0114252
ROHU_004240	-2.39002	0.0114502
ROHU_028564	-5.62706	0.0114857
ROHU_014361	-1.50897	0.0115229
ROHU_021052	-0.73882	0.0115956
ROHU_007527	0.925543	0.011621
ROHU_017340	-0.805857	0.0116704
ROHU_030256	-0.731927	0.0116714
ROHU_021647	6.29194	0.0116766
ROHU_033133	-1.46163	0.0116879
ROHU_014838	-0.694229	0.0116899
ROHU_001091	3.29607	0.0117032
ROHU_013243	-0.755585	0.0117055
ROHU_004995	0.931345	0.0117166
ROHU_011848	-0.773193	0.0117431
ROHU_015285	-0.782417	0.0118002
ROHU_010374	-2.72714	0.0118587
ROHU_037050	-2.31827	0.0118775
ROHU_033096	0.87741	0.0118897
ROHU_010143	-0.723233	0.0119014
ROHU_017408	-0.882931	0.0119563
ROHU_004822	5.96885	0.0120234
ROHU_025018	-0.920684	0.0120384
ROHU_011099	-0.694393	0.0120749
ROHU_035951	-2.5008	0.0120752
ROHU_022953	-1.01864	0.0121096
ROHU_000910	-1.60455	0.0121174
ROHU_003730	1.32053	0.0122835
ROHU_005743	-0.773806	0.0122847
ROHU_018149	-0.878031	0.0122896
ROHU_018716	-0.959491	0.0123067
ROHU_017978	2.00957	0.0123622
ROHU_007865	-0.791595	0.0123801
ROHU_015415	-0.735758	0.0123937
ROHU_022799	-1.12374	0.0123946
ROHU_020520	-0.892281	0.0124067
ROHU_017958	0.952371	0.012473
ROHU_012142	-0.876234	0.0124803
ROHU_025579	-0.828661	0.0124811
ROHU_020862	-1.13385	0.012495
ROHU_022588	-0.728971	0.0125043
ROHU_009417	-0.792934	0.0125112
ROHU_027802	6.58439	0.0125128
ROHU_028840	2.0785	0.0125537
ROHU_035352	-0.768591	0.0125747
ROHU_013768	-4.9077	0.0125887
ROHU_037109	0.794856	0.012589
ROHU_001358	2.00852	0.0126478
ROHU_025209	2.71952	0.0126747
ROHU_027853	5.82229	0.0126754
ROHU_034354	-5.8669	0.0126851
ROHU_007030	-2.15003	0.0127005
ROHU_017122	1.02966	0.0127152
ROHU_033043	-0.707967	0.0127823
ROHU_021946	-1.38828	0.0127933
ROHU_032042	-1.29051	0.0128039
ROHU_005739	5.69631	0.0128503
ROHU_022019	-0.977904	0.0128539
ROHU_006688	-0.8529	0.0130129
ROHU_010253	2.22577	0.0130148
ROHU_033655	-0.694379	0.0130229
ROHU_010743	-0.791903	0.0130286
ROHU_016580	1.11567	0.0130355
ROHU_009587	-5.61019	0.0130615
ROHU_008240	1.86051	0.0130631
ROHU_005611	-0.717865	0.0131438
ROHU_009348	-5.60298	0.0131526
ROHU_019420	2.58962	0.0131621
ROHU_035037	-0.986742	0.0131918
ROHU_032394	3.45801	0.0132148
ROHU_035049	-0.865396	0.0132178
ROHU_019926	-1.13523	0.0132383
ROHU_011074	-0.870398	0.0132554
ROHU_031664	3.39021	0.0132607
ROHU_013805	-3.43088	0.0132702
ROHU_035126	3.07762	0.0133246
ROHU_034930	-0.787235	0.0133319
ROHU_033981	-0.668128	0.0133513
ROHU_011224	-0.821636	0.0133635
ROHU_008667	-0.694387	0.0133744
ROHU_005376	-6.10283	0.0133899
ROHU_019699	-1.15285	0.0134031
ROHU_030611	-0.828281	0.0134449
ROHU_012133	-0.873888	0.013453
ROHU_005781	1.68937	0.01349
ROHU_030258	5.69258	0.0134938
ROHU_028565	5.69258	0.0135011
ROHU_021913	5.69258	0.0135014
ROHU_010114	-1.06893	0.0135466
ROHU_026183	3.005	0.0135576
ROHU_024822	1.67318	0.0135724
ROHU_011384	1.51717	0.0135929
ROHU_002338	-0.852809	0.0136115
ROHU_036557	-0.795982	0.0136244
ROHU_008997	1.00807	0.0136278
ROHU_020635	-1.01986	0.0136595
ROHU_009366	2.67399	0.0136864
ROHU_004535	-0.875266	0.0137217
ROHU_016368	-2.65226	0.0137239
ROHU_009669	5.94067	0.0137243
ROHU_003773	4.2093	0.01373
ROHU_036060	-0.741385	0.0137385
ROHU_021019	-0.700851	0.0137454
ROHU_030436	-1.18282	0.0137646
ROHU_032111	5.70006	0.0137692
ROHU_004728	5.70006	0.013773
ROHU_012991	0.740316	0.0137985
ROHU_036916	-0.717316	0.0138501
ROHU_006503	3.24795	0.0138828
ROHU_027541	-0.730657	0.0139603
ROHU_024744	-0.705432	0.0139753
ROHU_018657	-0.664935	0.0140174
ROHU_037291	-1.84901	0.0140213
ROHU_005007	-0.800216	0.0140565
ROHU_035840	-0.768933	0.0140762
ROHU_012120	-1.0748	0.0141237
ROHU_002927	-3.05926	0.0141817
ROHU_010667	6.50733	0.0141939
ROHU_017279	-1.76648	0.0141997
ROHU_033778	1.05224	0.0142273
ROHU_032951	-0.767731	0.0142336
ROHU_013837	-1.39886	0.0142554
ROHU_031009	4.28048	0.0142567
ROHU_008996	1.94777	0.0142698
ROHU_031591	-1.10344	0.0142888
ROHU_025074	2.43313	0.0142991
ROHU_007273	-0.812989	0.0144065
ROHU_032677	2.22408	0.0144358
ROHU_027035	-0.761395	0.0144981
ROHU_029889	-0.760349	0.0145051
ROHU_024879	-0.673664	0.0145208
ROHU_020350	1.11302	0.0145346
ROHU_021861	-0.839824	0.0145432
ROHU_011954	0.824988	0.0145474
ROHU_007572	-0.793537	0.0145707
ROHU_032248	-0.779541	0.0146009
ROHU_002652	2.1682	0.0146284
ROHU_011100	-1.00159	0.0146434
ROHU_028507	-1.09656	0.0146872
ROHU_007323	2.21516	0.0146893
ROHU_036655	-1.27404	0.0147015
ROHU_008115	-0.890376	0.0147398
ROHU_015443	0.974275	0.0147635
ROHU_032125	6.04946	0.0148229
ROHU_036106	-2.36846	0.0148291
ROHU_005962	-2.2749	0.0148446
ROHU_005396	-1.33687	0.0148716
ROHU_012858	0.938998	0.0148996
ROHU_018800	-0.808306	0.0149148
ROHU_029227	-0.683771	0.0149536
ROHU_007712	2.39036	0.0149549
ROHU_006392	-1.12761	0.0150264
ROHU_000630	-0.936075	0.0150363
ROHU_029178	-1.16187	0.0150488
ROHU_019723	-0.648607	0.0150717
ROHU_028577	2.39229	0.0150743
ROHU_033243	-5.562	0.0150801
ROHU_035450	-0.937595	0.0150947
ROHU_012430	-0.757357	0.0151344
ROHU_035172	-0.80958	0.0151428
ROHU_022708	-1.15651	0.0151552
ROHU_006930	-4.02055	0.0151699
ROHU_005156	-1.03225	0.0151784
ROHU_018906	-5.768	0.0151984
ROHU_023359	-0.757508	0.0152383
ROHU_000016	-5.63559	0.0152589
ROHU_006215	-0.730272	0.0152672
ROHU_026899	-1.14704	0.0152792
ROHU_037001	1.83233	0.0153002
ROHU_036455	-0.692498	0.0153147
ROHU_022956	-1.39388	0.0153321
ROHU_008774	-0.746874	0.0153641
ROHU_019607	-0.773649	0.015388
ROHU_026852	-0.694325	0.0154245
ROHU_033446	3.19033	0.0154487
ROHU_005301	-0.745329	0.0154601
ROHU_029839	-1.33799	0.0154622
ROHU_017831	-0.678245	0.0154638
ROHU_016688	-0.736735	0.0154729
ROHU_026477	0.680831	0.0154789
ROHU_031686	-0.688937	0.015483
ROHU_012607	-0.801264	0.0154958
ROHU_034292	-3.72092	0.0155022
ROHU_010547	-1.14928	0.0155168
ROHU_024381	-0.76545	0.0155579
ROHU_015036	-0.793336	0.015586
ROHU_022087	-0.743824	0.0156239
ROHU_005343	-1.00623	0.0156246
ROHU_010972	4.092	0.0156822
ROHU_019680	-0.776116	0.0156844
ROHU_022032	2.5584	0.0156854
ROHU_009548	4.09201	0.0156877
ROHU_020678	-0.92482	0.0157036
ROHU_028990	-0.76616	0.0157474
ROHU_027884	-0.684185	0.0157507
ROHU_025760	2.40254	0.0157774
ROHU_036720	-0.779608	0.0158785
ROHU_005552	-0.820899	0.0158929
ROHU_017042	-1.24639	0.0159368
ROHU_028380	-1.63995	0.0159462
ROHU_021791	-0.855813	0.016003
ROHU_034644	-0.65969	0.0160171
ROHU_036607	0.974439	0.0160206
ROHU_019338	-2.12538	0.0160443
ROHU_028257	-5.66242	0.0160576
ROHU_010254	2.52818	0.0160669
ROHU_014744	-0.674041	0.0160917
ROHU_011017	-5.57701	0.0161107
ROHU_002290	3.60727	0.0161687
ROHU_026878	-0.658968	0.0161835
ROHU_008151	-5.46826	0.0161838
ROHU_004903	-0.753617	0.0161905
ROHU_006691	-1.08259	0.0161931
ROHU_016630	3.34541	0.0162157
ROHU_000721	-2.42271	0.0162168
ROHU_037387	-0.67209	0.016223
ROHU_024924	-5.44289	0.0162481
ROHU_018344	-5.44289	0.0162514
ROHU_005931	-5.44289	0.0162517
ROHU_004607	-1.00334	0.0162908
ROHU_010115	-0.792318	0.016291
ROHU_017465	-0.791752	0.0162972
ROHU_032028	-0.934174	0.0163126
ROHU_033340	-1.55042	0.0163201
ROHU_027001	-0.662375	0.0163251
ROHU_010796	-1.80365	0.0163523
ROHU_005195	-0.824721	0.0163534
ROHU_018947	-1.4532	0.0163689
ROHU_006700	1.42143	0.0163763
ROHU_037161	0.68183	0.0163896
ROHU_001462	-0.81344	0.0163917
ROHU_008559	4.11005	0.0164378
ROHU_013513	-0.691794	0.0164389
ROHU_031145	5.70406	0.0164498
ROHU_008843	5.70406	0.0164533
ROHU_003085	5.70406	0.0164596
ROHU_027540	-1.15815	0.0164673
ROHU_028212	-1.20018	0.0164756
ROHU_035566	-0.658195	0.0164774
ROHU_016851	2.74769	0.0164883
ROHU_023441	-0.671487	0.0165162
ROHU_012939	-0.640212	0.0165225
ROHU_035562	-0.690447	0.0165297
ROHU_030736	-0.699586	0.0165637
ROHU_014459	1.30816	0.0165943
ROHU_021248	1.9914	0.0166085
ROHU_024284	3.18873	0.016641
ROHU_033198	-0.734166	0.01666
ROHU_035005	-1.54674	0.0167125
ROHU_031434	-0.735302	0.0167226
ROHU_026248	3.92966	0.0167303
ROHU_012591	2.43235	0.0167378
ROHU_026898	-1.00266	0.0168344
ROHU_005836	-0.811275	0.016864
ROHU_032292	-0.689213	0.0168846
ROHU_036704	-0.677319	0.016912
ROHU_021935	2.71374	0.0169231
ROHU_032985	5.81816	0.0169315
ROHU_000872	-1.38328	0.0169698
ROHU_022601	-0.843554	0.0170502
ROHU_012526	3.19825	0.0170845
ROHU_004717	3.19826	0.0170931
ROHU_029378	-0.706735	0.0171151
ROHU_037236	-1.53578	0.0171299
ROHU_035574	-0.76019	0.0171363
ROHU_005164	-0.749449	0.0171427
ROHU_020343	-2.55731	0.017146
ROHU_013203	0.775809	0.017155
ROHU_007417	2.22732	0.017166
ROHU_007138	-0.640923	0.017194
ROHU_014497	-0.663046	0.0171967
ROHU_034609	1.16829	0.0172198
ROHU_018361	1.73155	0.0172212
ROHU_023528	-0.733319	0.0172234
ROHU_032885	-0.688386	0.0172266
ROHU_036293	-0.64442	0.0172429
ROHU_033421	-0.723681	0.0172613
ROHU_032837	1.87417	0.0172787
ROHU_028127	-0.7461	0.0173035
ROHU_028185	-2.10088	0.0173419
ROHU_017646	-0.961035	0.0174158
ROHU_020929	1.28252	0.0174566
ROHU_011964	-3.2952	0.017459
ROHU_013182	-0.654268	0.0174601
ROHU_014733	1.08331	0.0174704
ROHU_000917	6.42594	0.0174999
ROHU_015031	-0.654035	0.0175123
ROHU_014651	-1.97948	0.0175401
ROHU_012831	-1.24971	0.0175472
ROHU_030529	-0.842	0.0175829
ROHU_036707	-0.956155	0.0176306
ROHU_008166	1.0676	0.0176542
ROHU_037096	-0.801772	0.0176627
ROHU_033971	-0.845793	0.0176718
ROHU_012650	2.47566	0.0176957
ROHU_024663	1.69618	0.0177036
ROHU_028126	-0.845477	0.0177048
ROHU_007122	-0.744419	0.0177179
ROHU_030123	-1.26405	0.0177206
ROHU_029925	5.84452	0.0177627
ROHU_003628	5.84452	0.0177707
ROHU_029844	-1.2015	0.0177807
ROHU_036989	-0.739779	0.0177983
ROHU_013835	-0.810727	0.0178145
ROHU_024144	-1.33881	0.0178261
ROHU_021568	-6.40323	0.0178682
ROHU_022552	-0.67069	0.0180046
ROHU_035153	-0.79757	0.0180226
ROHU_028627	0.829089	0.0180602
ROHU_019001	1.95353	0.0180708
ROHU_035753	-0.741187	0.0181898
ROHU_015096	2.88643	0.0182196
ROHU_018381	-0.886078	0.0182254
ROHU_009133	2.85219	0.0182504
ROHU_000024	4.42431	0.01826
ROHU_023812	0.676039	0.0182665
ROHU_026285	-0.636156	0.0182923
ROHU_009001	-0.673245	0.0183532
ROHU_012334	-3.75592	0.0183752
ROHU_008118	-2.07823	0.0184063
ROHU_018145	-0.730593	0.0184073
ROHU_019908	-1.31211	0.0184221
ROHU_030530	1.35272	0.0184225
ROHU_026177	5.54537	0.018431
ROHU_029865	-1.37953	0.0184338
ROHU_021809	5.54537	0.0184353
ROHU_009147	-0.658452	0.0184951
ROHU_004761	-2.53715	0.0185389
ROHU_006416	-2.35788	0.0185535
ROHU_018727	1.4343	0.0185556
ROHU_013690	1.30143	0.0185625
ROHU_004694	-2.35788	0.0185669
ROHU_023388	-0.671176	0.018567
ROHU_007736	-0.667003	0.0185699
ROHU_029795	-0.668659	0.0185755
ROHU_037246	-0.663336	0.0185827
ROHU_037413	-0.891273	0.0186022
ROHU_028531	5.54942	0.0186202
ROHU_011219	5.54942	0.0186244
ROHU_006439	5.97316	0.0186271
ROHU_021693	5.54942	0.018629
ROHU_018585	-1.30143	0.0187304
ROHU_029536	-5.66224	0.0187318
ROHU_014210	-0.871729	0.0187427
ROHU_033258	-0.663273	0.0187453
ROHU_002744	2.38557	0.0187647
ROHU_035293	-0.654098	0.0187752
ROHU_018244	-1.832	0.0188237
ROHU_035329	-0.780353	0.0188362
ROHU_021841	-0.657733	0.0188412
ROHU_035303	-0.988125	0.0188887
ROHU_017536	-0.646905	0.0189323
ROHU_032319	0.702123	0.0189624
ROHU_028996	-0.646592	0.0189848
ROHU_013298	-0.688145	0.0190082
ROHU_011527	-2.34541	0.0190133
ROHU_035619	-0.805512	0.0190247
ROHU_014645	2.25317	0.0191108
ROHU_013685	-2.97906	0.019123
ROHU_015250	3.00788	0.019138
ROHU_010524	6.38814	0.0191394
ROHU_035161	0.768646	0.0191527
ROHU_008609	-0.863608	0.019178
ROHU_034203	-0.649891	0.0192195
ROHU_018088	-0.896091	0.0192217
ROHU_032781	-0.657691	0.0192366
ROHU_014930	-0.8538	0.0192788
ROHU_005879	2.6982	0.0193697
ROHU_032504	-0.687702	0.0193837
ROHU_024581	-0.732667	0.0193908
ROHU_034106	2.32779	0.0194008
ROHU_014803	-0.827011	0.0194022
ROHU_006016	-1.09294	0.0194254
ROHU_004518	-0.679885	0.0194602
ROHU_028462	-2.296	0.0194675
ROHU_026345	4.0033	0.0195301
ROHU_006848	-0.787143	0.0195388
ROHU_022610	2.98064	0.0195419
ROHU_002349	-1.60194	0.0195652
ROHU_024980	-1.38287	0.0195895
ROHU_014566	-1.11585	0.0195911
ROHU_021617	-0.859745	0.0196059
ROHU_012537	-5.91787	0.0196325
ROHU_009991	2.01378	0.019662
ROHU_020179	-5.5205	0.0196641
ROHU_032977	-0.791049	0.0197046
ROHU_002712	-0.858797	0.0197929
ROHU_023807	-0.633895	0.0198124
ROHU_035460	-1.18544	0.019872
ROHU_020502	4.09179	0.0199058
ROHU_018645	-0.946122	0.0199101
ROHU_024626	-0.760571	0.0199629
ROHU_017951	1.51408	0.0199688
ROHU_020917	-1.33517	0.0200536
ROHU_030661	1.26995	0.0201091
ROHU_036442	-0.881482	0.0201226
ROHU_029225	0.732572	0.0201307
ROHU_023518	0.78965	0.0201474
ROHU_036894	-0.664735	0.0201583
ROHU_035485	-0.962321	0.0201758
ROHU_030680	-2.01952	0.0201784
ROHU_004651	3.48572	0.0202285
ROHU_013456	-0.661056	0.020265
ROHU_037174	-3.58754	0.020265
ROHU_004963	3.29421	0.0202816
ROHU_032816	0.660865	0.0202833
ROHU_006778	-0.64409	0.0202855
ROHU_021209	-0.629927	0.0203022
ROHU_008757	-1.43091	0.020327
ROHU_022778	0.987972	0.0203275
ROHU_010488	-0.742966	0.0203593
ROHU_019045	1.36989	0.02037
ROHU_010906	-0.967908	0.0203944
ROHU_033363	-0.641603	0.0204301
ROHU_001409	-1.09079	0.0204387
ROHU_025285	2.13498	0.0204523
ROHU_012921	-0.728512	0.0204569
ROHU_012018	2.84297	0.0204668
ROHU_035575	0.695716	0.0204866
ROHU_014548	-1.86744	0.0204898
ROHU_014746	0.834062	0.0205148
ROHU_015582	-0.634695	0.0205204
ROHU_025709	-0.679835	0.0205256
ROHU_025405	-1.9512	0.0205632
ROHU_000864	-0.63188	0.0205987
ROHU_036016	-0.724414	0.0206121
ROHU_010028	-5.48607	0.0206241
ROHU_036251	-0.633158	0.0206372
ROHU_001256	-0.788725	0.0206519
ROHU_011803	-2.03462	0.0206604
ROHU_018535	-2.58737	0.02069
ROHU_018099	5.54118	0.0207052
ROHU_008550	-6.36112	0.0207776
ROHU_017273	0.849584	0.0207826
ROHU_013416	3.65717	0.0207944
ROHU_037121	-0.660268	0.0208904
ROHU_035543	1.81383	0.0209011
ROHU_036650	-0.693397	0.0209361
ROHU_017584	4.11648	0.0209378
ROHU_006785	-0.946784	0.0209416
ROHU_031264	-0.648817	0.0209588
ROHU_015936	-2.01723	0.0209629
ROHU_018955	-0.654546	0.0209761
ROHU_010559	-0.8643	0.0209852
ROHU_028377	-0.750017	0.020992
ROHU_004538	1.4095	0.020995
ROHU_037018	-0.743611	0.0209991
ROHU_017096	1.59924	0.0210143
ROHU_026364	-0.73714	0.0210399
ROHU_036057	-1.31179	0.0210418
ROHU_010422	-0.63722	0.021095
ROHU_017945	1.30366	0.0210966
ROHU_015806	-0.661612	0.0211278
ROHU_033118	-1.68872	0.02116
ROHU_021496	-0.759001	0.0211947
ROHU_018677	-1.08494	0.0212183
ROHU_013708	-1.69971	0.0212597
ROHU_034226	-0.618485	0.0212667
ROHU_017046	-0.717225	0.0212701
ROHU_012148	-0.679913	0.0212797
ROHU_034586	5.55365	0.0212946
ROHU_026128	5.55365	0.0213017
ROHU_037117	-1.03969	0.0213072
ROHU_025731	5.55365	0.0213094
ROHU_030900	-0.702484	0.0213161
ROHU_003118	5.55365	0.0213172
ROHU_037058	-0.707245	0.0213315
ROHU_021507	-0.870776	0.0213503
ROHU_012605	-0.707922	0.0213804
ROHU_010619	2.15453	0.0213868
ROHU_029223	-0.713055	0.0213885
ROHU_006507	-0.995099	0.0213906
ROHU_036771	3.31935	0.021404
ROHU_012110	-0.745082	0.02141
ROHU_014176	3.02117	0.0214246
ROHU_012749	-0.686248	0.0214332
ROHU_005983	2.40922	0.0214403
ROHU_029741	-0.780884	0.0214869
ROHU_012480	0.680583	0.0214951
ROHU_030323	-0.723682	0.0215127
ROHU_027699	-0.707557	0.0215172
ROHU_034484	-1.2582	0.0215262
ROHU_030975	-0.64973	0.0215555
ROHU_013436	-0.668302	0.0215654
ROHU_024547	5.70846	0.0216238
ROHU_009272	5.70846	0.0216242
ROHU_016561	0.669178	0.0216641
ROHU_005643	-1.33458	0.0217058
ROHU_036112	-1.06025	0.0217181
ROHU_030976	-0.706552	0.021729
ROHU_015033	-0.799319	0.0217671
ROHU_004175	2.9947	0.0218355
ROHU_019538	-0.61175	0.0218706
ROHU_017594	-1.00884	0.0218779
ROHU_012774	0.838609	0.021906
ROHU_010870	6.29604	0.0219122
ROHU_025703	0.777078	0.0219126
ROHU_032069	-1.57739	0.0219186
ROHU_015317	-0.76534	0.0219316
ROHU_024595	-1.01	0.0219408
ROHU_036275	-0.808622	0.0219547
ROHU_028211	-0.807702	0.0219969
ROHU_027827	-0.938007	0.0220039
ROHU_033987	-0.733105	0.0220593
ROHU_005438	-1.89737	0.0221275
ROHU_019332	-0.823801	0.0222309
ROHU_001401	-2.18552	0.0222338
ROHU_023636	-0.830355	0.0222922
ROHU_010441	-0.614192	0.0223059
ROHU_035138	-0.986262	0.0223465
ROHU_024124	0.893848	0.0223503
ROHU_003237	2.04019	0.0224282
ROHU_016127	-1.11007	0.0224492
ROHU_036189	-0.752786	0.0224605
ROHU_030244	-0.721159	0.0224783
ROHU_006434	-1.26394	0.0225342
ROHU_028521	-0.821674	0.0225483
ROHU_004157	-0.647417	0.0225729
ROHU_018833	1.04012	0.0225988
ROHU_019182	0.968656	0.0225989
ROHU_033328	-2.3634	0.0226052
ROHU_019430	2.19262	0.0226179
ROHU_027159	1.93968	0.0226329
ROHU_036351	-0.830622	0.0226389
ROHU_006692	0.843933	0.0226451
ROHU_032297	-0.660471	0.0226474
ROHU_025367	1.70553	0.0227134
ROHU_010776	-3.22991	0.0227189
ROHU_036274	-1.59166	0.0227502
ROHU_032101	-1.39145	0.0227557
ROHU_004887	-1.00422	0.0227615
ROHU_034636	-0.676061	0.0227765
ROHU_022886	-0.746734	0.02279
ROHU_022235	2.84641	0.0227913
ROHU_004312	-0.67569	0.022822
ROHU_015302	-1.60423	0.022826
ROHU_006857	1.50962	0.0228813
ROHU_037259	-0.77173	0.0228945
ROHU_013352	-0.658269	0.0230067
ROHU_034526	-0.873459	0.023052
ROHU_024192	-0.625144	0.0230779
ROHU_035864	-1.23273	0.0231356
ROHU_026261	-0.77028	0.0231568
ROHU_004132	-0.717338	0.0231901
ROHU_002249	1.87712	0.0232264
ROHU_034158	-0.701318	0.0232441
ROHU_008788	-5.36792	0.0232633
ROHU_021967	-0.655575	0.0232707
ROHU_014385	0.670348	0.0232718
ROHU_032010	-5.41674	0.0232891
ROHU_034003	2.8653	0.0233052
ROHU_028184	1.84746	0.0233252
ROHU_018783	-0.635904	0.0233449
ROHU_029220	-5.5484	0.0233944
ROHU_036791	-1.24183	0.0233957
ROHU_031539	-0.643347	0.0234053
ROHU_018694	-0.793351	0.0234091
ROHU_006717	-1.31909	0.0234397
ROHU_026932	-0.746443	0.0234405
ROHU_037012	-2.37657	0.0234484
ROHU_022656	-1.10602	0.0234647
ROHU_033525	1.02569	0.0234971
ROHU_011839	1.0927	0.0235134
ROHU_029014	1.80012	0.0235363
ROHU_030075	-0.835817	0.0235477
ROHU_006148	-0.803706	0.0235575
ROHU_009337	-0.724515	0.023569
ROHU_031338	3.90767	0.0236061
ROHU_011156	-5.31329	0.0236487
ROHU_009284	-5.31328	0.0236522
ROHU_006631	-3.2097	0.0236726
ROHU_036454	-0.616191	0.0237599
ROHU_036210	-0.785198	0.023771
ROHU_007324	1.73344	0.0238012
ROHU_003436	3.25272	0.0238167
ROHU_017324	-0.612111	0.0238347
ROHU_020781	-0.628189	0.0238408
ROHU_034912	-0.735311	0.023916
ROHU_035165	-1.93059	0.0239573
ROHU_010282	2.56717	0.0239812
ROHU_026131	-1.85846	0.0239866
ROHU_013555	3.88848	0.0240073
ROHU_036046	-0.779765	0.0240083
ROHU_030682	-0.662463	0.0240182
ROHU_006502	-0.903486	0.0240238
ROHU_017044	-0.906572	0.0240788
ROHU_031579	1.3561	0.0241074
ROHU_020441	1.52481	0.02412
ROHU_033260	2.54242	0.0241277
ROHU_030331	-1.25694	0.0241905
ROHU_036218	-0.642609	0.0241957
ROHU_033907	-0.661095	0.0242127
ROHU_009201	0.995412	0.0242712
ROHU_030537	-0.636437	0.0242735
ROHU_031392	-0.71214	0.0243771
ROHU_011633	1.98168	0.0244208
ROHU_007442	1.04971	0.0244351
ROHU_018176	-0.688165	0.0244412
ROHU_010175	2.11125	0.024531
ROHU_008730	4.00989	0.0245477
ROHU_019064	-0.770621	0.0245769
ROHU_023570	0.864553	0.0246
ROHU_030803	-0.647959	0.0246877
ROHU_028898	-0.704786	0.0248109
ROHU_025574	1.00301	0.0248304
ROHU_031827	-0.885991	0.0248529
ROHU_007460	1.65399	0.0248562
ROHU_003897	-3.37197	0.0248652
ROHU_006460	1.56414	0.0248805
ROHU_011762	0.665128	0.0248873
ROHU_035609	-0.720867	0.0249261
ROHU_032831	2.36197	0.0249422
ROHU_014390	-2.91616	0.0249452
ROHU_016476	-0.631041	0.024959
ROHU_017805	-3.30398	0.0249953
ROHU_013598	-0.760915	0.0249981
ROHU_016558	-0.838758	0.025
ROHU_014698	-0.664324	0.0250134
ROHU_014198	-1.02064	0.0250498
ROHU_035621	-0.703248	0.0251143
ROHU_017762	2.94697	0.0251613
ROHU_025497	-1.02039	0.0251619
ROHU_032916	-1.25664	0.0251822
ROHU_005562	-0.657676	0.0251859
ROHU_026413	-0.656255	0.0252411
ROHU_011817	0.906358	0.0252519
ROHU_004640	-0.616783	0.0252589
ROHU_009264	-1.37117	0.0252605
ROHU_034408	-0.685295	0.0253156
ROHU_036694	-1.056	0.0253161
ROHU_037184	-0.95246	0.0253894
ROHU_012103	-2.19629	0.0254773
ROHU_015339	-1.25083	0.0254912
ROHU_035494	-0.79823	0.0255078
ROHU_032947	1.10057	0.0255477
ROHU_034848	1.33238	0.0255515
ROHU_007920	-3.52819	0.0255713
ROHU_025646	2.85526	0.0255789
ROHU_010012	-2.40204	0.0255853
ROHU_007882	-0.694739	0.0256045
ROHU_029506	-0.711519	0.025617
ROHU_010331	-5.39586	0.0256319
ROHU_029322	-5.39586	0.0256382
ROHU_007454	-1.17146	0.0256697
ROHU_006137	5.38131	0.0256777
ROHU_002406	5.38131	0.0256824
ROHU_018045	-0.823663	0.0256827
ROHU_035758	-0.892529	0.0257145
ROHU_023013	-0.687856	0.0257225
ROHU_012829	-0.694767	0.0257542
ROHU_018245	-1.09674	0.0257901
ROHU_017349	-1.14077	0.0258344
ROHU_001596	3.80838	0.0258365
ROHU_027734	-0.82837	0.0258469
ROHU_007012	-0.622689	0.025878
ROHU_027070	-0.619937	0.0258793
ROHU_033221	-0.665865	0.0258795
ROHU_017595	-0.837081	0.0258893
ROHU_005990	-0.775447	0.0259073
ROHU_027475	4.74184	0.0259128
ROHU_024191	-0.99504	0.0259134
ROHU_036368	2.30115	0.0259318
ROHU_026305	-0.665821	0.0259378
ROHU_020440	0.650052	0.0259555
ROHU_029159	-0.767666	0.0259631
ROHU_022912	-0.834365	0.0259703
ROHU_034735	2.11988	0.025995
ROHU_002386	2.03807	0.026086
ROHU_006219	-1.46194	0.0261002
ROHU_022291	2.23307	0.0261183
ROHU_011070	5.53656	0.0261331
ROHU_024664	5.53656	0.0261379
ROHU_030217	-1.92017	0.0261671
ROHU_036302	-0.685606	0.0261677
ROHU_006004	3.07667	0.0261753
ROHU_016013	-0.742721	0.0261804
ROHU_015220	1.41859	0.0261852
ROHU_002964	-0.700028	0.0261867
ROHU_029650	6.14988	0.0262033
ROHU_004642	-1.91251	0.0262223
ROHU_029996	3.64858	0.0262771
ROHU_019111	5.84911	0.0262776
ROHU_000096	1.06798	0.0262925
ROHU_035529	-0.673856	0.0263289
ROHU_024044	0.747658	0.0263382
ROHU_000871	-0.70407	0.0263873
ROHU_034282	-1.6689	0.0263892
ROHU_026330	-0.907065	0.0264422
ROHU_023045	0.692339	0.0264528
ROHU_008352	-0.842643	0.0264571
ROHU_022946	-0.834957	0.026458
ROHU_013529	-0.751841	0.0264623
ROHU_029939	-0.612838	0.026509
ROHU_025811	-0.872672	0.0265476
ROHU_011048	-0.704351	0.0266017
ROHU_031401	-0.763244	0.026643
ROHU_019199	0.762961	0.0266477
ROHU_013296	-0.622669	0.0266772
ROHU_029025	-0.679117	0.0266859
ROHU_024742	-0.683496	0.0266937
ROHU_026292	-0.744685	0.0267298
ROHU_022495	-0.661913	0.0267994
ROHU_019798	-0.598698	0.0268196
ROHU_020333	-0.779938	0.0268207
ROHU_034994	-1.78533	0.0268689
ROHU_012648	2.49007	0.0268751
ROHU_012217	-1.01459	0.0269008
ROHU_019995	-0.697215	0.0269603
ROHU_019042	1.71905	0.0269838
ROHU_031231	-0.741144	0.0269905
ROHU_014533	-2.51524	0.0271043
ROHU_015718	-1.29033	0.0271168
ROHU_005593	-1.1758	0.0271207
ROHU_011427	5.55832	0.0271518
ROHU_001029	-0.814929	0.0271543
ROHU_000704	5.55832	0.0271607
ROHU_010489	-0.680553	0.0271614
ROHU_011788	0.683624	0.0271685
ROHU_030198	-0.646933	0.027175
ROHU_017309	1.55946	0.0272051
ROHU_014215	0.97815	0.0272338
ROHU_009165	1.6479	0.0272733
ROHU_015463	-0.711189	0.0272798
ROHU_035749	-0.763778	0.0272909
ROHU_029481	-0.655234	0.0273146
ROHU_027034	-0.59377	0.0273712
ROHU_020867	0.674667	0.0273741
ROHU_005783	-0.650016	0.0273887
ROHU_031573	-0.990518	0.0274786
ROHU_009725	2.81809	0.0274802
ROHU_012056	-0.715528	0.0274906
ROHU_016772	-0.588437	0.0275097
ROHU_018545	6.19764	0.0275337
ROHU_000571	6.19764	0.0275403
ROHU_017208	-0.919719	0.0275564
ROHU_006496	-0.679864	0.0275698
ROHU_034329	-1.50185	0.0276232
ROHU_030505	-1.24346	0.0276646
ROHU_005017	-0.611929	0.0276881
ROHU_006462	2.1176	0.0276957
ROHU_004315	-0.74351	0.0277486
ROHU_008116	-1.55898	0.0277532
ROHU_012789	5.38583	0.0277808
ROHU_013442	5.38583	0.0277849
ROHU_029456	5.38583	0.0277922
ROHU_004716	5.38583	0.0277987
ROHU_036231	-0.872225	0.0278012
ROHU_025357	-0.669714	0.0278366
ROHU_036570	2.21854	0.0278951
ROHU_013205	-0.651658	0.0278981
ROHU_011292	3.14663	0.0278984
ROHU_012890	2.18764	0.0279134
ROHU_033496	-0.659672	0.0279495
ROHU_036259	-1.33029	0.027972
ROHU_016661	0.667305	0.0279815
ROHU_012293	-1.04867	0.028028
ROHU_030908	-0.679552	0.0280304
ROHU_035554	-0.58459	0.0281168
ROHU_021584	-0.663906	0.0282268
ROHU_018459	-0.795442	0.0282719
ROHU_021316	-1.01027	0.0283396
ROHU_025392	-0.887015	0.0283428
ROHU_037365	-0.68196	0.0284024
ROHU_023259	-0.826624	0.028436
ROHU_037115	1.94647	0.02844
ROHU_005935	-1.18194	0.0284665
ROHU_036510	1.9536	0.0285286
ROHU_001789	-0.738803	0.0285436
ROHU_029160	-0.659358	0.0285547
ROHU_024266	-0.672887	0.0285592
ROHU_010721	1.90008	0.0285597
ROHU_026579	-0.600129	0.0285704
ROHU_011114	-1.03929	0.0287732
ROHU_021133	-0.726572	0.028789
ROHU_018563	-0.740964	0.0288608
ROHU_037142	-0.994486	0.0288839
ROHU_006710	-0.586844	0.0288888
ROHU_003355	-0.862117	0.028973
ROHU_021660	-6.07694	0.0289919
ROHU_006063	0.891206	0.0289932
ROHU_023212	0.696463	0.0290347
ROHU_030228	-0.676495	0.0290572
ROHU_011387	1.65629	0.0290587
ROHU_033490	-0.668473	0.0290789
ROHU_028784	1.36776	0.0291338
ROHU_025232	2.34852	0.0291484
ROHU_021916	-0.616014	0.0291541
ROHU_005538	-0.630363	0.0291796
ROHU_031495	3.0759	0.0292308
ROHU_031407	3.07591	0.0292413
ROHU_015457	0.938331	0.0292458
ROHU_030865	-0.779374	0.0292793
ROHU_009265	-1.67898	0.0293291
ROHU_022997	0.638634	0.0293314
ROHU_032302	1.0058	0.0293398
ROHU_029966	2.05143	0.029385
ROHU_032515	-0.638784	0.0294351
ROHU_012050	3.89511	0.0294505
ROHU_021697	3.89512	0.0294642
ROHU_011642	-0.603376	0.0294994
ROHU_015175	-6.01446	0.029533
ROHU_013480	-0.878773	0.029565
ROHU_025263	-0.993061	0.0295686
ROHU_007331	-0.735626	0.0295898
ROHU_032443	-1.60194	0.0296035
ROHU_011768	3.01005	0.0296078
ROHU_034072	-0.61274	0.0296086
ROHU_003716	-1.32424	0.0297262
ROHU_012766	2.13146	0.0297396
ROHU_023555	-1.25649	0.0297628
ROHU_030531	0.742446	0.0297965
ROHU_028872	-1.18002	0.029805
ROHU_001704	-2.06787	0.0298408
ROHU_035346	-1.53828	0.0298951
ROHU_027359	-0.863454	0.0299034
ROHU_020358	-5.42529	0.0299235
ROHU_004070	-1.27261	0.0299344
ROHU_027332	1.91382	0.0299504
ROHU_005223	-0.716376	0.0299511
ROHU_036027	-0.586878	0.0299543
ROHU_027067	-0.827644	0.0299643
ROHU_035174	-1.06928	0.0299847
ROHU_014850	0.920509	0.030038
ROHU_032095	-1.37433	0.0300409
ROHU_013584	-0.623895	0.0300574
ROHU_010157	2.16766	0.0300909
ROHU_014691	-0.669184	0.0301352
ROHU_015301	5.67934	0.0301481
ROHU_021398	-0.656073	0.0301521
ROHU_008056	-1.19178	0.030156
ROHU_034330	-1.75046	0.0301776
ROHU_011266	0.615758	0.0301986
ROHU_004346	2.32924	0.0302142
ROHU_026747	-0.745075	0.0302725
ROHU_035206	-1.1191	0.0303173
ROHU_036533	-0.589786	0.0303556
ROHU_007486	-3.21854	0.0304419
ROHU_002397	1.94811	0.0304862
ROHU_007019	-0.737051	0.0304865
ROHU_018294	-0.725992	0.0306557
ROHU_034844	1.80728	0.0306702
ROHU_000541	-1.04159	0.0307436
ROHU_016090	0.910019	0.0308538
ROHU_018241	-0.803728	0.0308788
ROHU_018838	-2.04504	0.03093
ROHU_026404	-0.605389	0.0309396
ROHU_028391	-1.32481	0.030968
ROHU_007207	1.11964	0.0309907
ROHU_036950	-0.613026	0.0310111
ROHU_029573	-1.34258	0.0310249
ROHU_023124	-0.714373	0.0311627
ROHU_023865	-0.926831	0.0311654
ROHU_024682	-0.810156	0.0312411
ROHU_000660	-0.632587	0.0312874
ROHU_025000	0.690165	0.0312975
ROHU_030737	-0.829036	0.0312985
ROHU_020371	-0.788123	0.0313212
ROHU_034881	-0.760445	0.0313733
ROHU_008768	-0.591241	0.0314013
ROHU_003814	1.64564	0.0314268
ROHU_016399	-0.774862	0.0314882
ROHU_006853	0.691028	0.0315346
ROHU_017765	-0.616762	0.0315394
ROHU_022911	-0.572283	0.0316088
ROHU_028250	-0.655065	0.031611
ROHU_024005	-1.50183	0.0316288
ROHU_035815	-0.716667	0.0316312
ROHU_021366	-2.29225	0.0316386
ROHU_037073	-0.731058	0.03165
ROHU_036642	-0.663482	0.0316649
ROHU_019087	-0.930241	0.0317218
ROHU_000605	-0.649834	0.0317384
ROHU_030280	-0.877341	0.0317392
ROHU_027672	-0.648839	0.0317411
ROHU_014486	-0.58202	0.0317653
ROHU_006190	-0.774125	0.0318236
ROHU_022781	-0.641983	0.0318737
ROHU_035128	-5.2306	0.0319039
ROHU_008731	-5.2306	0.0319117
ROHU_033552	-0.598529	0.0319161
ROHU_024937	-0.742575	0.0319359
ROHU_023008	-0.76951	0.0319388
ROHU_018816	-0.98358	0.0319473
ROHU_011013	6.09207	0.0319594
ROHU_006480	-0.578614	0.0319617
ROHU_036186	-0.725763	0.0320378
ROHU_026869	1.04176	0.0321628
ROHU_031562	-0.659244	0.0321995
ROHU_005835	-0.583689	0.0322016
ROHU_033175	-2.25466	0.0322556
ROHU_000980	1.97207	0.0323062
ROHU_026966	-0.60996	0.0323469
ROHU_016125	-0.657634	0.0323511
ROHU_031101	-0.705547	0.0323797
ROHU_033167	-0.817585	0.0324058
ROHU_034129	2.56757	0.032409
ROHU_003219	4.01782	0.0324335
ROHU_027072	-5.2014	0.0324437
ROHU_021974	-5.2014	0.0324556
ROHU_019310	-5.2014	0.032464
ROHU_037093	-0.645699	0.0324934
ROHU_021097	-0.627606	0.0325398
ROHU_001646	-0.768852	0.0325545
ROHU_029282	-0.603992	0.0326065
ROHU_008823	1.63798	0.0326155
ROHU_018438	-0.652263	0.0326164
ROHU_030330	-0.630271	0.0326598
ROHU_024896	-0.596808	0.0326603
ROHU_016377	1.81679	0.0326652
ROHU_028487	0.728279	0.032683
ROHU_034854	-0.788297	0.0327305
ROHU_030547	1.61192	0.032754
ROHU_024936	-1.05784	0.0328458
ROHU_027051	0.692288	0.0328549
ROHU_035345	-0.650749	0.0329184
ROHU_034352	0.727527	0.0329517
ROHU_011579	0.823037	0.0329816
ROHU_017082	0.74975	0.0329868
ROHU_021589	-0.593687	0.0329983
ROHU_022156	2.79112	0.0330763
ROHU_034101	0.660647	0.0330794
ROHU_035271	-0.69412	0.033101
ROHU_007230	-1.33563	0.0331551
ROHU_028219	5.37192	0.0331561
ROHU_035858	-0.636393	0.033158
ROHU_022694	2.37121	0.033199
ROHU_006005	-0.572097	0.0332008
ROHU_021819	-0.633014	0.0332803
ROHU_017005	-0.737924	0.0332811
ROHU_014520	-1.81054	0.0333596
ROHU_024121	0.574314	0.033377
ROHU_025412	-0.640597	0.0333828
ROHU_019518	-0.647837	0.0334023
ROHU_010418	-0.867786	0.0334342
ROHU_025216	2.4129	0.0334377
ROHU_017372	3.3696	0.0334704
ROHU_023297	-0.68917	0.0335258
ROHU_025154	-0.650662	0.033528
ROHU_025016	-0.992816	0.0335412
ROHU_017325	-0.640922	0.0335682
ROHU_017088	2.63163	0.0336077
ROHU_032630	2.7972	0.0336225
ROHU_033102	0.653946	0.0336521
ROHU_013242	-1.45425	0.0336639
ROHU_030916	-0.776892	0.0336766
ROHU_018721	-0.779619	0.0337097
ROHU_026679	3.7553	0.0337236
ROHU_019525	2.37499	0.0337799
ROHU_008789	2.58615	0.0337899
ROHU_030750	-1.21644	0.0337995
ROHU_035242	4.08829	0.0338014
ROHU_035392	-0.676377	0.0338098
ROHU_026840	-0.643662	0.0338252
ROHU_030695	-0.606645	0.0338815
ROHU_006123	2.08732	0.0339342
ROHU_030175	-2.01343	0.0339644
ROHU_021632	0.943546	0.0339711
ROHU_021381	-0.696119	0.0339827
ROHU_005993	-0.850476	0.033988
ROHU_017968	-0.706714	0.0340067
ROHU_036527	-0.615497	0.0340134
ROHU_035044	3.68547	0.0340144
ROHU_023743	3.75883	0.0340187
ROHU_000482	-1.14157	0.0340218
ROHU_011564	3.75883	0.0340273
ROHU_037326	-1.05553	0.0340376
ROHU_027508	-0.627307	0.0340413
ROHU_037343	-0.687233	0.034066
ROHU_007798	-0.6356	0.0340707
ROHU_017121	-0.758918	0.0340845
ROHU_034908	-0.864216	0.0341471
ROHU_027837	5.39079	0.0341647
ROHU_019163	5.39079	0.0341699
ROHU_000261	5.39079	0.0341824
ROHU_016785	1.62992	0.0341886
ROHU_017970	1.61417	0.0342055
ROHU_011987	-0.572853	0.0342654
ROHU_022907	-0.691078	0.0342708
ROHU_033116	2.95568	0.0342981
ROHU_005852	-0.604112	0.0343143
ROHU_014891	0.863046	0.0343184
ROHU_028241	0.665829	0.0343562
ROHU_016582	-0.63074	0.0343648
ROHU_000419	2.64038	0.0343657
ROHU_005258	-0.782112	0.0343684
ROHU_017339	-1.04306	0.0344093
ROHU_031289	-2.11934	0.0344189
ROHU_004823	6.0447	0.0344226
ROHU_002569	1.47232	0.0344243
ROHU_013630	2.25122	0.0344365
ROHU_026208	-0.631032	0.0344578
ROHU_018091	1.09363	0.0344804
ROHU_007391	-1.22233	0.0345396
ROHU_037140	-0.824528	0.03455
ROHU_037042	-1.81166	0.0345773
ROHU_036703	-0.713094	0.0345799
ROHU_012284	-1.22414	0.0345951
ROHU_035880	-0.636415	0.034631
ROHU_005570	-0.689319	0.0346488
ROHU_035776	-0.784854	0.0346862
ROHU_023127	-0.68054	0.0348591
ROHU_020326	-0.576333	0.0349101
ROHU_014093	-0.749099	0.0349373
ROHU_037394	1.32848	0.0349487
ROHU_022216	-1.89013	0.0349781
ROHU_024106	-1.37242	0.034989
ROHU_024959	0.615482	0.035022
ROHU_005515	0.64848	0.0350809
ROHU_010015	1.727	0.0351115
ROHU_006686	-0.803541	0.0351477
ROHU_035565	0.741196	0.0352079
ROHU_024045	0.746967	0.0352294
ROHU_028590	-1.46835	0.0352373
ROHU_013844	-0.640856	0.0352559
ROHU_018580	-0.668091	0.0353293
ROHU_015942	-2.9061	0.0353528
ROHU_036477	-0.668465	0.035364
ROHU_021704	0.747573	0.0353845
ROHU_033403	-0.706477	0.0354153
ROHU_028653	-1.19613	0.0354512
ROHU_004506	-0.625208	0.035518
ROHU_015789	2.12561	0.0355528
ROHU_013617	-2.59301	0.0356064
ROHU_025293	1.17844	0.035662
ROHU_024958	0.705889	0.0356733
ROHU_017563	-5.32385	0.0357021
ROHU_010505	-0.991395	0.0357092
ROHU_022646	1.62097	0.0358124
ROHU_012757	-5.17075	0.035819
ROHU_030022	-5.17075	0.0358295
ROHU_010076	-0.962123	0.0358503
ROHU_010702	-0.580919	0.0359055
ROHU_033409	0.629044	0.0359081
ROHU_020980	-0.715433	0.0360165
ROHU_036670	-0.633988	0.036033
ROHU_030285	-2.38635	0.0360512
ROHU_025044	-0.587153	0.0360862
ROHU_033505	-0.561461	0.0360945
ROHU_036183	-2.05811	0.0361293
ROHU_031762	-0.703676	0.0362436
ROHU_010146	-0.705235	0.0362778
ROHU_013659	-0.618308	0.0362839
ROHU_023046	-0.578032	0.0362886
ROHU_031257	-0.592968	0.0363251
ROHU_005661	3.75313	0.0364334
ROHU_013762	-0.597167	0.0364771
ROHU_021844	-1.82988	0.0365167
ROHU_008099	2.90913	0.0365686
ROHU_015043	1.59111	0.0365753
ROHU_015359	0.618861	0.0365866
ROHU_010128	2.2022	0.0365912
ROHU_019790	0.918947	0.0365986
ROHU_006049	-0.700285	0.0366049
ROHU_018624	-0.627127	0.0366088
ROHU_025213	3.74188	0.0366234
ROHU_008464	3.35181	0.0366277
ROHU_021000	-2.45428	0.036629
ROHU_006693	-1.26608	0.0366308
ROHU_018066	0.950569	0.0366484
ROHU_012542	2.8878	0.036697
ROHU_023073	1.60508	0.0367065
ROHU_032107	-0.944656	0.0367093
ROHU_028000	0.606789	0.0367432
ROHU_028756	-0.954953	0.03677
ROHU_036983	-0.591727	0.0368123
ROHU_021167	0.619801	0.0368182
ROHU_018837	-0.601243	0.0369268
ROHU_022331	-0.652431	0.0369309
ROHU_024127	-0.594408	0.0369656
ROHU_032946	2.95414	0.0370105
ROHU_005182	-0.969376	0.0370108
ROHU_011908	2.95414	0.0370112
ROHU_014720	-0.69911	0.0370177
ROHU_009189	-1.3797	0.0370397
ROHU_019990	-0.762619	0.0370511
ROHU_026025	1.28713	0.0370615
ROHU_021915	-0.608578	0.0371194
ROHU_025862	-0.752754	0.0371195
ROHU_035423	-0.678312	0.0371759
ROHU_029823	-0.656986	0.0371841
ROHU_003894	5.53128	0.0372273
ROHU_011103	1.17779	0.037233
ROHU_014063	5.53128	0.0372396
ROHU_021953	5.97816	0.0372674
ROHU_001921	5.97816	0.037282
ROHU_002959	-1.42491	0.0373075
ROHU_017084	-3.10839	0.0373206
ROHU_002554	-2.54505	0.0373232
ROHU_037077	-0.668071	0.0374299
ROHU_017048	-0.67132	0.0374368
ROHU_012685	-1.19188	0.037442
ROHU_007723	1.36747	0.0374444
ROHU_036435	-0.74457	0.0374616
ROHU_012503	-1.47133	0.0374808
ROHU_033833	-0.868787	0.0375012
ROHU_010458	-0.628288	0.037543
ROHU_014103	1.46863	0.0375574
ROHU_014683	3.69002	0.0375579
ROHU_031685	-1.81799	0.0375947
ROHU_012936	-1.09873	0.0376048
ROHU_035817	-0.65491	0.0376504
ROHU_023016	-0.554128	0.0376742
ROHU_024346	-0.728413	0.0376948
ROHU_022133	-1.12266	0.0377247
ROHU_032272	-0.55347	0.0377383
ROHU_014319	-0.628352	0.0378114
ROHU_031080	-0.727484	0.0378406
ROHU_023457	-1.33107	0.0378845
ROHU_010244	1.96702	0.0378889
ROHU_035131	-0.648573	0.0379031
ROHU_017061	-1.28075	0.0379566
ROHU_035275	-0.609683	0.0379607
ROHU_027105	-0.57079	0.0379614
ROHU_020740	-0.763389	0.037965
ROHU_014058	-0.631348	0.0379724
[truncated: 452 more rows]
