# Supplementary material for: Integrative miRNA-mRNA network analysis to identify crucial pathways of salinity adaptation in brain transcriptome of Labeo rohita
Source: Front Genet. 2023 Aug 31;14:1209843. doi: 10.3389/fgene.2023.1209843 (PMC10500595; doi:10.3389/fgene.2023.1209843)
Supplement: Supplementary file 6 [file Table5.XLSX]

## Sheet: Sheet1
Supplementary Table S5. A complete list of enriched KEGG pathways in Labeo rohita brain transcriptome under hypersalinity stress
KEGG pathway	No.of Genes	Genes in background	P-Value
MAPK signaling pathway	46	373	5.05e-05
Calcium signaling pathway	37	288	0.000126317
Oxidative phosphorylation	21	140	0.000603421
Cell adhesion molecules (CAMs)	21	140	0.000603421
Cardiac muscle contraction	18	117	0.00111031
Insulin signaling pathway	22	167	0.00205688
Gap junction	18	129	0.00290499
TGF-beta signaling pathway	17	119	0.00301615
Metabolic pathways	123	1507	0.0039992
Ferroptosis	9	45	0.00430733
ABC transporters	8	39	0.00610448
Apelin signaling pathway	21	178	0.0079562
Vascular smooth muscle contraction	19	160	0.0105553
ErbB signaling pathway	14	106	0.0120936
Wnt signaling pathway	21	189	0.0141249
Focal adhesion	25	243	0.0179188
Glycosaminoglycan biosynthesis - heparan sulfate / heparin	6	30	0.0184699
Porphyrin and chlorophyll metabolism	6	31	0.0209657
Endocytosis	30	311	0.0215645
Mitophagy - animal	11	83	0.0238682
FoxO signaling pathway	18	167	0.0278527
Glycine, serine and threonine metabolism	7	45	0.033576
Adipocytokine signaling pathway	11	91	0.0402685
Adrenergic signaling in cardiomyocytes	21	219	0.0504037
Notch signaling pathway	8	61	0.0519146
Adherens junction	11	98	0.0599426
Autophagy - animal	16	162	0.0659613
Fructose and mannose metabolism	6	43	0.0695002
GnRH signaling pathway	13	126	0.0712354
Protein processing in endoplasmic reticulum	17	179	0.0772085
Purine metabolism	15	154	0.0796492
Ubiquitin mediated proteolysis	14	143	0.0855782
Amino sugar and nucleotide sugar metabolism	7	58	0.0908749
Arachidonic acid metabolism	6	47	0.0938039
AGE-RAGE signaling pathway in diabetic complications	12	127	0.12554
alpha-Linolenic acid metabolism	3	18	0.126154
One carbon pool by folate	3	18	0.126154
VEGF signaling pathway	8	76	0.12662
Cytokine-cytokine receptor interaction	17	195	0.130819
Phagosome	14	155	0.13261
Lysosome	13	146	0.153474
N-Glycan biosynthesis	6	55	0.154022
Fatty acid biosynthesis	3	20	0.154231
Hedgehog signaling pathway	6	56	0.162536
Salmonella infection	9	97	0.180018
Necroptosis	15	179	0.181735
Melanogenesis	12	139	0.189317
PPAR signaling pathway	7	73	0.198305
NOD-like receptor signaling pathway	13	156	0.207825
Starch and sucrose metabolism	4	36	0.213132
Mannose type O-glycan biosynthesis	3	24	0.215173
ECM-receptor interaction	8	89	0.220189
beta-Alanine metabolism	4	37	0.225942
Pyrimidine metabolism	6	63	0.227164
Histidine metabolism	3	25	0.231139
Aminoacyl-tRNA biosynthesis	6	64	0.237012
Fanconi anemia pathway	5	51	0.239518
Taurine and hypotaurine metabolism	2	14	0.246056
Intestinal immune network for IgA production	4	39	0.252107
Progesterone-mediated oocyte maturation	9	108	0.261789
Phenylalanine metabolism	2	16	0.29121
Mucin type O-glycan biosynthesis	3	30	0.31326
Linoleic acid metabolism	2	17	0.313684
Tight junction	16	217	0.313857
Alanine, aspartate and glutamate metabolism	4	44	0.319702
Glycerophospholipid metabolism	8	101	0.322988
Lysine degradation	6	73	0.330234
Glutathione metabolism	5	59	0.332746
Fatty acid degradation	4	46	0.347187
Steroid biosynthesis	2	19	0.358085
Pentose phosphate pathway	3	33	0.363063
Galactose metabolism	3	33	0.363063
Glycolysis / Gluconeogenesis	6	77	0.373194
Drug metabolism - cytochrome P450	3	34	0.379563
Cellular senescence	13	185	0.398657
Glycosaminoglycan biosynthesis - chondroitin sulfate / dermatan sulfate	2	21	0.40139
Vitamin B6 metabolism	1	8	0.424429
Glycosphingolipid biosynthesis - globo and isoglobo series	1	8	0.424429
Phosphonate and phosphinate metabolism	1	8	0.424429
Metabolism of xenobiotics by cytochrome P450	3	37	0.4284
Fatty acid metabolism	5	67	0.428518
Neuroactive ligand-receptor interaction	33	499	0.42877
Oocyte meiosis	10	146	0.451387
Synthesis and degradation of ketone bodies	1	9	0.458698
Carbon metabolism	9	132	0.463877
Retinol metabolism	3	40	0.475793
Proteasome	4	56	0.482542
Biosynthesis of amino acids	6	88	0.490566
Glycosphingolipid biosynthesis - lacto and neolacto series	2	26	0.502858
Arginine and proline metabolism	4	61	0.546092
Regulation of actin cytoskeleton	17	271	0.549793
Biosynthesis of unsaturated fatty acids	2	29	0.558166
RNA polymerase	2	29	0.558166
Other types of O-glycan biosynthesis	2	29	0.558166
p53 signaling pathway	5	79	0.565127
Toll-like receptor signaling pathway	6	97	0.58086
Non-homologous end-joining	1	14	0.601775
Drug metabolism - other enzymes	4	66	0.605332
Apoptosis	10	167	0.61309
Thiamine metabolism	1	15	0.62549
mTOR signaling pathway	11	186	0.629818
Tyrosine metabolism	2	34	0.640245
Selenocompound metabolism	1	16	0.647793
Cell cycle	8	139	0.65316
RNA transport	9	158	0.667809
Glyoxylate and dicarboxylate metabolism	2	37	0.683446
Steroid hormone biosynthesis	2	38	0.69687
DNA replication	2	38	0.69687
Nitrogen metabolism	1	19	0.707048
Ascorbate and aldarate metabolism	1	19	0.707048
Phosphatidylinositol signaling system	6	113	0.718249
2-Oxocarboxylic acid metabolism	1	20	0.724496
Cytosolic DNA-sensing pathway	2	42	0.745902
Herpes simplex virus 1 infection	10	188	0.747027
Protein export	1	22	0.756338
Terpenoid backbone biosynthesis	1	22	0.756338
Glycosylphosphatidylinositol (GPI)-anchor biosynthesis	1	22	0.756338
Glycosaminoglycan degradation	1	22	0.756338
Pentose and glucuronate interconversions	1	22	0.756338
Ether lipid metabolism	2	45	0.778063
Butanoate metabolism	1	24	0.784502
Glycerolipid metabolism	3	66	0.786396
Arginine biosynthesis	1	25	0.797339
Peroxisome	4	88	0.804623
Tryptophan metabolism	2	50	0.823761
Spliceosome	6	134	0.846143
Cysteine and methionine metabolism	2	53	0.846942
Folate biosynthesis	1	30	0.850929
Autophagy - other	1	32	0.868163
Nicotinate and nicotinamide metabolism	1	32	0.868163
C-type lectin receptor signaling pathway	5	122	0.880323
Fatty acid elongation	1	34	0.883406
Propanoate metabolism	1	34	0.883406
Sphingolipid metabolism	2	60	0.890606
RIG-I-like receptor signaling pathway	2	62	0.900772
Base excision repair	1	37	0.903031
Homologous recombination	1	40	0.919355
Inositol phosphate metabolism	3	90	0.920495
SNARE interactions in vesicular transport	1	42	0.928681
Pyruvate metabolism	1	46	0.944224
Valine, leucine and isoleucine degradation	1	55	0.967923
mRNA surveillance pathway	1	89	0.996037
